# Supplementary material for: PIMD: An Integrative Approach for Drug Repositioning Using Multiple Characterization Fusion
Source: Genomics Proteomics Bioinformatics. 2020 Oct 17;18(5):565–81. doi: 10.1016/j.gpb.2018.10.012 (PMC8377380; doi:10.1016/j.gpb.2018.10.012)
Supplement: Supplementary Table S2 [file mmc11.xlsx]

## Sheet: Sheet1
Table S2 Top 1000 drug pairs with the highest similarity scores in the iDSN
Note: The top 1000 drug pairs ranked by similarity scores in iDSN are listed. The information that whether each drug is successfully repurposed is given (according to repurposedb.dudleylab.org and drugrepurposingportal.com). Furthermore, whether the repurposed drug is predicted by PIMD is listed. CID, compound ID; ATC, anatomical therapeutic chemical; iDSN, integrated drug similarity network; DSN…
Drug 1 CID	Drug 2 CID	Drug 1 ATC	Drug 2 ATC	Similarity score				Repurposed according to repurposedb.dudleylab.org				Repurposed according to drugrepurposingportal.com		Repositioning consistent with PIMD prediction
				iDSN	DSN-S	DSN-C	DSN-T	Drug 1	Drug 2	Drug 1 name	Drug 2 name	Drug 1	Drug 2	Drug 1	Drug 2
47320	62886	M	M	0.0091719	0	1	1	FALSE	FALSE	Atracurium besylate	Cisatracurium besylate	FALSE	FALSE
25074470	25077649	L	H	0.00842942	0.25926	0.910053	0.665765	FALSE	FALSE	Triptorelin	Nafarelin acetate	TRUE	FALSE	TRUE
2153	9433	RRRR	RRR	0.00774081	0.95833	0.481481	0.105506	FALSE	FALSE	Theophylline	Aminophylline	FALSE	FALSE
36523	25077649	VH	H	0.00759661	0.054545	0.76816	0.665765	FALSE	FALSE	Gonadorelin	Nafarelin acetate	FALSE	FALSE
36523	25074470	VH	L	0.00746803	0.16049	0.784762	0.665765	FALSE	FALSE	Gonadorelin	Triptorelin	FALSE	TRUE		FALSE
5245	60852	MMMM	M	0.00737262	0.50893	0.218254	1	TRUE	FALSE	Risedronate	Ibandronic acid	TRUE	FALSE	TRUE
2771	146570	N	N	0.00714314	0.39701	1	0.158774	FALSE	FALSE	Citalopram	Escitalopram	FALSE	FALSE
5311066	5311067	SDD	DD	0.00709274	0.05	0.562624	1	FALSE	FALSE	Desonide	Desoximetasone	FALSE	FALSE
53232	54454	CC	CCCCCA	0.00680212	0.6	0.824295	0.13503	FALSE	FALSE	Lovastatin	Simvastatin	FALSE	FALSE
4583	149096	SSJJ	SJJA	0.00672245	0.20261	1	0.142938	FALSE	TRUE	Ofloxacin	Levofloxacin	FALSE	TRUE		TRUE
2907	3690	L	L	0.00669754	0.36923	0.895833	0.383061	FALSE	TRUE	Cyclophosphamide	Ifosfamide	FALSE	TRUE		TRUE
4086	5403	RRR	RRR	0.00668651	0.36585	0.679104	0.508535	FALSE	FALSE	Orciprenaline	Terbutaline	FALSE	FALSE
5245	68740	MMMM	MM	0.00657448	0.27027	0.695364	0.538407	TRUE	FALSE	Risedronate	Zoledronate	TRUE	FALSE	TRUE
5479537	6335986	JJ	J	0.00648386	0.23188	0.671128	0.238445	FALSE	FALSE	Cefepime	Cefpodoxime	FALSE	FALSE
449171	5282379	LD	DDD	0.006441	0.097701	1	0.324286	TRUE	FALSE	Alitretinoin	Isotretinoin	TRUE	FALSE	TRUE
5742673	6335986	JJ	J	0.00628051	0.3125	0.794702	0.0296158	FALSE	FALSE	Cefotaxime	Cefpodoxime	FALSE	FALSE
216239	11167602	L	L	0.00627552	0.1791	0.851718	0.107247	TRUE	FALSE	Sorafenib	Regorafenib	TRUE	FALSE	FALSE
15209	5311066	DD	SDD	0.00621417	0.045455	0.694915	0.50963	FALSE	FALSE	Flurandrenolide	Desonide	FALSE	FALSE
5479529	5742673	SJJ	JJ	0.00607717	0.36364	0.583804	0.0992777	FALSE	FALSE	Cefuroxime	Cefotaxime	FALSE	FALSE
2083	4845	RRRR	RR	0.00604103	0.16949	0.789474	0.472626	TRUE	FALSE	Salbutamol	Pirbuterol	FALSE	FALSE	TRUE
3948	60464	SJ	J	0.00599653	0.44565	0.520179	0.167727	FALSE	FALSE	Lomefloxacin	Sparfloxacin	FALSE	FALSE
6335986	6915944	J	J	0.00598053	0.27632	0.562222	0.153912	FALSE	FALSE	Cefpodoxime	Cefdinir	FALSE	FALSE
9875401	10182969	B	B	0.00597049	0.10204	0.303235	1	FALSE	FALSE	Rivaroxaban	Apixaban	FALSE	FALSE
2118	3261	N	N	0.0059221	0.33333	0.771084	0.300699	FALSE	FALSE	Alprazolam	Estazolam	FALSE	FALSE
9444	451668	L	L	0.00592115	0.47895	0.706667	0.26471	TRUE	TRUE	Azacitidine	Decitabine	TRUE	TRUE	FALSE	TRUE
82153	5311066	RR	SDD	0.0058998	0.09375	0.829268	0.345688	FALSE	FALSE	Flunisolide	Desonide	FALSE	FALSE
13109	6917715	GGGGGG	G	0.00587497	0.25234	0.781145	0.227992	FALSE	FALSE	Levonorgestrel	Etonogestrel	FALSE	FALSE
4236	9690109	N	N	0.0058657	0.19444	1	0.298518	FALSE	FALSE	Modafinil	Armodafinil	FALSE	FALSE
5479529	5479537	SJJ	JJ	0.00585513	0.34722	0.387692	0.153971	FALSE	FALSE	Cefuroxime	Cefepime	FALSE	FALSE
5479537	5742673	JJ	JJ	0.00585493	0.29032	0.56734	0.0658005	FALSE	FALSE	Cefepime	Cefotaxime	FALSE	FALSE
5479537	6915944	JJ	J	0.0058479	0.22581	0.445423	0.148753	FALSE	FALSE	Cefepime	Cefdinir	FALSE	FALSE
5479530	5742673	JJ	JJ	0.00583673	0.24242	0.534582	0.123008	TRUE	FALSE	Ceftriaxone	Cefotaxime	FALSE	FALSE	FALSE
3410	3083544	RRRRRR	RRRRRR	0.00581102	0.11667	1	0.447682	FALSE	FALSE	Formoterol	Arformoterol	FALSE	FALSE
5362129	5484727	CCCCCC	CC	0.00580669	0.22826	0.935484	0.265866	FALSE	FALSE	Ramipril	Trandolapril	FALSE	FALSE
15209	82153	DD	RR	0.00578953	0.047619	0.774809	0.346431	FALSE	FALSE	Flurandrenolide	Flunisolide	FALSE	FALSE
6215	9642	SSSSDDDC	DDC	0.00577137	0.13636	0.7456	0.235128	FALSE	FALSE	Fluocinolone Acetonide	Fluocinonide	FALSE	FALSE
4086	4845	RRR	RR	0.00576799	0.39024	0.268421	0.699445	FALSE	FALSE	Orciprenaline	Pirbuterol	FALSE	FALSE
5479537	5481173	JJ	JJ	0.00573793	0.27027	0.368669	0.114513	FALSE	FALSE	Cefepime	Ceftazidime	FALSE	FALSE
5073	115237	N	N	0.00573624	0.27211	0.821862	0.180298	FALSE	FALSE	Risperidone	Paliperidone	FALSE	FALSE
6215	82153	SSSSDDDC	RR	0.00573316	0.047619	0.840996	0.236883	FALSE	FALSE	Fluocinolone Acetonide	Flunisolide	FALSE	FALSE
5282226	5311027	S	S	0.00569991	0.30769	0.471429	0.369523	FALSE	TRUE	Travoprost	Bimatoprost	FALSE	FALSE		TRUE
31703	41867	L	L	0.00567102	0.26144	1	0.0398921	TRUE	FALSE	Doxorubicin	Epirubicin	TRUE	FALSE	FALSE
60852	68740	M	MM	0.00566853	0.28	0.24359	0.538407	FALSE	FALSE	Ibandronic acid	Zoledronate	FALSE	FALSE
5479529	5481173	SJJ	JJ	0.00565723	0.32836	0.346734	0.100823	FALSE	FALSE	Cefuroxime	Ceftazidime	FALSE	FALSE
2474	92253	NN	N	0.00563887	0.13924	1	0.228913	TRUE	FALSE	Bupivacaine	Levobupivacaine	TRUE	FALSE	FALSE
5479529	5479530	SJJ	JJ	0.00561463	0.35616	0.35958	0.133458	FALSE	TRUE	Cefuroxime	Ceftriaxone	FALSE	FALSE		FALSE
5479529	6915944	SJJ	J	0.00561231	0.25287	0.368914	0.174653	FALSE	FALSE	Cefuroxime	Cefdinir	FALSE	FALSE
750	5780	B	VBAA	0.00561098	1	0.0133333	0.0187321	FALSE	FALSE	Glycine	D-Sorbitol	FALSE	FALSE
2022	4725	SJDD	JD	0.00559859	0.27083	0.542373	0.420239	FALSE	FALSE	Aciclovir	Penciclovir	FALSE	FALSE
6215	15209	SSSSDDDC	DD	0.0055933	0	0.671304	0.345475	FALSE	FALSE	Fluocinolone Acetonide	Flurandrenolide	FALSE	FALSE
6215	5311066	SSSSDDDC	SDD	0.00558562	0.045455	0.714549	0.345053	FALSE	FALSE	Fluocinolone Acetonide	Desonide
18381	21319	J	J	0.00557081	0.14894	0.875	0.105541	FALSE	FALSE	Dicloxacillin	Flucloxacillin
5479529	6335986	SJJ	J	0.00557056	0.35593	0.534247	0.0239023	FALSE	FALSE	Cefuroxime	Cefpodoxime
3948	4583	SJ	SSJJ	0.00556162	0.32787	0.535627	0.159465	FALSE	FALSE	Lomefloxacin	Ofloxacin
5479530	5479537	JJ	JJ	0.00555825	0.31646	0.434395	0.0817514	TRUE	FALSE	Ceftriaxone	Cefepime
5481173	6335986	JJ	J	0.00555611	0.20312	0.424284	0.110391	FALSE	FALSE	Ceftazidime	Cefpodoxime
5284603	5284604	NN	N	0.00555579	0.27907	0.766423	0.253463	FALSE	FALSE	Oxycodone	Oxymorphone
2118	5556	N	N	0.00555406	0.05	0.812734	0.261013	FALSE	FALSE	Alprazolam	Triazolam
5284570	5284604	NN	N	0.00554049	0.36364	0.764	0.235334	FALSE	FALSE	Hydromorphone	Oxymorphone
5282226	9868491	S	S	0.00553749	0.10714	0.57659	0.511694	FALSE	FALSE	Travoprost	Tafluprost
5742673	6915944	JJ	J	0.00552457	0.24324	0.50495	0.0670705	FALSE	FALSE	Cefotaxime	Cefdinir
5481173	5742673	JJ	JJ	0.00551779	0.24138	0.426166	0.067346	FALSE	FALSE	Ceftazidime	Cefotaxime
3763	42113	N	N	0.00551294	0.052083	0.666667	0.208398	FALSE	FALSE	Isoflurane	Desflurane
3016	5391	N	N	0.00550282	0.12	0.746725	0.276605	FALSE	FALSE	Diazepam	Temazepam
4369359	6918537	AAAA	AA	0.00549851	0.2459	0.0817052	1	FALSE	FALSE	Sitagliptin	Vildagliptin
20279	119182	L	L	0.00549224	0.3038	0.735577	0.086332	TRUE	TRUE	Cladribine	Clofarabine
5311304	5360515	N	NA	0.00546908	0.034483	0.69837	0.543135	FALSE	TRUE	Nalbuphine	Naltrexone
60825	60877	JJJJJJJJJJ	JJJJJJJJ	0.00545556	0.288	0.691729	0.0707797	FALSE	FALSE	Lamivudine	Emtricitabine
5479530	5481173	JJ	JJ	0.00545156	0.33333	0.377258	0.0693262	TRUE	FALSE	Ceftriaxone	Ceftazidime
3342	3825	M	MMM	0.00544711	0.025641	0.723404	0.373956	FALSE	FALSE	Fenoprofen	Ketoprofen
123631	208908	L	L	0.00541708	0.22917	0.299582	0.73623	FALSE	TRUE	Gefitinib	Lapatinib
33613	5479529	JJAAAAAAAA	SJJ	0.00538516	0.37838	0.256228	0.26902	FALSE	FALSE	Amoxicillin	Cefuroxime
5754	5311066	SSSSSSSRHDDDDDDDCAA	SDD	0.005365	0.11765	0.470019	0.509476	FALSE	FALSE	Hydrocortisone	Desonide
3948	149096	SJ	SJJA	0.00536074	0.15517	0.535627	0.208795	FALSE	TRUE	Lomefloxacin	Levofloxacin
3825	5468	MMM	M	0.00535862	0.02381	0.723404	0.553275	FALSE	FALSE	Ketoprofen	Tiaprofenic acid
2369	4171	SSC	CCCCCC	0.00535729	0.28395	0.614458	0.203926	FALSE	FALSE	Betaxolol	Metoprolol
4845	5403	RR	RRR	0.00533791	0.43333	0.354497	0.358065	FALSE	FALSE	Pirbuterol	Terbutaline
441335	5311067	RRRDD	DD	0.00533469	0	0.641892	0.509302	FALSE	FALSE	Mometasone	Desoximetasone
30323	31703	L	L	0.00531601	0.21088	0.85843	0.0661487	TRUE	TRUE	Daunorubicin	Doxorubicin
5479530	6915944	JJ	J	0.00531479	0.22105	0.374101	0.0892892	TRUE	FALSE	Ceftriaxone	Cefdinir
60726	151075	S	S	0.00530815	0	0.626126	0.82035	FALSE	FALSE	Bromfenac	Nepafenac
30323	41867	L	L	0.00530735	0.097826	0.85843	0.0580019	TRUE	FALSE	Daunorubicin	Epirubicin
2249	4171	0	CCCCCC	0.00530411	0.26761	0.547511	0.222682	FALSE	FALSE	Atenolol	Metoprolol
5754	5311067	SSSSSSSRHDDDDDDDCAA	DD	0.00529938	0.045455	0.485714	0.509476	FALSE	FALSE	Hydrocortisone	Desoximetasone
5481173	6915944	JJ	J	0.00529597	0.15217	0.370678	0.0833389	FALSE	FALSE	Ceftazidime	Cefdinir
5362065	6915944	J	J	0.00529375	0	0.677704	0.179778	FALSE	FALSE	Cefixime	Cefdinir
3948	4539	SJ	SJJ	0.00528324	0.27869	0.636095	0.120112	FALSE	FALSE	Lomefloxacin	Norfloxacin
3826	5468	SM	M	0.00524659	0.10577	0.588235	0.82035	FALSE	FALSE	Ketorolac	Tiaprofenic acid
5479530	6335986	JJ	J	0.00524569	0.27941	0.493333	0.0199	TRUE	FALSE	Ceftriaxone	Cefpodoxime
3454	4725	SJ	JD	0.00522695	0.17323	0.8	0.176976	FALSE	FALSE	Ganciclovir	Penciclovir
9642	15209	DDC	DD	0.00520883	0.041667	0.540698	0.34522	FALSE	FALSE	Fluocinonide	Flurandrenolide
33613	5481173	JJAAAAAAAA	JJ	0.0052057	0.33784	0.229008	0.0858562	FALSE	FALSE	Amoxicillin	Ceftazidime
33255	5481173	J	JJ	0.00518159	0.27119	0.261176	0.0703976	FALSE	FALSE	Cefazolin	Ceftazidime
33255	5479530	J	JJ	0.00517993	0.21429	0.383178	0.083711	FALSE	TRUE	Cefazolin	Ceftriaxone
4192	5556	N	N	0.00517194	0.11111	0.715254	0.220765	TRUE	FALSE	Midazolam	Triazolam
4583	60464	SSJJ	J	0.0051709	0.36567	0.389328	0.144065	FALSE	FALSE	Ofloxacin	Sparfloxacin
32798	5311067	D	DD	0.00516983	0.23077	0.565619	0.343262	FALSE	FALSE	Clobetasol propionate	Desoximetasone
5281004	5311066	RRRRDA	SDD	0.00516478	0.050847	0.672862	0.508903	FALSE	FALSE	Budesonide	Desonide
84029	447043	JAAAAAA	SJJ	0.00514827	0.33871	0.744737	0.104895	FALSE	FALSE	Clarithromycin	Azithromycin
9642	5311066	DDC	SDD	0.00514361	0.085714	0.560606	0.345588	FALSE	FALSE	Fluocinonide	Desonide
2369	2405	SSC	CCCCC	0.00511153	0.35938	0.466667	0.279071	FALSE	FALSE	Betaxolol	Bisoprolol
9642	82153	DDC	RR	0.005111	0.15625	0.643411	0.236236	FALSE	FALSE	Fluocinonide	Flunisolide
31307	5311067	SSRRHDDDDCA	DD	0.00510758	0	0.715294	0.212601	FALSE	FALSE	Triamcinolone	Desoximetasone
2118	4192	N	N	0.00510674	0.060302	0.716312	0.234044	FALSE	TRUE	Alprazolam	Midazolam
2216	2803	S	SNCCC	0.00509406	0.12389	0.661017	0.398958	FALSE	FALSE	Apraclonidine	Clonidine
4184	4205	N	N	0.00508935	0.028777	0.818182	0.128807	FALSE	FALSE	Mianserin	Mirtazapine
2732	3440	CCC	CCC	0.0050853	0.20408	0.391167	0.508173	FALSE	FALSE	Chlorthalidone	Furosemide
15209	5311067	DD	DD	0.00508225	0	0.441696	0.50963	FALSE	FALSE	Flurandrenolide	Desoximetasone
149096	9571107	SJJA	J	0.00506646	0.14599	0.411647	0.426973	TRUE	FALSE	Levofloxacin	Gemifloxacin
2678	3219	R	S	0.00506071	0.013514	0.227848	1	FALSE	FALSE	Cetirizine	Emedastine
119182	3011155	L	L	0.00505844	0.27778	0.593625	0.139592	TRUE	FALSE	Clofarabine	Nelarabine
166548	477468	J	J	0.00504288	0.21505	0.634003	0.341008	FALSE	FALSE	Anidulafungin	Micafungin
5090	119607	M	M	0.00504274	0.33333	0.587629	0.505864	FALSE	FALSE	Rofecoxib	Valdecoxib
33255	5479537	J	JJ	0.00498815	0.2029	0.328424	0.0625623	FALSE	FALSE	Cefazolin	Cefepime
31307	441335	SSRRHDDDDCA	RRRDD	0.00498715	0.34545	0.657895	0.130083	FALSE	FALSE	Triamcinolone	Mometasone
60464	149096	J	SJJA	0.00498262	0.20155	0.389328	0.208295	FALSE	TRUE	Sparfloxacin	Levofloxacin
3261	5556	N	N	0.00497415	0.072581	0.636042	0.283195	FALSE	FALSE	Estazolam	Triazolam
2094	134018	MM	M	0.00497263	0.063158	0.078125	1	TRUE	FALSE	Allopurinol	Febuxostat
444036	9854489	RRRRRD	RRR	0.00497139	0.17582	0.690083	0.188672	FALSE	FALSE	Fluticasone Propionate	Fluticasone furoate
2973	134018	V	M	0.00496568	0.089888	0.017801	1	FALSE	FALSE	Deferoxamine	Febuxostat
62886	5281042	M	M	0.00496301	0.16667	0.433238	0.265618	FALSE	FALSE	Cisatracurium besylate	Mivacurium
72081	25077649	H	H	0.00496035	0.088235	0.459605	0.143285	FALSE	FALSE	Terlipressin	Nafarelin acetate
2249	59768	0	C	0.0049535	0.12222	0.5	0.470755	FALSE	FALSE	Atenolol	Esmolol
2094	2973	MM	V	0.0049474	0.081081	0.00255102	1	TRUE	FALSE	Allopurinol	Deferoxamine
9878	5311067	SSSSDDDDC	DD	0.00492142	0	0.588235	0.345688	FALSE	FALSE	Fluorometholone	Desoximetasone
208908	10184653	L	L	0.0049182	0.36232	0.315996	0.389973	TRUE	FALSE	Lapatinib	Afatinib
4539	4583	SJJ	SSJJ	0.00491134	0.2875	0.537234	0.106722	FALSE	FALSE	Norfloxacin	Ofloxacin
2405	4171	CCCCC	CCCCCC	0.00490929	0.29496	0.472222	0.197497	FALSE	FALSE	Bisoprolol	Metoprolol
5281006	5481173	J	JJ	0.00490238	0.28846	0.298851	0.0613144	FALSE	FALSE	Cefprozil	Ceftazidime
2789	3016	N	N	0.00490166	0.04918	0.687764	0.243399	FALSE	FALSE	Clobazam	Diazepam
32798	5311066	D	SDD	0.00489511	0.19231	0.516287	0.343262	FALSE	FALSE	Clobetasol propionate	Desonide
5282226	5311221	S	S	0.00489497	0.089286	0.534009	0.35078	FALSE	FALSE	Travoprost	Latanoprost
5780	6251	VBAA	RBBA	0.00488721	0	1	0.0155535	FALSE	TRUE	D-Sorbitol	Mannitol
3219	50294	S	SRR	0.00485928	1	0.152475	0.0500792	FALSE	FALSE	Emedastine	Nedocromil
5656	125017	N	N	0.00485546	0.087683	0.743961	0.202464	FALSE	FALSE	Venlafaxine	Desvenlafaxine
441335	5311066	RRRDD	SDD	0.00485118	0.11765	0.519626	0.509302	FALSE	FALSE	Mometasone	Desonide
5311027	5311221	S	S	0.00485057	0.13043	0.595745	0.140051	TRUE	FALSE	Bimatoprost	Latanoprost
123631	10184653	L	L	0.00484039	0.23913	0.388363	0.39523	FALSE	FALSE	Gefitinib	Afatinib
2088	60852	MMMM	M	0.00483835	0.26549	0.357513	0.21181	TRUE	FALSE	Alendronic acid	Ibandronic acid
18381	5481173	J	JJ	0.0048373	0.22951	0.258286	0.0762141	FALSE	FALSE	Dicloxacillin	Ceftazidime
119607	123619	M	M	0.00483219	0.16418	0.420168	1	FALSE	FALSE	Valdecoxib	Etoricoxib
4828	4946	CC	CCC	0.00483167	0.11392	0.723404	0.150882	FALSE	FALSE	Pindolol	Propranolol
2153	2519	RRRR	VN	0.00482148	0	0.640777	0.0662185	FALSE	FALSE	Theophylline	Caffeine
3345	41693	NNN	N	0.00481021	0.0625	0.572464	0.543085	FALSE	FALSE	Fentanyl	Sufentanil
2764	4539	SSSJJJJ	SJJ	0.00480754	0.29617	0.711974	0.0481863	FALSE	FALSE	Ciprofloxacin	Norfloxacin
2022	3454	SJDD	SJ	0.00478581	0.22222	0.654545	0.15124	FALSE	FALSE	Aciclovir	Ganciclovir
65016	213039	J	JJ	0.00478255	0.22222	0.782967	0.201473	FALSE	FALSE	Amprenavir	Darunavir
33613	5742673	JJAAAAAAAA	JJ	0.00477496	0.26866	0.202946	0.0993645	FALSE	FALSE	Amoxicillin	Cefotaxime
3826	60726	SM	S	0.00477478	0.032258	0.444	0.82035	FALSE	FALSE	Ketorolac	Bromfenac
3342	5468	M	M	0.0047716	0.020833	0.553299	0.551814	FALSE	FALSE	Fenoprofen	Tiaprofenic acid
4171	59768	CCCCCC	C	0.00476941	0.10656	0.60084	0.244094	FALSE	FALSE	Metoprolol	Esmolol
2441	2789	N	N	0.00476531	0.34524	0.351064	0.230568	FALSE	FALSE	Bromazepam	Clobazam
5206	42113	N	N	0.00476318	0.16406	0.337349	0.201085	FALSE	FALSE	Sevoflurane	Desflurane
4539	149096	SJJ	SJJA	0.00475731	0.21918	0.537234	0.120667	FALSE	TRUE	Norfloxacin	Levofloxacin
2441	3958	N	NNN	0.00474943	0.18447	0.465385	0.284443	FALSE	FALSE	Bromazepam	Lorazepam
33613	5479537	JJAAAAAAAA	JJ	0.00474328	0.32099	0.175775	0.105574	FALSE	FALSE	Amoxicillin	Cefepime
5212	110634	G	G	0.00474045	0.14414	0.767857	0.181042	TRUE	FALSE	Sildenafil	Vardenafil
5379	149096	SJ	SJJA	0.00473831	0.12605	0.590588	0.103929	FALSE	TRUE	Gatifloxacin	Levofloxacin
6215	5311067	SSSSDDDC	DD	0.00473478	0	0.551282	0.345053	FALSE	FALSE	Fluocinolone Acetonide	Desoximetasone
2088	5245	MMMM	MMMM	0.00473424	0.28333	0.319767	0.21181	TRUE	TRUE	Alendronic acid	Risedronate
2092	5401	GG	G	0.00473057	0.34783	0.508982	0.225264	FALSE	FALSE	Alfuzosin	Terazosin
5468	60726	M	S	0.00472554	0	0.411523	0.82035	FALSE	FALSE	Tiaprofenic acid	Bromfenac
3826	151075	SM	S	0.00472306	0.032967	0.430962	0.82035	FALSE	FALSE	Ketorolac	Nepafenac
33255	5742673	J	JJ	0.00471886	0.051724	0.374183	0.0699979	FALSE	FALSE	Cefazolin	Cefotaxime
3261	4192	N	N	0.00471762	0.091549	0.602076	0.254399	FALSE	TRUE	Estazolam	Midazolam
2441	3380	N	N	0.00471411	0.34286	0.403974	0.149814	FALSE	FALSE	Bromazepam	Flunitrazepam
20279	451668	L	L	0.00470937	0.3262	0.547872	0.0525726	TRUE	TRUE	Cladribine	Decitabine
3016	3261	N	N	0.00470781	0.023438	0.619433	0.338089	FALSE	FALSE	Diazepam	Estazolam
5391	5556	N	N	0.00470222	0.25	0.398792	0.244709	FALSE	FALSE	Temazepam	Triazolam
3958	5391	NNN	N	0.00470179	0.11538	0.609195	0.265549	FALSE	FALSE	Lorazepam	Temazepam
3016	5556	N	N	0.00470048	0.14286	0.501695	0.276754	FALSE	FALSE	Diazepam	Triazolam
82153	5281004	RR	RRRRDA	0.00469956	0.14953	0.603448	0.346188	FALSE	FALSE	Flunisolide	Budesonide
33613	6915944	JJAAAAAAAA	J	0.00469599	0.20202	0.24502	0.118493	FALSE	FALSE	Amoxicillin	Cefdinir
3763	5206	N	N	0.00469509	0.09434	0.305882	0.186254	FALSE	FALSE	Isoflurane	Sevoflurane
5284604	5360515	N	NA	0.00469126	0.23077	0.654206	0.283941	FALSE	TRUE	Oxymorphone	Naltrexone
31307	82153	SSRRHDDDDCA	RR	0.00468184	0.3	0.492035	0.214305	FALSE	FALSE	Triamcinolone	Flunisolide
33255	6335986	J	J	0.00467795	0.064516	0.361111	0.107643	FALSE	FALSE	Cefazolin	Cefpodoxime
53232	54687	CC	CCC	0.00467041	0.51493	0.604962	0.0853275	FALSE	FALSE	Lovastatin	Pravastatin
33613	5479530	JJAAAAAAAA	JJ	0.00466709	0.31325	0.165414	0.13268	FALSE	TRUE	Amoxicillin	Ceftriaxone
5358	60857	N	N	0.00466613	0.32514	0.444043	0.195881	FALSE	FALSE	Sumatriptan	Zolmitriptan
3825	3826	MMM	SM	0.0046657	0.070707	0.540541	0.553275	FALSE	FALSE	Ketoprofen	Ketorolac
5284570	5284603	NN	NN	0.00466072	0.24242	0.607639	0.176098	FALSE	FALSE	Hydromorphone	Oxycodone
5362065	5481173	J	JJ	0.00465659	0.15556	0.502046	0.112944	FALSE	FALSE	Cefixime	Ceftazidime
5284570	5288826	NN	NNNA	0.0046544	0.40278	0.521739	0.150393	FALSE	FALSE	Hydromorphone	Morphine
5468	151075	M	S	0.00465341	0.068966	0.390558	0.82035	FALSE	FALSE	Tiaprofenic acid	Nepafenac
9878	31307	SSSSDDDDC	SSRRHDDDDCA	0.00464611	0	0.634529	0.214305	FALSE	FALSE	Fluorometholone	Triamcinolone
5362065	5479537	J	JJ	0.00464384	0.071429	0.459248	0.190482	FALSE	FALSE	Cefixime	Cefepime
134780	216326	L	L	0.00464357	0.18627	0.752427	0.11616	FALSE	TRUE	Pomalidomide	Lenalidomide
65863	441383	GD	G	0.00464178	0.034483	0.277344	0.63969	FALSE	FALSE	Sertaconazole	Terconazole
5281004	5311067	RRRRDA	DD	0.00463557	0	0.522388	0.508903	FALSE	FALSE	Budesonide	Desoximetasone
9642	5311067	DDC	DD	0.00462513	0	0.433333	0.345588	FALSE	FALSE	Fluocinonide	Desoximetasone
2216	2435	S	SD	0.00462473	0.31034	0.281915	0.365769	FALSE	TRUE	Apraclonidine	Brimonidine
5284570	5360515	NN	NA	0.00462087	0.32099	0.531532	0.217627	FALSE	TRUE	Hydromorphone	Naltrexone
2764	3948	SSSJJJJ	SJ	0.00461848	0.18841	0.488372	0.0754502	FALSE	FALSE	Ciprofloxacin	Lomefloxacin
5754	15209	SSSSSSSRHDDDDDDDCAA	DD	0.00460847	0.041667	0.504762	0.264326	FALSE	FALSE	Hydrocortisone	Flurandrenolide
2088	3305	MMMM	MM	0.00460811	0.19318	0.445545	0.23829	TRUE	TRUE	Alendronic acid	Etidronic acid
33613	5281006	JJAAAAAAAA	J	0.00460307	0.26984	0.503464	0.0266105	FALSE	FALSE	Amoxicillin	Cefprozil
3948	5379	SJ	SJ	0.00460087	0.076923	0.615385	0.0588696	FALSE	FALSE	Lomefloxacin	Gatifloxacin
82153	5311067	RR	DD	0.0045957	0	0.511111	0.345688	FALSE	FALSE	Flunisolide	Desoximetasone
444036	5281004	RRRRRD	RRRRDA	0.00459469	0.28276	0.443038	0.2775	FALSE	FALSE	Fluticasone Propionate	Budesonide
2764	4583	SSSJJJJ	SSJJ	0.00459468	0.28136	0.525381	0.0537114	FALSE	FALSE	Ciprofloxacin	Ofloxacin
30323	42890	L	L	0.00459451	0.16667	0.813605	0.0982116	TRUE	TRUE	Daunorubicin	Idarubicin
2118	3016	N	N	0.00458437	0.021858	0.613027	0.289004	FALSE	FALSE	Alprazolam	Diazepam
4893	5401	CC	G	0.00457312	0.31034	0.58159	0.137982	FALSE	FALSE	Prazosin	Terazosin
3016	4999	N	N	0.00456958	0.16667	0.408046	0.309076	FALSE	FALSE	Diazepam	Quazepam
5381	60164	D	DD	0.00456427	0.32258	0.233871	0.414336	FALSE	FALSE	Tazarotene	Adapalene
5311027	9868491	S	S	0.00456424	0.17647	0.48722	0.194089	TRUE	FALSE	Bimatoprost	Tafluprost
5426	134780	L	L	0.00455931	0.24752	0.760976	0.107656	TRUE	FALSE	Thalidomide	Pomalidomide
4440	5358	N	N	0.00455687	0.30606	0.334337	0.231442	FALSE	FALSE	Naratriptan	Sumatriptan
72081	25074470	H	L	0.00455257	0.12245	0.479742	0.153827	FALSE	FALSE	Terlipressin	Triptorelin
119607	151075	M	S	0.00455196	0.10714	0.395833	0.82035	FALSE	FALSE	Valdecoxib	Nepafenac
2801	3696	N	N	0.00454709	0.2118	0.771084	0.117337	FALSE	TRUE	Clomipramine	Imipramine
4999	5391	N	N	0.00454413	0.27273	0.324675	0.268441	FALSE	FALSE	Quazepam	Temazepam
126941	148121	LL	L	0.00454002	0	0.706687	0.0497416	TRUE	TRUE	Methotrexate	Pralatrexate
446541	5281078	L	L	0.0045353	0.34946	0.480412	0.210861	FALSE	TRUE	Mycophenolic acid	Mycophenolate mofetil
5362065	5479529	J	SJJ	0.00453132	0.057692	0.392384	0.251356	FALSE	FALSE	Cefixime	Cefuroxime
5754	9642	SSSSSSSRHDDDDDDDCAA	DDC	0.00452192	0.25	0.286713	0.182254	FALSE	FALSE	Hydrocortisone	Fluocinonide
2802	3958	N	NNN	0.00452173	0.096154	0.558304	0.279272	TRUE	FALSE	Clonazepam	Lorazepam
82153	9854489	RR	RRR	0.0045178	0.25714	0.408468	0.234788	FALSE	FALSE	Flunisolide	Fluticasone furoate
2764	60464	SSSJJJJ	J	0.00451531	0.23322	0.440529	0.0755647	FALSE	FALSE	Ciprofloxacin	Sparfloxacin
41867	42890	L	L	0.00451445	0.16393	0.7267	0.110657	FALSE	TRUE	Epirubicin	Idarubicin
2789	3380	N	N	0.00451312	0.26667	0.424615	0.143073	FALSE	FALSE	Clobazam	Flunitrazepam
1978	4828	CC	CC	0.00450839	0.34211	0.366242	0.193528	FALSE	FALSE	Acebutolol	Pindolol
3784	4497	C	C	0.00449988	0.34286	0.444853	0.139821	FALSE	FALSE	Isradipine	Nimodipine
2802	3380	N	N	0.00449674	0.16216	0.646259	0.13676	TRUE	FALSE	Clonazepam	Flunitrazepam
5311221	9868491	S	S	0.00449419	0.10345	0.547504	0.184329	FALSE	FALSE	Latanoprost	Tafluprost
2369	59768	SSC	C	0.004494	0.084034	0.465116	0.358558	FALSE	FALSE	Betaxolol	Esmolol
33255	5479529	J	SJJ	0.0044914	0.2	0.307568	0.0228781	FALSE	FALSE	Cefazolin	Cefuroxime
15209	5281004	DD	RRRRDA	0.00448757	0.027778	0.570946	0.264831	FALSE	FALSE	Flurandrenolide	Budesonide
2789	5391	N	N	0.00448712	0.2	0.532847	0.221711	FALSE	FALSE	Clobazam	Temazepam
36523	72081	VH	H	0.00448513	0.081967	0.490294	0.143285	FALSE	FALSE	Gonadorelin	Terlipressin
5743	31307	SSSSSSSRRHDDDDCA	SSRRHDDDDCA	0.00448457	0.063492	0.866667	0.0634475	TRUE	FALSE	Dexamethasone	Triamcinolone
441383	489181	G	D	0.00448438	0	0.204663	0.64681	FALSE	FALSE	Terconazole	Efinaconazole
37464	39147	CC	CC	0.0044811	0.16667	0.460265	0.245724	FALSE	FALSE	Penbutolol	Nadolol
2764	149096	SSSJJJJ	SJJA	0.00447925	0.15894	0.525381	0.141035	FALSE	TRUE	Ciprofloxacin	Levofloxacin
11707110	44462760	L	L	0.00447836	0.71605	0.232649	0.0735277	FALSE	FALSE	Trametinib	Dabrafenib
5362065	5742673	J	JJ	0.00447279	0	0.534392	0.0913362	FALSE	FALSE	Cefixime	Cefotaxime
4999	5556	N	N	0.00446936	0.23077	0.385965	0.266953	FALSE	FALSE	Quazepam	Triazolam
3059	60726	N	S	0.00446633	0	0.329457	0.82035	FALSE	FALSE	Diflunisal	Bromfenac
2249	2369	0	SSC	0.00446529	0.18367	0.446043	0.244149	FALSE	FALSE	Atenolol	Betaxolol
3825	60726	MMM	S	0.00446494	0	0.449799	0.553275	FALSE	FALSE	Ketoprofen	Bromfenac
62959	9571107	J	J	0.00446336	0.13333	0.359532	0.426973	FALSE	FALSE	Trovafloxacin	Gemifloxacin
5379	60464	SJ	J	0.0044631	0.14655	0.561028	0.0580386	FALSE	FALSE	Gatifloxacin	Sparfloxacin
4440	60857	N	N	0.00446251	0.2901	0.361765	0.33939	FALSE	FALSE	Naratriptan	Zolmitriptan
107807	5362129	CCCCCC	CCCCCC	0.00446181	0.16667	0.576763	0.252606	FALSE	FALSE	Perindopril	Ramipril
9878	5311066	SSSSDDDDC	SDD	0.00445635	0	0.47191	0.345688	FALSE	FALSE	Fluorometholone	Desonide
47320	5281042	M	M	0.00445578	0	0.433238	0.265618	FALSE	FALSE	Atracurium besylate	Mivacurium
2083	4086	RRRR	RRR	0.00445398	0.21774	0.309783	0.473508	TRUE	FALSE	Salbutamol	Orciprenaline
451668	3011155	L	L	0.00444538	0.26257	0.380753	0.19476	TRUE	FALSE	Decitabine	Nelarabine
3380	5391	N	N	0.0044428	0.22917	0.455975	0.154514	FALSE	FALSE	Flunitrazepam	Temazepam
5381	5282379	D	DDD	0.00443677	0.078313	0.255319	0.540665	FALSE	FALSE	Tazarotene	Isotretinoin
5388906	5493381	J	V	0.00443411	0.066667	0.26087	1	FALSE	FALSE	Bedaquiline	Deferasirox
2170	3964	N	N	0.00443398	0.046512	0.766423	0.108136	FALSE	FALSE	Amoxapine	Loxapine
5743	9878	SSSSSSSRRHDDDDCA	SSSSDDDDC	0.00443116	0.078947	0.6875	0.0952791	TRUE	FALSE	Dexamethasone	Fluorometholone
33255	5281006	J	J	0.00442438	0.30233	0.238953	0.0315906	FALSE	FALSE	Cefazolin	Cefprozil
107807	5484727	CCCCCC	CC	0.00441661	0.1573	0.615542	0.214725	FALSE	FALSE	Perindopril	Trandolapril
2441	2802	N	N	0.00440392	0.16854	0.522727	0.25327	FALSE	TRUE	Bromazepam	Clonazepam
441335	5281004	RRRDD	RRRRDA	0.00440245	0.28319	0.478947	0.301833	FALSE	FALSE	Mometasone	Budesonide
18381	5281006	J	J	0.00439951	0.24444	0.241706	0.113693	FALSE	FALSE	Dicloxacillin	Cefprozil
62959	149096	J	SJJA	0.00439456	0.13483	0.285956	0.405606	FALSE	TRUE	Trovafloxacin	Levofloxacin
9878	82153	SSSSDDDDC	RR	0.00439212	0	0.467626	0.346516	FALSE	FALSE	Fluorometholone	Flunisolide
2441	3016	N	N	0.00438973	0.086207	0.504167	0.296398	FALSE	FALSE	Bromazepam	Diazepam
30751	3011155	L	L	0.00438647	0.20755	0.463855	0.138482	TRUE	FALSE	Fludarabine	Nelarabine
2405	59768	CCCCC	C	0.0043842	0.16092	0.411585	0.358633	FALSE	FALSE	Bisoprolol	Esmolol
43672	5481173	JJ	JJ	0.00438203	0.25	0.246154	0.0665229	FALSE	FALSE	Piperacillin	Ceftazidime
2088	68740	MMMM	MM	0.00438049	0.25904	0.352564	0.120803	TRUE	FALSE	Alendronic acid	Zoledronate
2249	2405	0	CCCCC	0.00437896	0.18699	0.39934	0.243859	FALSE	FALSE	Atenolol	Bisoprolol
5743	5311067	SSSSSSSRRHDDDDCA	DD	0.00437738	0	0.817955	0.0532546	TRUE	FALSE	Dexamethasone	Desoximetasone
4086	4828	RRR	CC	0.00437721	0.29545	0.246377	0.356873	FALSE	FALSE	Orciprenaline	Pindolol
18381	5479529	J	SJJ	0.00437714	0.13043	0.262763	0.151717	FALSE	FALSE	Dicloxacillin	Cefuroxime
3016	3958	N	NNN	0.00436169	0.042857	0.459854	0.322196	FALSE	FALSE	Diazepam	Lorazepam
4539	60464	SJJ	J	0.00435743	0.35115	0.365801	0.0853318	FALSE	FALSE	Norfloxacin	Sparfloxacin
2441	5391	N	N	0.00434771	0.20312	0.385455	0.257447	FALSE	FALSE	Bromazepam	Temazepam
60846	158781	CCCCCCCC	CCCC	0.00434419	0.28571	0.5081	0.243824	FALSE	FALSE	Valsartan	Olmesartan
31307	5311066	SSRRHDDDDCA	SDD	0.00434389	0.081633	0.548571	0.212601	FALSE	FALSE	Triamcinolone	Desonide
60613	464205	J	JJJJJJJ	0.00434128	0.29	0.414847	0.0613727	FALSE	TRUE	Cidofovir	Tenofovir
3825	151075	MMM	S	0.00434038	0	0.455319	0.553275	FALSE	FALSE	Ketoprofen	Nepafenac
3883	5029	AAAAAAA	MMAA	0.00434	0.16667	0.538462	0.243259	FALSE	FALSE	Lansoprazole	Rabeprazole
39147	59768	CC	C	0.00433766	0.13333	0.270893	0.470755	FALSE	FALSE	Nadolol	Esmolol
18381	43672	J	JJ	0.00433725	0.25455	0.270883	0.128616	FALSE	FALSE	Dicloxacillin	Piperacillin
5468	119607	M	M	0.00433666	0.2381	0.275748	0.82035	FALSE	FALSE	Tiaprofenic acid	Valdecoxib
5281006	6335986	J	J	0.0043357	0.16	0.297153	0.0572673	FALSE	FALSE	Cefprozil	Cefpodoxime
3342	3826	M	SM	0.00433288	0.056604	0.414847	0.551814	FALSE	FALSE	Fenoprofen	Ketorolac
20279	3011155	L	L	0.00433269	0.24183	0.53629	0.063111	TRUE	FALSE	Cladribine	Nelarabine
51634	441314	A	A	0.00432985	0.089286	0.661017	0.016902	TRUE	FALSE	Miglustat	Miglitol
30751	119182	L	L	0.00432736	0.18033	0.465409	0.210829	TRUE	TRUE	Fludarabine	Clofarabine
82153	441335	RR	RRRDD	0.00432648	0.27273	0.453448	0.207085	FALSE	FALSE	Flunisolide	Mometasone
3476	3478	AAA	A	0.00432635	0.35897	0.432961	0.14783	FALSE	FALSE	Glimepiride	Glipizide
5381	449171	D	LD	0.00432323	0.15556	0.255319	0.26093	FALSE	TRUE	Tazarotene	Alitretinoin
4845	59768	RR	C	0.00432285	0.16279	0.149502	0.699445	FALSE	FALSE	Pirbuterol	Esmolol
3016	4192	N	N	0.00431724	0.055556	0.527586	0.246495	FALSE	TRUE	Diazepam	Midazolam
1978	2405	CC	CCCCC	0.00431625	0.34211	0.31592	0.209123	FALSE	FALSE	Acebutolol	Bisoprolol
208902	10220503	N	N	0.00431617	0.1	0.62	0.329884	FALSE	FALSE	Ramelteon	Tasimelteon
9878	15209	SSSSDDDDC	DD	0.00431039	0	0.392491	0.346431	FALSE	FALSE	Fluorometholone	Flurandrenolide
60726	119607	S	M	0.00429996	0	0.311526	0.82035	FALSE	FALSE	Bromfenac	Valdecoxib
43672	5281006	JJ	J	0.00429755	0.27083	0.297619	0.105773	FALSE	FALSE	Piperacillin	Cefprozil
3948	62959	SJ	J	0.00429522	0.1791	0.331522	0.208795	FALSE	FALSE	Lomefloxacin	Trovafloxacin
3948	9571107	SJ	J	0.00429466	0.125	0.386503	0.219833	FALSE	FALSE	Lomefloxacin	Gemifloxacin
2789	2802	N	N	0.00429462	0.22093	0.361111	0.218681	FALSE	TRUE	Clobazam	Clonazepam
60843	104758	L	L	0.00429388	0.32	0.496885	0.101937	TRUE	FALSE	Pemetrexed	Raltitrexed
2249	39147	0	CC	0.00429354	0.067568	0.268139	0.428167	FALSE	FALSE	Atenolol	Nadolol
60877	451668	JJJJJJJJ	L	0.00429144	0.14286	0.490683	0.265507	FALSE	TRUE	Emtricitabine	Decitabine
5362065	5479530	J	JJ	0.00429021	0.050847	0.42953	0.12668	FALSE	TRUE	Cefixime	Ceftriaxone
4086	5253	RRR	CCC	0.00428965	0.25882	0.252427	0.470933	FALSE	FALSE	Orciprenaline	Sotalol
3261	5391	N	N	0.00428921	0.10687	0.478873	0.28019	FALSE	FALSE	Estazolam	Temazepam
3059	5468	N	M	0.00428875	0.025641	0.259259	0.82035	FALSE	FALSE	Diflunisal	Tiaprofenic acid
5284604	5288826	N	NNNA	0.00428502	0.34545	0.460265	0.152136	FALSE	FALSE	Oxymorphone	Morphine
3826	123619	SM	M	0.00428428	0.19492	0.214674	0.82035	FALSE	FALSE	Ketorolac	Etoricoxib
2083	5403	RRRR	RRR	0.00428125	0.15126	0.422222	0.244822	TRUE	FALSE	Salbutamol	Terbutaline
18283	60877	JJ	JJJJJJJJ	0.00427638	0.34375	0.304348	0.185396	FALSE	FALSE	Stavudine	Emtricitabine
18381	33613	J	JJAAAAAAAA	0.00427611	0.17333	0.300885	0.100708	FALSE	FALSE	Dicloxacillin	Amoxicillin
3157	5401	C	G	0.00427603	0.2803	0.564767	0.186568	FALSE	FALSE	Doxazosin	Terazosin
5078	5358	N	N	0.00427517	0.25974	0.386861	0.190422	FALSE	FALSE	Rizatriptan	Sumatriptan
6215	9878	SSSSDDDC	SSSSDDDDC	0.00426533	0	0.517921	0.236883	FALSE	FALSE	Fluocinolone Acetonide	Fluorometholone
60464	9571107	J	J	0.0042595	0.1223	0.389706	0.219498	FALSE	FALSE	Sparfloxacin	Gemifloxacin
2764	5379	SSSJJJJ	SJ	0.0042575	0.15088	0.59542	0.107567	FALSE	FALSE	Ciprofloxacin	Gatifloxacin
33613	6335986	JJAAAAAAAA	J	0.00425679	0.23288	0.21288	0.0209878	FALSE	FALSE	Amoxicillin	Cefpodoxime
4594	4679	AAA	AAA	0.00425528	0.365	0.51005	0.174979	FALSE	FALSE	Omeprazole	Pantoprazole
2118	5391	N	N	0.00425419	0.11667	0.479866	0.254138	FALSE	FALSE	Alprazolam	Temazepam
4583	5379	SSJJ	SJ	0.00425282	0.13287	0.590588	0.0435141	FALSE	FALSE	Ofloxacin	Gatifloxacin
2802	5391	N	N	0.00424923	0.18966	0.391167	0.237745	TRUE	FALSE	Clonazepam	Temazepam
4436	5775	SSRR	VC	0.00424073	0	0.404255	0.58114	FALSE	TRUE	Naphazoline	Phentolamine
5281006	5479529	J	SJJ	0.00423981	0.25	0.351786	0.034212	FALSE	FALSE	Cefprozil	Cefuroxime
15209	32798	DD	D	0.00423475	0.058824	0.442943	0.181412	FALSE	FALSE	Flurandrenolide	Clobetasol propionate
2249	4086	0	RRR	0.00423435	0.1134	0.226667	0.471126	FALSE	FALSE	Atenolol	Orciprenaline
2802	3016	N	N	0.00422111	0.078431	0.472028	0.278872	TRUE	FALSE	Clonazepam	Diazepam
9878	441335	SSSSDDDDC	RRRDD	0.0042207	0	0.602198	0.207085	FALSE	FALSE	Fluorometholone	Mometasone
1978	2249	CC	0	0.0042193	0.14607	0.410095	0.263781	FALSE	FALSE	Acebutolol	Atenolol
5426	216326	L	L	0.00421782	0.32703	0.620853	0.0551189	TRUE	TRUE	Thalidomide	Lenalidomide
82153	444036	RR	RRRRRD	0.00421711	0.11494	0.484805	0.232289	FALSE	FALSE	Flunisolide	Fluticasone Propionate
2249	4828	0	CC	0.00421596	0.091954	0.390558	0.24458	FALSE	FALSE	Atenolol	Pindolol
3324	4725	SJ	JD	0.00421488	0.45977	0.264798	0.198728	FALSE	FALSE	Famciclovir	Penciclovir
31703	42890	L	L	0.00421152	0.096296	0.7267	0.0728923	TRUE	TRUE	Doxorubicin	Idarubicin
5078	60857	N	N	0.00420788	0.31373	0.37457	0.310749	FALSE	FALSE	Rizatriptan	Zolmitriptan
18381	5479537	J	JJ	0.00420421	0.13699	0.244652	0.0725427	FALSE	FALSE	Dicloxacillin	Cefepime
4192	4999	N	N	0.00419432	0.055556	0.455263	0.238007	TRUE	FALSE	Midazolam	Quazepam
2732	4170	CCC	CC	0.00419073	0.040816	0.34127	0.48415	FALSE	FALSE	Chlorthalidone	Metolazone
53232	446155	CC	C	0.0041898	0.70085	0.18118	0.126708	FALSE	FALSE	Lovastatin	Fluvastatin
54454	54687	CCCCCA	CCC	0.00418559	0.42553	0.515679	0.0944698	FALSE	FALSE	Simvastatin	Pravastatin
4845	5253	RR	CCC	0.00417925	0.16049	0.235043	0.471578	FALSE	FALSE	Pirbuterol	Sotalol
2441	3261	N	N	0.00416982	0.16883	0.448669	0.302245	FALSE	FALSE	Bromazepam	Estazolam
60857	77993	N	N	0.00416911	0.45763	0.301624	0.170072	FALSE	FALSE	Zolmitriptan	Eletriptan
3826	119607	SM	M	0.0041677	0.17347	0.240741	0.82035	FALSE	FALSE	Ketorolac	Valdecoxib
31307	5281004	SSRRHDDDDCA	RRRRDA	0.00416653	0.24779	0.505357	0.213639	FALSE	FALSE	Triamcinolone	Budesonide
37464	59768	CC	C	0.00416614	0.19444	0.30031	0.365332	FALSE	FALSE	Penbutolol	Esmolol
6215	31307	SSSSDDDC	SSRRHDDDDCA	0.00416103	0.052632	0.552398	0.148042	FALSE	FALSE	Fluocinolone Acetonide	Triamcinolone
4828	59768	CC	C	0.0041598	0.13636	0.32	0.363752	FALSE	FALSE	Pindolol	Esmolol
9642	9878	DDC	SSSSDDDDC	0.00415884	0	0.453149	0.236236	FALSE	FALSE	Fluocinonide	Fluorometholone
2118	4999	N	N	0.00415817	0.038889	0.397368	0.28117	FALSE	FALSE	Alprazolam	Quazepam
60464	62959	J	J	0.00415766	0.21951	0.296651	0.208295	FALSE	FALSE	Sparfloxacin	Trovafloxacin
3261	4999	N	N	0.00415607	0.048	0.39726	0.314955	FALSE	FALSE	Estazolam	Quazepam
3059	151075	N	S	0.00415298	0.055556	0.265625	0.82035	FALSE	FALSE	Diflunisal	Nepafenac
4583	9571107	SSJJ	J	0.00414607	0.12121	0.411647	0.150757	FALSE	FALSE	Ofloxacin	Gemifloxacin
4845	39147	RR	CC	0.00414274	0.12	0.239865	0.47094	FALSE	FALSE	Pirbuterol	Nadolol
5311066	9854489	SDD	RRR	0.00413796	0.071429	0.369403	0.342967	FALSE	FALSE	Desonide	Fluticasone furoate
4189	65863	SJGDDAA	GD	0.00413304	0.03125	0.686528	0.0629851	FALSE	FALSE	Miconazole	Sertaconazole
2118	2789	N	N	0.00413062	0.20305	0.465116	0.235535	FALSE	FALSE	Alprazolam	Clobazam
2789	3261	N	N	0.00412671	0.17532	0.453287	0.250338	FALSE	FALSE	Clobazam	Estazolam
5754	441335	SSSSSSSRHDDDDDDDCAA	RRRDD	0.00412426	0.053571	0.48	0.266506	FALSE	FALSE	Hydrocortisone	Mometasone
18283	60825	JJ	JJJJJJJJJJ	0.00412152	0.29091	0.293103	0.0615834	FALSE	FALSE	Stavudine	Lamivudine
2554	34312	N	N	0.00412074	0.3062	0.64467	0.192288	FALSE	FALSE	Carbamazepine	Oxcarbazepine
18381	5742673	J	JJ	0.00411943	0.12963	0.288889	0.0892151	FALSE	FALSE	Dicloxacillin	Cefotaxime
18381	6915944	J	J	0.00411643	0.067416	0.258278	0.0776307	FALSE	FALSE	Dicloxacillin	Cefdinir
5362065	6335986	J	J	0.00411559	0.04878	0.539773	0.0263052	FALSE	FALSE	Cefixime	Cefpodoxime
3957	124087	R	R	0.00411533	0.20513	0.564516	0.287069	FALSE	FALSE	Loratadine	Desloratadine
5379	9571107	SJ	J	0.00411438	0.10656	0.484725	0.131275	FALSE	FALSE	Gatifloxacin	Gemifloxacin
5754	6215	SSSSSSSRHDDDDDDDCAA	SSSSDDDC	0.00411387	0.086957	0.350329	0.182321	FALSE	FALSE	Hydrocortisone	Fluocinolone Acetonide
119182	451668	L	L	0.00411179	0.30108	0.402715	0.0144828	TRUE	TRUE	Clofarabine	Decitabine
5743	441335	SSSSSSSRRHDDDDCA	RRRDD	0.00411124	0.014286	0.75406	0.149166	TRUE	FALSE	Dexamethasone	Mometasone
60871	464205	J	JJJJJJJ	0.00410231	0.43038	0.167464	0.12707	FALSE	TRUE	Adefovir Dipivoxil	Tenofovir
2118	2441	N	N	0.00410057	0.20408	0.405594	0.269989	FALSE	FALSE	Alprazolam	Bromazepam
20279	30751	L	L	0.00409994	0.20968	0.410095	0.0745272	TRUE	TRUE	Cladribine	Fludarabine
3016	3380	N	N	0.00409915	0.097561	0.554386	0.130224	FALSE	FALSE	Diazepam	Flunitrazepam
3001055	3033637	AA	A	0.00409701	0.073171	0.686747	0.0884554	FALSE	FALSE	Ranitidine	Nizatidine
15209	31307	DD	SSRRHDDDDCA	0.00409324	0.025641	0.416807	0.214118	FALSE	FALSE	Flurandrenolide	Triamcinolone
2160	3696	NN	N	0.00408885	0.03	0.728395	0.0947141	FALSE	TRUE	Amitriptyline	Imipramine
5281006	5742673	J	JJ	0.00408622	0.081633	0.275974	0.077588	FALSE	FALSE	Cefprozil	Cefotaxime
5757	3001028	GGGGGGGGGGGGGGGGGGGGGGGGGGGGGGGGGGGGGG	0	0.00408512	0.352	0.447205	0.0904546	TRUE	FALSE	Estradiol	Estropipate
4828	37464	CC	CC	0.00408173	0.19355	0.354478	0.286589	FALSE	FALSE	Pindolol	Penbutolol
2118	3958	N	NNN	0.00408091	0.12329	0.369565	0.289336	FALSE	FALSE	Alprazolam	Lorazepam
18283	35370	JJ	JJJJ	0.00408036	0.25	0.462312	0.0861543	FALSE	TRUE	Stavudine	Zidovudine
4086	59768	RRR	C	0.00408008	0.21154	0.193182	0.39889	FALSE	FALSE	Orciprenaline	Esmolol
2249	4946	0	CCC	0.00407644	0.28704	0.384615	0.131294	FALSE	FALSE	Atenolol	Propranolol
3261	3958	N	NNN	0.00407578	0.14458	0.368078	0.324331	FALSE	FALSE	Estazolam	Lorazepam
3059	3826	N	SM	0.00407521	0.019802	0.241379	0.82035	FALSE	FALSE	Diflunisal	Ketorolac
4192	5391	N	N	0.00407383	0.061224	0.420245	0.216863	TRUE	FALSE	Midazolam	Temazepam
2803	5487	SNCCC	M	0.00407339	0.12077	0.496454	0.245715	FALSE	FALSE	Clonidine	Tizanidine
60857	77992	N	N	0.00407163	0.31076	0.324818	0.330804	FALSE	FALSE	Zolmitriptan	Frovatriptan
33255	6915944	J	J	0.00407143	0.067416	0.34375	0.0388736	FALSE	FALSE	Cefazolin	Cefdinir
60961	3011155	C	L	0.00407074	0.087591	0.642241	0.0553036	TRUE	FALSE	Adenosine	Nelarabine
32798	441335	D	RRRDD	0.00407018	0	0.597806	0.251517	FALSE	FALSE	Clobetasol propionate	Mometasone
311	121396	A	A	0.00406935	0.33333	0.3	0.0155159	FALSE	FALSE	Citric Acid	Carglumic Acid
1978	2369	CC	SSC	0.00406818	0.26214	0.327225	0.213918	FALSE	FALSE	Acebutolol	Betaxolol
6279	9880	LGGGGG	GG	0.0040655	0.17593	0.623188	0.0642017	TRUE	FALSE	Medroxyprogesterone acetate	Cyproterone acetate
9878	5281004	SSSSDDDDC	RRRRDA	0.00406362	0.017699	0.424084	0.346188	FALSE	FALSE	Fluorometholone	Budesonide
2092	3157	GG	C	0.00406275	0.32624	0.366516	0.168404	FALSE	FALSE	Alfuzosin	Doxazosin
15209	441335	DD	RRRDD	0.00406212	0	0.386513	0.263446	FALSE	FALSE	Flurandrenolide	Mometasone
3342	60726	M	S	0.00406057	0	0.33463	0.551814	FALSE	FALSE	Fenoprofen	Bromfenac
3958	5556	NNN	N	0.00405908	0.1194	0.415902	0.265678	FALSE	FALSE	Lorazepam	Triazolam
41693	51263	N	N	0.00405853	0.38095	0.444853	0.191462	FALSE	TRUE	Sufentanil	Alfentanil
5754	32798	SSSSSSSRHDDDDDDDCAA	D	0.00405696	0.13793	0.382155	0.18136	FALSE	FALSE	Hydrocortisone	Clobetasol propionate
6215	444036	SSSSDDDC	RRRRRD	0.0040562	0.036585	0.540816	0.160009	FALSE	FALSE	Fluocinolone Acetonide	Fluticasone Propionate
2441	5556	N	N	0.004055	0.14035	0.372168	0.256294	FALSE	FALSE	Bromazepam	Triazolam
1978	59768	CC	C	0.00405325	0.16327	0.357542	0.289576	FALSE	FALSE	Acebutolol	Esmolol
5210	125017	A	N	0.00404946	0.017241	0.351779	0.436339	FALSE	FALSE	Sibutramine	Desvenlafaxine
5754	31307	SSSSSSSRHDDDDDDDCAA	SSRRHDDDDCA	0.00404711	0.057692	0.551876	0.115973	FALSE	FALSE	Hydrocortisone	Triamcinolone
2801	4205	N	N	0.0040456	0.3691	0.431973	0.113053	FALSE	FALSE	Clomipramine	Mirtazapine
441335	9854489	RRRDD	RRR	0.0040446	0.32	0.348837	0.205316	FALSE	FALSE	Mometasone	Fluticasone furoate
4485	4499	CCC	C	0.00404437	0.11111	0.716456	0.122879	FALSE	FALSE	Nifedipine	Nisoldipine
2160	4543	NN	N	0.00404309	0	0.746725	0.0938987	FALSE	FALSE	Amitriptyline	Nortriptyline
2818	3964	N	N	0.00404171	0.0625	0.675497	0.120342	FALSE	FALSE	Clozapine	Loxapine
6215	5281004	SSSSDDDC	RRRRDA	0.00403842	0.018349	0.522979	0.182376	FALSE	FALSE	Fluocinolone Acetonide	Budesonide
5468	123619	M	M	0.00403782	0.098592	0.265487	0.82035	FALSE	FALSE	Tiaprofenic acid	Etoricoxib
3342	151075	M	S	0.00403695	0	0.333333	0.551814	FALSE	FALSE	Fenoprofen	Nepafenac
4828	4845	CC	RR	0.00403393	0.29412	0.1893	0.360312	FALSE	FALSE	Pindolol	Pirbuterol
2435	5487	SD	M	0.0040338	0.10776	0.430168	0.295261	TRUE	FALSE	Brimonidine	Tizanidine
5095	47811	N	N	0.00403271	0.35467	0.358108	0.194439	TRUE	FALSE	Ropinirole	Pergolide
5311067	9854489	DD	RRR	0.00402862	0	0.393151	0.342967	FALSE	FALSE	Desoximetasone	Fluticasone furoate
4171	4946	CCCCCC	CCC	0.00402673	0.25362	0.379032	0.133483	FALSE	FALSE	Metoprolol	Propranolol
5281006	5479530	J	JJ	0.00402454	0.24194	0.215613	0.0581561	FALSE	TRUE	Cefprozil	Ceftriaxone
123631	3081361	L	L	0.00402446	0.14013	0.468189	0.076696	FALSE	FALSE	Gefitinib	Vandetanib
3333	3784	CC	C	0.00402339	0	0.55	0.105204	FALSE	FALSE	Felodipine	Isradipine
18381	33255	J	J	0.00402133	0.20755	0.196302	0.0255265	FALSE	FALSE	Dicloxacillin	Cefazolin
5284603	5360515	NN	NA	0.00401864	0.12987	0.527624	0.197027	FALSE	TRUE	Oxycodone	Naltrexone
5754	5281004	SSSSSSSRHDDDDDDDCAA	RRRRDA	0.00401731	0.041322	0.496212	0.263607	FALSE	FALSE	Hydrocortisone	Budesonide
3345	5311304	NNN	N	0.00401498	0.032258	0.179245	0.71426	FALSE	FALSE	Fentanyl	Nalbuphine
5656	33741	N	NN	0.00401295	0.26475	0.576419	0.104414	FALSE	TRUE	Venlafaxine	Tramadol
2130	5071	N	J	0.00401159	0.13978	0.511364	0.148589	TRUE	FALSE	Amantadine	Rimantadine
57363	6918296	GGD	GG	0.00401009	0.30233	0.352394	0.2596	TRUE	FALSE	Finasteride	Dutasteride
2789	3958	N	NNN	0.00400784	0.12844	0.341853	0.243691	FALSE	FALSE	Clobazam	Lorazepam
4456	4991	SNN	N	0.00400481	0.078431	0.404255	0.347985	FALSE	FALSE	Neostigmine	Pyridostigmine
5479	5388906	PJJJA	J	0.00400442	0.1	0.0369393	1	FALSE	FALSE	Tinidazole	Bedaquiline
2802	3261	N	N	0.00400439	0.2028	0.378125	0.283345	TRUE	FALSE	Clonazepam	Estazolam
5284604	5311304	N	N	0.00400303	0.16667	0.463158	0.369741	FALSE	FALSE	Oxymorphone	Nalbuphine
2216	4436	S	SSRR	0.00400227	0.088235	0.229508	0.493517	FALSE	FALSE	Apraclonidine	Naphazoline
18283	159269	JJ	J	0.00400215	0.31579	0.560976	0.016179	FALSE	FALSE	Stavudine	Telbivudine
73303	5481173	J	JJ	0.00400184	0.31373	0.131257	0.0848358	FALSE	FALSE	Doripenem	Ceftazidime
123619	151075	M	S	0.00400168	0.017857	0.277143	0.82035	FALSE	FALSE	Etoricoxib	Nepafenac
9878	444036	SSSSDDDDC	RRRRRD	0.00400165	0.022989	0.463884	0.232289	FALSE	FALSE	Fluorometholone	Fluticasone Propionate
60164	449171	DD	LD	0.00399924	0.17778	0.245081	0.314297	FALSE	TRUE	Adapalene	Alitretinoin
208908	24826799	L	L	0.0039973	0.29167	0.266445	0.0538535	TRUE	FALSE	Lapatinib	Ponatinib
2789	5556	N	N	0.0039961	0.081967	0.39039	0.21769	FALSE	FALSE	Clobazam	Triazolam
30323	36462	L	L	0.00399297	0.37037	0.314286	0.0902671	TRUE	FALSE	Daunorubicin	Etoposide
5288826	5360515	NNNA	NA	0.00399159	0.325	0.338583	0.141435	FALSE	TRUE	Morphine	Naltrexone
3059	3825	N	MMM	0.00398974	0.033333	0.290837	0.553275	FALSE	FALSE	Diflunisal	Ketoprofen
1978	4171	CC	CCCCCC	0.00398731	0.17241	0.342342	0.208406	FALSE	FALSE	Acebutolol	Metoprolol
3380	3958	N	NNN	0.00398475	0.15556	0.369822	0.143868	FALSE	FALSE	Flunitrazepam	Lorazepam
5754	9878	SSSSSSSRHDDDDDDDCAA	SSSSDDDDC	0.00398278	0	0.450644	0.18213	FALSE	FALSE	Hydrocortisone	Fluorometholone
2801	146570	N	N	0.0039792	0.31704	0.37027	0.112608	FALSE	FALSE	Clomipramine	Escitalopram
5479	5493381	PJJJA	V	0.00397696	0.18182	0.0375	1	FALSE	FALSE	Tinidazole	Deferasirox
444036	5311066	RRRRRD	SDD	0.0039761	0.076923	0.437229	0.199139	FALSE	FALSE	Fluticasone Propionate	Desonide
9642	9854489	DDC	RRR	0.00397298	0.175	0.474854	0.12524	FALSE	FALSE	Fluocinonide	Fluticasone furoate
9444	20279	L	L	0.00397294	0.33152	0.434579	0.0195947	TRUE	TRUE	Azacitidine	Cladribine
5394	5479	L	PJJJA	0.0039728	0.09901	0.0932642	1	TRUE	FALSE	Temozolomide	Tinidazole
2187	3902	L	L	0.00397225	0.45985	0.203125	0.305313	FALSE	FALSE	Anastrozole	Letrozole
9642	31307	DDC	SSRRHDDDDCA	0.00397004	0.12245	0.424597	0.147695	FALSE	FALSE	Fluocinonide	Triamcinolone
3059	119607	N	M	0.00396599	0.025641	0.207547	0.82035	FALSE	FALSE	Diflunisal	Valdecoxib
5078	77992	N	N	0.00396554	0.29609	0.229391	0.35473	FALSE	FALSE	Rizatriptan	Frovatriptan
2216	5487	S	M	0.00396416	0.090498	0.380368	0.29585	FALSE	FALSE	Apraclonidine	Tizanidine
2369	4828	SSC	CC	0.00396362	0.18269	0.342657	0.249431	FALSE	FALSE	Betaxolol	Pindolol
3446	5486971	N	N	0.00396122	0.43775	0.21	0.0343279	TRUE	FALSE	Gabapentin	Pregabalin
5394	5388906	L	J	0.0039591	0.034314	0.034153	1	TRUE	FALSE	Temozolomide	Bedaquiline
9642	444036	DDC	RRRRRD	0.00395554	0.098901	0.525066	0.118578	FALSE	FALSE	Fluocinonide	Fluticasone Propionate
4828	39147	CC	CC	0.00395363	0.12	0.352113	0.24458	FALSE	FALSE	Pindolol	Nadolol
5394	5493381	L	V	0.00395175	0.16957	0.0659091	1	TRUE	FALSE	Temozolomide	Deferasirox
60726	123619	S	M	0.0039493	0	0.287293	0.82035	FALSE	FALSE	Bromfenac	Etoricoxib
10096344	11450633	AAA	AAA	0.00394847	0.42105	0.276748	0.246583	FALSE	FALSE	Linagliptin	Alogliptin
6215	441335	SSSSDDDC	RRRDD	0.00394786	0.047619	0.459098	0.181302	FALSE	FALSE	Fluocinolone Acetonide	Mometasone
33255	73303	J	J	0.00394724	0.30233	0.159265	0.0714877	FALSE	FALSE	Cefazolin	Doripenem
4086	39147	RRR	CC	0.00394672	0.078947	0.174825	0.471126	FALSE	FALSE	Orciprenaline	Nadolol
3958	4999	NNN	N	0.00394549	0.057971	0.307692	0.296499	FALSE	FALSE	Lorazepam	Quazepam
31307	9854489	SSRRHDDDDCA	RRR	0.00394521	0.26531	0.359375	0.146132	FALSE	FALSE	Triamcinolone	Fluticasone furoate
5754	82153	SSSSSSSRHDDDDDDDCAA	RR	0.00394129	0.088235	0.393298	0.18213	FALSE	FALSE	Hydrocortisone	Flunisolide
4440	5078	N	N	0.00394039	0.24889	0.258523	0.329521	FALSE	FALSE	Naratriptan	Rizatriptan
2249	5253	0	CCC	0.0039384	0.21849	0.186813	0.318454	FALSE	FALSE	Atenolol	Sotalol
4440	77993	N	N	0.00393783	0.27891	0.388506	0.18688	FALSE	FALSE	Naratriptan	Eletriptan
33255	43672	J	JJ	0.00393764	0.18966	0.177273	0.0564256	FALSE	FALSE	Cefazolin	Piperacillin
2789	4192	N	N	0.00393736	0.14286	0.407295	0.196729	FALSE	TRUE	Clobazam	Midazolam
2405	4828	CCCCC	CC	0.00393582	0.21795	0.297125	0.244773	FALSE	FALSE	Bisoprolol	Pindolol
3365	71616	JJD	J	0.00393514	0.19139	0.491573	0.231536	FALSE	FALSE	Fluconazole	Voriconazole
2441	4192	N	N	0.00393438	0.12987	0.367742	0.230241	FALSE	TRUE	Bromazepam	Midazolam
2802	5556	N	N	0.00393429	0.11765	0.390805	0.239107	TRUE	FALSE	Clonazepam	Triazolam
3825	119607	MMM	M	0.00393367	0.04878	0.348993	0.553237	FALSE	FALSE	Ketoprofen	Valdecoxib
3081361	10184653	L	L	0.00393225	0.21094	0.377593	0.0472114	FALSE	FALSE	Vandetanib	Afatinib
60961	219024	C	C	0.0039312	0.13235	0.411311	0.328771	TRUE	FALSE	Adenosine	Regadenoson
5284569	5311304	R	N	0.00392889	0.045455	0.0530786	0.716375	FALSE	FALSE	Hydrocodone	Nalbuphine
2118	2802	N	N	0.0039282	0.18135	0.379104	0.259782	FALSE	TRUE	Alprazolam	Clonazepam
2159	4168	N	A	0.00392247	0.26364	0.445428	0.102003	FALSE	FALSE	Amisulpride	Metoclopramide
3001028	6917715	0	G	0.0039217	0.30496	0.266055	0.135357	FALSE	FALSE	Estropipate	Etonogestrel
15209	444036	DD	RRRRRD	0.00392076	0.011905	0.425	0.170503	FALSE	FALSE	Flurandrenolide	Fluticasone Propionate
3157	4893	C	CC	0.00392057	0.18803	0.543441	0.111616	FALSE	FALSE	Doxazosin	Prazosin
33255	33613	J	JJAAAAAAAA	0.0039177	0.20548	0.165017	0.0511633	FALSE	FALSE	Cefazolin	Amoxicillin
60825	451668	JJJJJJJJJJ	L	0.0039155	0.23118	0.530612	0.0428014	FALSE	TRUE	Lamivudine	Decitabine
1978	37464	CC	CC	0.00391354	0.33333	0.262338	0.15516	FALSE	FALSE	Acebutolol	Penbutolol
3958	4192	NNN	N	0.00390769	0.077778	0.357771	0.23748	FALSE	TRUE	Lorazepam	Midazolam
10113978	24826799	L	L	0.00390477	0.36364	0.228106	0.0802152	TRUE	FALSE	Pazopanib	Ponatinib
18381	5479530	J	JJ	0.00390455	0.14865	0.242707	0.0758305	FALSE	TRUE	Dicloxacillin	Ceftriaxone
2083	5253	RRRR	CCC	0.00389923	0.26174	0.278761	0.319907	TRUE	FALSE	Salbutamol	Sotalol
15209	9854489	DD	RRR	0.00389457	0.032258	0.349642	0.180888	FALSE	FALSE	Flurandrenolide	Fluticasone furoate
444036	5311067	RRRRRD	DD	0.0038943	0	0.466238	0.199139	FALSE	FALSE	Fluticasone Propionate	Desoximetasone
5291	24826799	L	L	0.003894	0.20656	0.428426	0.0926134	TRUE	FALSE	Imatinib	Ponatinib
33613	5362065	JJAAAAAAAA	J	0.00389089	0.12069	0.237374	0.167997	FALSE	FALSE	Amoxicillin	Cefixime
2094	667490	MM	L	0.0038904	0	0.451613	0.119114	TRUE	FALSE	Allopurinol	Mercaptopurine
216239	5329102	L	L	0.00389033	0.29775	0.191546	0.214111	TRUE	TRUE	Sorafenib	Sunitinib
441335	444036	RRRDD	RRRRRD	0.0038892	0.23958	0.41203	0.135161	FALSE	FALSE	Mometasone	Fluticasone Propionate
9444	119182	L	L	0.00388733	0.28495	0.468468	0.013289	TRUE	TRUE	Azacitidine	Clofarabine
4828	5403	CC	RRR	0.00388504	0.26471	0.176724	0.186824	FALSE	FALSE	Pindolol	Terbutaline
2802	4999	N	N	0.00387959	0.078431	0.32419	0.26241	TRUE	FALSE	Clonazepam	Quazepam
4171	4828	CCCCCC	CC	0.00387817	0.18349	0.384615	0.175745	FALSE	FALSE	Metoprolol	Pindolol
3380	4192	N	N	0.00387707	0.095238	0.466667	0.133413	FALSE	TRUE	Flunitrazepam	Midazolam
2249	37464	0	CC	0.00387492	0.14286	0.309278	0.245724	FALSE	FALSE	Atenolol	Penbutolol
73303	150610	J	J	0.00387426	0.10101	0.408654	0.120233	FALSE	FALSE	Doripenem	Ertapenem
193962	6451164	J	0JJJ	0.0038714	0.26471	0.451056	0.0729356	FALSE	FALSE	Etravirine	Rilpivirine
3062316	24826799	L	L	0.00387115	0.27586	0.252715	0.0916539	FALSE	FALSE	Dasatinib	Ponatinib
9642	5281004	DDC	RRRRDA	0.0038704	0.11504	0.448087	0.181928	FALSE	FALSE	Fluocinonide	Budesonide
60164	5282379	DD	DDD	0.00386975	0.058824	0.245081	0.52695	FALSE	FALSE	Adapalene	Isotretinoin
439693	3011155	L	L	0.00386943	0.2193	0.282828	0.265969	TRUE	FALSE	Pentostatin	Nelarabine
2375	9880	L	GG	0.00386839	0.19767	0.0987821	0.505858	FALSE	FALSE	Bicalutamide	Cyproterone acetate
3059	123619	N	M	0.00386062	0.03125	0.229226	0.82035	FALSE	FALSE	Diflunisal	Etoricoxib
60825	159269	JJJJJJJJJJ	J	0.00385918	0.34694	0.302703	0.0638103	FALSE	FALSE	Lamivudine	Telbivudine
3676	219078	SSRNNDCC	N	0.00385872	0.054545	0.224576	0.506062	FALSE	FALSE	Lidocaine	Lacosamide
32798	444036	D	RRRRRD	0.00385162	0	0.66195	0.105407	FALSE	FALSE	Clobetasol propionate	Fluticasone Propionate
9642	441335	DDC	RRRDD	0.00385032	0.11321	0.391989	0.180584	FALSE	FALSE	Fluocinonide	Mometasone
123631	5328940	L	L	0.00384929	0.1625	0.454183	0.0572376	FALSE	FALSE	Gefitinib	Bosutinib
5328940	10184653	L	L	0.00384899	0.27778	0.303063	0.05688	FALSE	FALSE	Bosutinib	Afatinib
5281004	9854489	RRRRDA	RRR	0.00384749	0.1875	0.362651	0.342778	FALSE	FALSE	Budesonide	Fluticasone furoate
4497	4499	C	C	0.00384653	0.14815	0.483577	0.144832	FALSE	FALSE	Nimodipine	Nisoldipine
3380	4999	N	N	0.00384427	0.15385	0.3825	0.150812	FALSE	FALSE	Flunitrazepam	Quazepam
3784	4499	C	C	0.00384409	0.22581	0.463855	0.158632	FALSE	FALSE	Isradipine	Nisoldipine
54454	446155	CCCCCA	C	0.0038438	0.52713	0.170929	0.145438	FALSE	FALSE	Simvastatin	Fluvastatin
3380	5556	N	N	0.00384266	0.093023	0.393939	0.144975	FALSE	FALSE	Flunitrazepam	Triazolam
4171	39147	CCCCCC	CC	0.00384157	0.046296	0.300971	0.222682	FALSE	FALSE	Metoprolol	Nadolol
3345	5284569	NNN	R	0.00383867	0.043796	0.0680272	0.716375	FALSE	FALSE	Fentanyl	Hydrocodone
5090	123619	M	M	0.00383618	0.029412	0.400552	0.505864	FALSE	FALSE	Rofecoxib	Etoricoxib
9878	9854489	SSSSDDDDC	RRR	0.00383157	0	0.391245	0.234788	FALSE	FALSE	Fluorometholone	Fluticasone furoate
33613	43672	JJAAAAAAAA	JJ	0.00382984	0.20779	0.367647	0.0662906	FALSE	FALSE	Amoxicillin	Piperacillin
2802	4192	N	N	0.00382734	0.039474	0.367232	0.214069	TRUE	TRUE	Clonazepam	Midazolam
9444	60953	L	L	0.00382576	0.26087	0.252874	0.0999417	TRUE	FALSE	Azacitidine	Capecitabine
2519	9433	VN	RRR	0.00382157	0	0.421348	0.0640074	FALSE	FALSE	Caffeine	Aminophylline
73303	5479537	J	JJ	0.00381919	0.2931	0.179666	0.0942152	FALSE	FALSE	Doripenem	Cefepime
3345	5360515	NNN	NA	0.00381741	0.25874	0.197605	0.543135	FALSE	TRUE	Fentanyl	Naltrexone
148192	5362440	JJ	J	0.00381733	0.27211	0.328446	0.163517	FALSE	FALSE	Atazanavir	Indinavir
5284549	5284570	S	NN	0.00381503	0.32308	0.586331	0.021643	FALSE	FALSE	Dorzolamide	Hydromorphone
1978	39147	CC	CC	0.00381236	0.12903	0.2457	0.263781	FALSE	FALSE	Acebutolol	Nadolol
3494	174174	RRAA	SAA	0.00381183	0.027027	0.289694	0.431853	TRUE	FALSE	Glycopyrrolate	Atropine
21319	5479529	J	SJJ	0.00380966	0.23636	0.262763	0.179742	FALSE	FALSE	Flucloxacillin	Cefuroxime
2118	3380	N	N	0.00380881	0.15344	0.406977	0.150787	FALSE	FALSE	Alprazolam	Flunitrazepam
2771	2801	N	N	0.00380427	0.46138	0.37027	0.0835753	FALSE	FALSE	Citalopram	Clomipramine
4845	37464	RR	CC	0.00380134	0.23333	0.231317	0.361352	FALSE	FALSE	Pirbuterol	Penbutolol
2405	39147	CCCCC	CC	0.00379788	0.082192	0.241026	0.243859	FALSE	FALSE	Bisoprolol	Nadolol
3961	158781	CCC	CCCC	0.00379756	0.28906	0.555735	0.0316681	FALSE	FALSE	Losartan	Olmesartan
6215	9854489	SSSSDDDC	RRR	0.00379461	0.032258	0.45614	0.125567	FALSE	FALSE	Fluocinolone Acetonide	Fluticasone furoate
5281006	5479537	J	JJ	0.00379302	0.13636	0.249263	0.0382213	FALSE	FALSE	Cefprozil	Cefepime
2369	39147	SSC	CC	0.00379139	0.04902	0.269231	0.244149	FALSE	FALSE	Betaxolol	Nadolol
2130	4054	N	NNN	0.00378757	0.26016	0.4	0.0644718	TRUE	FALSE	Amantadine	Memantine
4440	77992	N	N	0.00378636	0.20087	0.27673	0.327746	FALSE	FALSE	Naratriptan	Frovatriptan
31307	444036	SSRRHDDDDCA	RRRRRD	0.00378563	0.21053	0.422727	0.145339	FALSE	FALSE	Triamcinolone	Fluticasone Propionate
18283	50599	JJ	J	0.00378523	0.38462	0.361702	0.0221773	FALSE	FALSE	Stavudine	Didanosine
2441	4999	N	N	0.00378459	0.125	0.293956	0.283838	FALSE	FALSE	Bromazepam	Quazepam
5090	151075	M	S	0.00378307	0.095238	0.405594	0.416183	FALSE	FALSE	Rofecoxib	Nepafenac
9880	15209	GG	DD	0.0037816	0.078947	0.402576	0.0716118	FALSE	FALSE	Cyproterone acetate	Flurandrenolide
2249	4845	0	RR	0.00378028	0.11765	0.145522	0.47094	FALSE	FALSE	Atenolol	Pirbuterol
4539	5379	SJJ	SJ	0.00377998	0.16418	0.491358	0.0399428	FALSE	FALSE	Norfloxacin	Gatifloxacin
3440	4170	CCC	CC	0.00377857	0	0.404624	0.250193	FALSE	FALSE	Furosemide	Metolazone
59768	71301	C	CCC	0.00377725	0.25	0.191489	0.47273	FALSE	FALSE	Esmolol	Nebivolol
33741	125017	NN	N	0.00377324	0.10847	0.49345	0.13691	TRUE	FALSE	Tramadol	Desvenlafaxine
5210	60860	A	VVVV	0.0037712	0.11111	0.0723982	0.547455	FALSE	FALSE	Sibutramine	Iobenguane
5281006	6915944	J	J	0.00376881	0.074074	0.349301	0.0299623	FALSE	FALSE	Cefprozil	Cefdinir
5284549	5284604	S	N	0.00376712	0.37209	0.495146	0.022308	FALSE	FALSE	Dorzolamide	Oxymorphone
43672	5479530	JJ	JJ	0.00376474	0.16883	0.225681	0.0869822	FALSE	TRUE	Piperacillin	Ceftriaxone
5328940	24826799	L	L	0.00376472	0.28571	0.255495	0.0887599	FALSE	FALSE	Bosutinib	Ponatinib
3825	123619	MMM	M	0.00376184	0.061538	0.322485	0.553237	FALSE	FALSE	Ketoprofen	Etoricoxib
3081361	5329102	L	L	0.00376156	0.15847	0.293846	0.0917387	FALSE	TRUE	Vandetanib	Sunitinib
9642	32798	DDC	D	0.0037564	0.064516	0.494521	0.127177	FALSE	FALSE	Fluocinonide	Clobetasol propionate
3961	60846	CCC	CCCCCCCC	0.00375324	0.35366	0.53125	0.0774727	FALSE	FALSE	Losartan	Valsartan
18381	5362065	J	J	0.00375162	0.13889	0.270073	0.106623	FALSE	FALSE	Dicloxacillin	Cefixime
3883	4594	AAAAAAA	AAA	0.0037489	0.22872	0.384615	0.222018	FALSE	FALSE	Lansoprazole	Omeprazole
35370	159269	JJJJ	J	0.00374845	0.25	0.641711	0.0140564	TRUE	FALSE	Zidovudine	Telbivudine
5780	441314	VBAA	A	0.00374306	0	0.481132	0.015094	FALSE	FALSE	D-Sorbitol	Miglitol
3333	4499	CC	C	0.0037368	0	0.510022	0.115301	FALSE	FALSE	Felodipine	Nisoldipine
2083	39147	RRRR	CC	0.00373438	0.033898	0.256849	0.319286	TRUE	FALSE	Salbutamol	Nadolol
5253	5403	CCC	RRR	0.00373426	0.13415	0.197368	0.243045	FALSE	FALSE	Sotalol	Terbutaline
3333	153994	CC	C	0.00373392	0	0.629712	0.110507	FALSE	FALSE	Felodipine	Clevidipine
3749	3961	CCC	CCC	0.00373291	0.27891	0.591453	0.122605	FALSE	FALSE	Irbesartan	Losartan
4585	5002	N	N	0.00373164	0.46991	0.341014	0.103546	FALSE	FALSE	Olanzapine	Quetiapine
11167602	24826799	L	L	0.0037287	0.14286	0.241683	0.0899263	FALSE	FALSE	Regorafenib	Ponatinib
5358	77993	N	N	0.00372825	0.288	0.266979	0.118976	FALSE	FALSE	Sumatriptan	Eletriptan
2471	2732	CCC	CCC	0.00372569	0.2766	0.301471	0.160563	FALSE	FALSE	Bumetanide	Chlorthalidone
2405	4086	CCCCC	RRR	0.00372531	0.24138	0.162338	0.360194	FALSE	FALSE	Bisoprolol	Orciprenaline
55891	5484727	CC	CC	0.003723	0.066667	0.370455	0.331426	FALSE	FALSE	Fosinopril	Trandolapril
4171	5253	CCCCCC	CCC	0.00371867	0.30657	0.178182	0.167651	FALSE	FALSE	Metoprolol	Sotalol
2435	2803	SD	SNCCC	0.00371765	0.11719	0.319767	0.303347	TRUE	FALSE	Brimonidine	Clonidine
5284549	5284603	S	NN	0.00371665	0.2	0.613333	0.0240009	FALSE	FALSE	Dorzolamide	Oxycodone
4086	71301	RRR	CCC	0.00371526	0.26316	0.0826271	0.473048	FALSE	FALSE	Orciprenaline	Nebivolol
6323490	6436173	J	DA	0.00371058	0.21667	0.55869	0.115173	TRUE	FALSE	Rifabutin	Rifaximin
3081361	5328940	L	L	0.00370815	0.11667	0.358418	0.0536028	FALSE	FALSE	Vandetanib	Bosutinib
5281104	5288783	H	DD	0.00370664	0	0.534392	0.192118	FALSE	FALSE	Paricalcitol	Calcipotriol
446156	446157	C	CCCCCC	0.00370661	0.19355	0.519424	0.0798438	FALSE	FALSE	Cerivastatin	Rosuvastatin
65863	489181	GD	D	0.00370652	0	0.172973	0.462745	FALSE	FALSE	Sertaconazole	Efinaconazole
4583	62959	SSJJ	J	0.00370624	0.12174	0.285956	0.142938	FALSE	FALSE	Ofloxacin	Trovafloxacin
5284570	5311304	NN	N	0.00370575	0.057692	0.404199	0.280715	FALSE	FALSE	Hydromorphone	Nalbuphine
2789	4999	N	N	0.00370547	0.084746	0.307692	0.239642	FALSE	FALSE	Clobazam	Quazepam
6279	6917715	LGGGGG	G	0.00370429	0.28571	0.329268	0.210358	TRUE	FALSE	Medroxyprogesterone acetate	Etonogestrel
216239	24826799	L	L	0.00370324	0.22892	0.243216	0.102404	TRUE	FALSE	Sorafenib	Ponatinib
4594	5029	AAA	MMAA	0.00370314	0.19524	0.411765	0.225211	FALSE	FALSE	Omeprazole	Rabeprazole
4539	9571107	SJJ	J	0.00369824	0.14744	0.368764	0.12727	FALSE	FALSE	Norfloxacin	Gemifloxacin
5284603	5288826	NN	NNNA	0.00369685	0.24615	0.373887	0.115957	FALSE	FALSE	Oxycodone	Morphine
9444	3011155	L	L	0.00369658	0.23889	0.524229	0.0201067	TRUE	FALSE	Azacitidine	Nelarabine
5403	39147	RRR	CC	0.00369387	0.08	0.206186	0.242845	FALSE	FALSE	Terbutaline	Nadolol
2369	37464	SSC	CC	0.00369325	0.12621	0.328313	0.19031	FALSE	FALSE	Betaxolol	Penbutolol
2092	129211	GG	GGG	0.00368917	0.45283	0.211538	0.236985	FALSE	FALSE	Alfuzosin	Tamsulosin
3342	119607	M	M	0.00368462	0.11364	0.288591	0.551826	FALSE	FALSE	Fenoprofen	Valdecoxib
43672	5479529	JJ	SJJ	0.00367767	0.27692	0.237754	0.0345545	FALSE	FALSE	Piperacillin	Cefuroxime
4585	47811	N	N	0.00367649	0.4415	0.316239	0.112868	FALSE	FALSE	Olanzapine	Pergolide
2162	3784	CCCCCCCCCCCCCCCCCCCC	C	0.00367558	0.23077	0.393881	0.0946829	FALSE	FALSE	Amlodipine	Isradipine
5291	3062316	L	L	0.00367542	0.28754	0.292208	0.0885045	TRUE	FALSE	Imatinib	Dasatinib
2405	4946	CCCCC	CCC	0.00367232	0.2193	0.300613	0.176757	FALSE	FALSE	Bisoprolol	Propranolol
5090	60726	M	S	0.00367064	0	0.345048	0.416183	FALSE	FALSE	Rofecoxib	Bromfenac
37542	60961	J	C	0.00366993	0.090652	0.574359	0.0533412	TRUE	TRUE	Ribavirin	Adenosine
13109	28417	GGGGGG	G	0.00366882	0.078431	0.447644	0.12574	FALSE	FALSE	Levonorgestrel	Danazol
148192	392622	JJ	JJJJ	0.00366717	0.24832	0.391982	0.160714	FALSE	FALSE	Atazanavir	Ritonavir
5284549	5288826	S	NNNA	0.00366581	0.26866	0.547368	0.0213951	FALSE	FALSE	Dorzolamide	Morphine
6256	18283	SL	JJ	0.00366576	0	0.341991	0.102452	FALSE	FALSE	Trifluridine	Stavudine
174174	5281042	SAA	M	0.00366423	0.33333	0.0426218	0.225246	FALSE	FALSE	Atropine	Mivacurium
6215	32798	SSSSDDDC	D	0.00366419	0	0.514504	0.127316	FALSE	FALSE	Fluocinolone Acetonide	Clobetasol propionate
115237	213046	N	N	0.00366023	0.21212	0.292683	0.198767	FALSE	FALSE	Paliperidone	Lurasidone
4086	4171	RRR	CCCCCC	0.00365914	0.21368	0.226667	0.245796	FALSE	FALSE	Orciprenaline	Metoprolol
4915	134018	L	M	0.00365823	0	0.177852	0.504985	TRUE	FALSE	Procarbazine	Febuxostat
3333	4497	CC	C	0.00365677	0	0.44685	0.0881853	FALSE	FALSE	Felodipine	Nimodipine
2764	9571107	SSSJJJJ	J	0.0036558	0.13592	0.440529	0.0281318	FALSE	FALSE	Ciprofloxacin	Gemifloxacin
2370	3494	N	RRAA	0.00365513	0	0.107914	0.581133	FALSE	TRUE	Bethanechol	Glycopyrrolate
2405	5253	CCCCC	CCC	0.00365173	0.29464	0.121547	0.244199	FALSE	FALSE	Bisoprolol	Sotalol
60795	71360	N	N	0.0036487	0.3012	0.345291	0.141558	TRUE	FALSE	Aripiprazole	Iloperidone
3517	3519	0	C	0.00364681	0.13846	0.507692	0.241153	FALSE	TRUE	Guanabenz	Guanfacine
43672	5742673	JJ	JJ	0.00364457	0.13793	0.211604	0.104204	FALSE	FALSE	Piperacillin	Cefotaxime
3494	4634	RRAA	G	0.00363987	0.1938	0.337963	0.258466	TRUE	FALSE	Glycopyrrolate	Oxybutynin
28417	6917715	G	G	0.00363812	0.076087	0.415233	0.152186	FALSE	FALSE	Danazol	Etonogestrel
55891	5362129	CC	CCCCCC	0.00363733	0.14634	0.342466	0.330943	FALSE	FALSE	Fosinopril	Ramipril
208908	5328940	L	L	0.00363563	0.30357	0.242291	0.0567716	TRUE	FALSE	Lapatinib	Bosutinib
3784	4485	C	CCC	0.00363535	0.2619	0.47619	0.0911662	FALSE	FALSE	Isradipine	Nifedipine
30751	451668	L	L	0.00363404	0.18471	0.281553	0.112788	TRUE	TRUE	Fludarabine	Decitabine
2162	3333	CCCCCCCCCCCCCCCCCCCC	CC	0.00363308	0	0.551487	0.0943937	FALSE	FALSE	Amlodipine	Felodipine
18381	6335986	J	J	0.00362904	0.1	0.294586	0.0268068	FALSE	FALSE	Dicloxacillin	Cefpodoxime
104758	148121	L	L	0.00362888	0	0.294187	0.265581	FALSE	TRUE	Raltitrexed	Pralatrexate
3261	3380	N	N	0.00362324	0.15714	0.377976	0.14026	FALSE	FALSE	Estazolam	Flunitrazepam
21319	33613	J	JJAAAAAAAA	0.00361458	0.2381	0.300885	0.128475	FALSE	FALSE	Flucloxacillin	Amoxicillin
21319	5742673	J	JJ	0.00361448	0.2439	0.288889	0.0333371	FALSE	FALSE	Flucloxacillin	Cefotaxime
35370	60825	JJJJ	JJJJJJJJJJ	0.00360858	0.39552	0.260274	0.0495818	TRUE	FALSE	Zidovudine	Lamivudine
4011	4543	N	N	0.00360771	0.043478	0.587302	0.119921	FALSE	FALSE	Maprotiline	Nortriptyline
150610	5281006	J	J	0.00359983	0.12371	0.315868	0.0476677	FALSE	FALSE	Ertapenem	Cefprozil
2818	4585	N	N	0.00359673	0.20244	0.602649	0.0906128	FALSE	FALSE	Clozapine	Olanzapine
65999	158781	CCC	CCCC	0.00359189	0.35583	0.351438	0.101503	FALSE	FALSE	Telmisartan	Olmesartan
5253	59768	CCC	C	0.00359178	0.11111	0.170968	0.472223	FALSE	FALSE	Sotalol	Esmolol
30751	60961	L	C	0.00359167	0.079208	0.470395	0.047316	TRUE	TRUE	Fludarabine	Adenosine
4449	5533	N	N	0.00359111	0.16942	0.45812	0.138392	FALSE	FALSE	Nefazodone	Trazodone
3261	969472	N	N	0.00358807	0.33182	0.209052	0.283589	FALSE	FALSE	Estazolam	Eszopiclone
2249	5403	0	RRR	0.00358776	0.093023	0.168675	0.242845	FALSE	FALSE	Atenolol	Terbutaline
2366	3219	N	S	0.00358661	0.041667	0.0952381	0.56336	FALSE	FALSE	Betahistine	Emedastine
3883	4679	AAAAAAA	AAA	0.00358581	0.24183	0.414027	0.187909	FALSE	FALSE	Lansoprazole	Pantoprazole
2764	62959	SSSJJJJ	J	0.0035857	0.076642	0.304587	0.141035	FALSE	FALSE	Ciprofloxacin	Trovafloxacin
5073	5095	N	N	0.00358531	0.39812	0.19057	0.16843	FALSE	TRUE	Risperidone	Ropinirole
2099	4595	A	A	0.00358323	0.1	0.582192	0.205224	FALSE	FALSE	Alosetron	Ondansetron
2405	37464	CCCCC	CC	0.0035782	0.17333	0.311615	0.190481	FALSE	FALSE	Bisoprolol	Penbutolol
5329102	11167602	L	L	0.00357754	0.15929	0.206718	0.106188	TRUE	FALSE	Sunitinib	Regorafenib
150610	6335986	J	J	0.00357711	0.04386	0.21123	0.219555	FALSE	FALSE	Ertapenem	Cefpodoxime
2366	2678	N	R	0.00357686	0.24051	0.0421053	0.56336	FALSE	FALSE	Betahistine	Cetirizine
2162	4485	CCCCCCCCCCCCCCCCCCCC	CCC	0.00357677	0.16279	0.42437	0.121783	FALSE	FALSE	Amlodipine	Nifedipine
2369	4946	SSC	CCC	0.0035754	0.17606	0.358108	0.164448	FALSE	FALSE	Betaxolol	Propranolol
5994	6013	GG	GG	0.00357496	0.17555	0.695971	0.0196414	TRUE	FALSE	Progesterone	Testosterone
3696	4011	N	N	0.00357263	0.13542	0.484099	0.135798	TRUE	FALSE	Imipramine	Maprotiline
2803	4436	SNCCC	SSRR	0.00357045	0	0.31875	0.39908	FALSE	FALSE	Clonidine	Naphazoline
2435	4436	SD	SSRR	0.0035682	0.046512	0.354497	0.309648	TRUE	FALSE	Brimonidine	Naphazoline
33613	73303	JJAAAAAAAA	J	0.00356803	0.31148	0.172973	0.0245873	FALSE	FALSE	Amoxicillin	Doripenem
10113978	44462760	L	L	0.0035659	0.2449	0.295844	0.0497842	TRUE	FALSE	Pazopanib	Dabrafenib
9444	37542	L	J	0.00356494	0.25068	0.6	0.015998	TRUE	TRUE	Azacitidine	Ribavirin
3016	3373	N	V	0.00356471	0	0.323899	0.356325	FALSE	FALSE	Diazepam	Flumazenil
5280360	5311181	G	B	0.00356347	0.041667	0.4637	0.0579718	FALSE	TRUE	Dinoprostone	Iloprost
392622	5362440	JJJJ	J	0.00356333	0.26923	0.371517	0.160127	FALSE	FALSE	Ritonavir	Indinavir
4369359	10096344	AAAA	AAA	0.00356317	0.26	0.177966	0.34073	FALSE	FALSE	Sitagliptin	Linagliptin
2266	3009	D	PD	0.00356257	0.18519	0.116279	0.0215268	FALSE	FALSE	Azelaic Acid	Eflornithine
3825	5090	MMM	M	0.00355941	0.029412	0.386207	0.282283	FALSE	FALSE	Ketoprofen	Rofecoxib
150610	5481173	J	JJ	0.003558	0.15315	0.225873	0.0884554	FALSE	FALSE	Ertapenem	Ceftazidime
123619	5359476	M	A	0.00355757	0.21519	0.29505	0.178502	FALSE	FALSE	Etoricoxib	Sulfasalazine
2771	43815	N	N	0.00355735	0.46508	0.234899	0.132244	FALSE	FALSE	Citalopram	Paroxetine
3059	3342	N	M	0.00355369	0	0.243902	0.551814	FALSE	FALSE	Diflunisal	Fenoprofen
2092	4893	GG	CC	0.00355259	0.23684	0.389706	0.127283	FALSE	FALSE	Alfuzosin	Prazosin
5379	62959	SJ	J	0.00355193	0.12857	0.288525	0.103929	FALSE	FALSE	Gatifloxacin	Trovafloxacin
2771	5656	N	N	0.0035477	0.43229	0.188776	0.164429	FALSE	FALSE	Citalopram	Venlafaxine
2160	2895	NN	M	0.00354663	0.014706	0.700405	0.0861962	FALSE	FALSE	Amitriptyline	Cyclobenzaprine
60961	119182	C	L	0.00354411	0.078431	0.604444	0.0143365	TRUE	TRUE	Adenosine	Clofarabine
3559	16362	N	N	0.00354203	0.25833	0.280347	0.146435	FALSE	FALSE	Haloperidol	Pimozide
5090	5468	M	M	0.00354127	0.18919	0.297297	0.416183	FALSE	FALSE	Rofecoxib	Tiaprofenic acid
5291	644241	L	L	0.00353963	0.42217	0.371345	0.0617911	TRUE	TRUE	Imatinib	Nilotinib
5403	59768	RRR	C	0.00353925	0.225	0.149826	0.207595	FALSE	FALSE	Terbutaline	Esmolol
5358	77992	N	N	0.003537	0.19003	0.279851	0.189482	FALSE	FALSE	Sumatriptan	Frovatriptan
5002	5073	N	N	0.0035362	0.442	0.247619	0.149295	FALSE	FALSE	Quetiapine	Risperidone
3440	3639	CCC	CCCCCCCC	0.00353403	0	0.384	0.185586	FALSE	FALSE	Furosemide	Hydrochlorothiazide
2083	59768	RRRR	C	0.00353126	0.14286	0.176871	0.471743	TRUE	FALSE	Salbutamol	Esmolol
2369	71301	SSC	CCC	0.0035312	0.18966	0.2393	0.346408	FALSE	FALSE	Betaxolol	Nebivolol
9878	32798	SSSSDDDDC	D	0.00353092	0	0.5125	0.151132	FALSE	FALSE	Fluorometholone	Clobetasol propionate
73303	6335986	J	J	0.00353074	0.11538	0.175806	0.103109	FALSE	FALSE	Doripenem	Cefpodoxime
3062316	5328940	L	L	0.00353027	0.18584	0.301124	0.097524	FALSE	FALSE	Dasatinib	Bosutinib
137	700	L	0	0.00352679	0.045455	0.0769231	0.0289555	TRUE	FALSE	Aminolevulinic acid	Ethanolamine
20279	60825	L	JJJJJJJJJJ	0.0035261	0.24516	0.314286	0.0443604	TRUE	FALSE	Cladribine	Lamivudine
60843	148121	L	L	0.00352479	0.016129	0.403974	0.103514	TRUE	TRUE	Pemetrexed	Pralatrexate
2267	3957	SRR	R	0.00352289	0.19149	0.35	0.286589	FALSE	FALSE	Azelastine	Loratadine
60877	464205	JJJJJJJJ	JJJJJJJ	0.00352134	0.37383	0.168675	0.0667656	FALSE	TRUE	Emtricitabine	Tenofovir
50599	60825	J	JJJJJJJJJJ	0.00352126	0.2844	0.361582	0.0226136	FALSE	FALSE	Didanosine	Lamivudine
82146	5282379	L	DDD	0.00351952	0.19531	0.376238	0.145991	FALSE	FALSE	Bexarotene	Isotretinoin
60795	213046	N	N	0.00351775	0.27523	0.237981	0.174068	TRUE	FALSE	Aripiprazole	Lurasidone
11949646	24812758	AAA	AA	0.00351589	0.11538	0.409091	0.192229	FALSE	FALSE	Empagliflozin	Canagliflozin
4205	47811	N	N	0.00351391	0.41487	0.307453	0.142159	FALSE	FALSE	Mirtazapine	Pergolide
10184653	24826799	L	L	0.00351388	0.25	0.276471	0.0604823	FALSE	FALSE	Afatinib	Ponatinib
6256	35370	SL	JJJJ	0.0035131	0	0.410156	0.0593186	FALSE	TRUE	Trifluridine	Zidovudine
43815	146570	N	N	0.00351148	0.37042	0.234899	0.131847	FALSE	FALSE	Paroxetine	Escitalopram
20279	60877	L	JJJJJJJJ	0.00351144	0.16883	0.353488	0.0556811	TRUE	FALSE	Cladribine	Emtricitabine
2369	4086	SSC	RRR	0.00351078	0.19298	0.166667	0.360337	FALSE	FALSE	Betaxolol	Orciprenaline
4828	5253	CC	CCC	0.00350903	0.20513	0.214286	0.245584	FALSE	FALSE	Pindolol	Sotalol
4086	37464	RRR	CC	0.00350806	0.25	0.162362	0.357371	FALSE	FALSE	Orciprenaline	Penbutolol
2895	3696	M	N	0.00350751	0.23077	0.510791	0.0538564	FALSE	TRUE	Cyclobenzaprine	Imipramine
4205	4585	N	N	0.00350628	0.4092	0.336508	0.0893492	FALSE	FALSE	Mirtazapine	Olanzapine
5284569	5360515	R	NA	0.0035047	0.041667	0.0753425	0.54423	FALSE	TRUE	Hydrocodone	Naltrexone
3305	25419	MM	MM	0.00350408	0	0.486486	0.0139536	TRUE	FALSE	Etidronic acid	Clodronate
33741	5360696	NN	RN	0.00350212	0.021798	0.53617	0.0784142	TRUE	FALSE	Tramadol	Dextromethorphan
5078	123606	N	N	0.00350181	0.31868	0.342424	0.157194	FALSE	FALSE	Rizatriptan	Almotriptan
3696	4543	N	N	0.00350025	0.033333	0.544402	0.108566	TRUE	FALSE	Imipramine	Nortriptyline
5403	37464	RRR	CC	0.00349285	0.24138	0.20438	0.188004	FALSE	FALSE	Terbutaline	Penbutolol
9880	13109	GG	GGGGGG	0.00349182	0.15714	0.252852	0.180716	FALSE	FALSE	Cyproterone acetate	Levonorgestrel
2216	3517	S	0	0.00348954	0.10949	0.202454	0.367076	FALSE	FALSE	Apraclonidine	Guanabenz
137	2266	L	D	0.00348946	0.11538	0.212766	0.02025	TRUE	FALSE	Aminolevulinic acid	Azelaic Acid
2094	4915	MM	L	0.00348852	0	0.122449	0.504985	TRUE	TRUE	Allopurinol	Procarbazine
727	3763	P	N	0.00348796	0	0.0277778	0.218771	FALSE	FALSE	Lindane	Isoflurane
32798	9854489	D	RRR	0.00348682	0	0.499355	0.148626	FALSE	FALSE	Clobetasol propionate	Fluticasone furoate
33255	5362065	J	J	0.00348653	0.078947	0.322327	0.0426223	FALSE	FALSE	Cefazolin	Cefixime
3062316	5329102	L	L	0.00348613	0.19101	0.275956	0.0726727	FALSE	TRUE	Dasatinib	Sunitinib
208908	216239	L	L	0.00348606	0.23611	0.26713	0.0605596	TRUE	TRUE	Lapatinib	Sorafenib
2764	71384	SSSJJJJ	V	0.00348519	0.070671	0.123116	0.451201	FALSE	FALSE	Ciprofloxacin	Dexrazoxane
41693	5311304	N	N	0.00348341	0	0.183888	0.543085	FALSE	FALSE	Sufentanil	Nalbuphine
82146	449171	L	LD	0.00348101	0.12579	0.376238	0.196679	FALSE	TRUE	Bexarotene	Alitretinoin
3000226	5362065	SJDD	J	0.0034805	0.72727	0.106533	0.0162724	FALSE	FALSE	Fusidic Acid	Cefixime
2083	37464	RRRR	CC	0.0034798	0.10084	0.249097	0.247704	TRUE	FALSE	Salbutamol	Penbutolol
119182	439693	L	L	0.00347903	0.26016	0.284698	0.0148495	TRUE	TRUE	Clofarabine	Pentostatin
32798	82153	D	RR	0.00347783	0	0.478462	0.151132	FALSE	FALSE	Clobetasol propionate	Flunisolide
60795	115237	N	N	0.00347679	0.29091	0.243094	0.166196	TRUE	FALSE	Aripiprazole	Paliperidone
10531	77992	NN	N	0.00347541	0.36478	0.123404	0.240531	FALSE	FALSE	Dihydroergotamine	Frovatriptan
5284603	5311304	NN	N	0.00347404	0.09375	0.37619	0.253209	FALSE	FALSE	Oxycodone	Nalbuphine
3342	123619	M	M	0.00347243	0.056338	0.254386	0.551826	FALSE	FALSE	Fenoprofen	Etoricoxib
4679	5029	AAA	MMAA	0.00347146	0.19318	0.385809	0.198649	FALSE	FALSE	Pantoprazole	Rabeprazole
30751	37542	L	J	0.00347055	0.10303	0.346405	0.0643778	TRUE	TRUE	Fludarabine	Ribavirin
60877	3011155	JJJJJJJJ	L	0.00347042	0.1791	0.245283	0.201208	FALSE	FALSE	Emtricitabine	Nelarabine
3042	4634	A	G	0.00346851	0.27778	0.195699	0.213442	FALSE	FALSE	Dicyclomine	Oxybutynin
18283	464205	JJ	JJJJJJJ	0.00346836	0.29293	0.132296	0.092075	FALSE	TRUE	Stavudine	Tenofovir
5311066	6918670	SDD	D	0.00346717	0.10256	0.329394	0.0157965	FALSE	FALSE	Desonide	Ingenol Mebutate
3042	3494	A	RRAA	0.00346531	0.12844	0.186275	0.397534	FALSE	TRUE	Dicyclomine	Glycopyrrolate
3081361	24826799	L	L	0.00346384	0.19355	0.230126	0.12104	FALSE	FALSE	Vandetanib	Ponatinib
60825	464205	JJJJJJJJJJ	JJJJJJJ	0.00346174	0.28	0.159664	0.0786398	FALSE	TRUE	Lamivudine	Tenofovir
2153	4740	RRRR	C	0.00346114	0.1	0.27619	0.160489	FALSE	FALSE	Theophylline	Pentoxifylline
3062316	3081361	L	L	0.0034609	0.16402	0.262123	0.0521447	FALSE	FALSE	Dasatinib	Vandetanib
3333	4485	CC	CCC	0.0034606	0	0.515152	0.0993832	FALSE	FALSE	Felodipine	Nifedipine
3517	5487	0	M	0.00346058	0.103	0.185393	0.330396	FALSE	FALSE	Guanabenz	Tizanidine
727	42113	P	N	0.00345971	0.03	0.00909091	0.244424	FALSE	FALSE	Lindane	Desflurane
2162	4499	CCCCCCCCCCCCCCCCCCCC	C	0.00345865	0.14286	0.429112	0.128499	FALSE	FALSE	Amlodipine	Nisoldipine
216239	3081361	L	L	0.00345752	0.195	0.182973	0.18247	TRUE	FALSE	Sorafenib	Vandetanib
3826	5090	SM	M	0.00345318	0.07	0.305195	0.416183	FALSE	FALSE	Ketorolac	Rofecoxib
3373	5556	V	N	0.00345252	0.076923	0.260417	0.293749	FALSE	FALSE	Flumazenil	Triazolam
3241	4436	SR	SSRR	0.00345164	0	0.334862	0.18824	FALSE	FALSE	Epinastine	Naphazoline
3964	4585	N	N	0.0034495	0.032164	0.503106	0.107482	FALSE	FALSE	Loxapine	Olanzapine
2801	4184	N	N	0.00344638	0.024658	0.482394	0.118872	FALSE	FALSE	Clomipramine	Mianserin
6256	159269	SL	J	0.00344415	0	0.582524	0.0161298	FALSE	FALSE	Trifluridine	Telbivudine
2162	4497	CCCCCCCCCCCCCCCCCCCC	C	0.00344205	0.10811	0.394511	0.091499	FALSE	FALSE	Amlodipine	Nimodipine
36462	41867	L	L	0.00343864	0.18667	0.315271	0.0633815	FALSE	FALSE	Etoposide	Epirubicin
5291	208908	L	L	0.00343733	0.14	0.356473	0.0610854	TRUE	TRUE	Imatinib	Lapatinib
31307	32798	SSRRHDDDDCA	D	0.00343648	0	0.525305	0.0969843	FALSE	FALSE	Triamcinolone	Clobetasol propionate
392622	25151504	JJJJ	VJJJJ	0.00343521	0.19792	0.605804	0.124134	FALSE	FALSE	Ritonavir	Cobicistat
137	5961	L	A	0.00343424	0.037975	0.285714	0.029974	TRUE	FALSE	Aminolevulinic acid	L-Glutamine
5291	216239	L	L	0.00343358	0.25223	0.256216	0.118473	TRUE	TRUE	Imatinib	Sorafenib
3494	5596	RRAA	GA	0.00343325	0.19048	0.245747	0.30643	TRUE	FALSE	Glycopyrrolate	Trospium
5656	146570	N	N	0.0034324	0.32282	0.188776	0.157874	FALSE	FALSE	Venlafaxine	Escitalopram
1003	41684	0	P	0.00343128	0.5	0.00456621	0.0204905	FALSE	TRUE	Dihydrogenphosphate Ion	Nitazoxanide
20279	37542	L	J	0.00342912	0.19663	0.395455	0.0262652	TRUE	TRUE	Cladribine	Ribavirin
5401	129211	G	GGG	0.00342877	0.43158	0.190551	0.145861	FALSE	FALSE	Terazosin	Tamsulosin
32798	5281004	D	RRRRDA	0.00342469	0.0084746	0.50627	0.216917	FALSE	FALSE	Clobetasol propionate	Budesonide
4158	125017	N	N	0.00342421	0.17391	0.237903	0.300759	TRUE	FALSE	Methylphenidate	Desvenlafaxine
5210	5656	A	N	0.00342383	0.010616	0.332103	0.208712	FALSE	FALSE	Sibutramine	Venlafaxine
311	1003	A	0	0.00341984	0.22222	0.0352941	0.0285957	FALSE	FALSE	Citric Acid	Dihydrogenphosphate Ion
5994	6279	GG	LGGGGG	0.00341974	0.19298	0.565757	0.131532	TRUE	TRUE	Progesterone	Medroxyprogesterone acetate
727	5206	P	N	0.00341961	0.052632	0	0.211201	FALSE	FALSE	Lindane	Sevoflurane
5358	123606	N	N	0.00341441	0.23028	0.538194	0.0794306	FALSE	FALSE	Sumatriptan	Almotriptan
4171	37464	CCCCCC	CC	0.0034131	0.10909	0.341549	0.132544	FALSE	FALSE	Metoprolol	Penbutolol
43672	150610	JJ	J	0.00341201	0.1619	0.304054	0.0356654	FALSE	FALSE	Piperacillin	Ertapenem
2471	3440	CCC	CCC	0.00341048	0.125	0.352785	0.0898222	FALSE	FALSE	Bumetanide	Furosemide
4946	59768	CCC	C	0.00340803	0.10588	0.322917	0.159591	FALSE	FALSE	Propranolol	Esmolol
2160	4184	NN	N	0.0034079	0.086957	0.503759	0.0949451	FALSE	FALSE	Amitriptyline	Mianserin
1978	4946	CC	CCC	0.0034073	0.17284	0.342342	0.124026	FALSE	FALSE	Acebutolol	Propranolol
4197	3033825	C	C	0.00340656	0	0.304348	0.260586	FALSE	FALSE	Milrinone	Levosimendan
9444	5280453	L	DA	0.00340539	0.033557	0.0633147	0.508518	TRUE	FALSE	Azacitidine	Calcitriol
208908	11167602	L	L	0.00340461	0.083333	0.267442	0.0492188	TRUE	FALSE	Lapatinib	Regorafenib
9444	60961	L	C	0.00340275	0.1087	0.632979	0.0188775	TRUE	TRUE	Azacitidine	Adenosine
446155	446157	C	CCCCCC	0.00340272	0.27132	0.414097	0.09992	FALSE	FALSE	Fluvastatin	Rosuvastatin
2973	4915	V	L	0.00340182	0	0.0165289	0.504985	FALSE	TRUE	Deferoxamine	Procarbazine
216239	44462760	L	L	0.00340023	0.2638	0.241183	0.047302	TRUE	FALSE	Sorafenib	Dabrafenib
24826799	44462760	L	L	0.00339793	0.34513	0.213442	0.0474549	FALSE	FALSE	Ponatinib	Dabrafenib
6018	5360696	N	RN	0.00339786	0.4	0.346505	0.046514	TRUE	FALSE	Tetrabenazine	Dextromethorphan
4539	62959	SJJ	J	0.00339358	0.14953	0.295669	0.120667	FALSE	FALSE	Norfloxacin	Trovafloxacin
5078	10531	N	NN	0.00339272	0.35152	0.122177	0.192133	FALSE	FALSE	Rizatriptan	Dihydroergotamine
3151	16362	A	N	0.00339031	0.024096	0.460411	0.198902	FALSE	FALSE	Domperidone	Pimozide
3454	60613	SJ	J	0.00338927	0.14286	0.233871	0.135831	FALSE	FALSE	Ganciclovir	Cidofovir
14969	477468	JA	J	0.00338574	0.23288	0.339609	0.0198147	TRUE	FALSE	Vancomycin	Micafungin
2160	2801	NN	N	0.00338156	0.016173	0.603636	0.072963	FALSE	FALSE	Amitriptyline	Clomipramine
5073	213046	N	N	0.00338124	0.12993	0.285893	0.18592	FALSE	FALSE	Risperidone	Lurasidone
33741	146570	NN	N	0.00338021	0.32263	0.217984	0.107911	TRUE	FALSE	Tramadol	Escitalopram
3454	18283	SJ	JJ	0.00337855	0.17969	0.263889	0.129499	FALSE	FALSE	Ganciclovir	Stavudine
2519	4740	VN	C	0.00337828	0.04	0.384236	0.0737635	FALSE	FALSE	Caffeine	Pentoxifylline
126941	149436	LL	V	0.00337789	0.083333	0.423529	0.0851658	TRUE	FALSE	Methotrexate	Leucovorin
3446	4054	N	NNN	0.00337678	0.31187	0.142857	0.0825868	TRUE	FALSE	Gabapentin	Memantine
21319	43672	J	JJ	0.00337663	0.25532	0.270883	0.0453917	FALSE	FALSE	Flucloxacillin	Piperacillin
5743	5311066	SSSSSSSRRHDDDDCA	SDD	0.00337312	0.020408	0.572534	0.0532546	TRUE	FALSE	Dexamethasone	Desonide
6918537	11243969	AA	AAA	0.00337276	0.090909	0.290667	0.1766	FALSE	FALSE	Vildagliptin	Saxagliptin
31703	36462	L	L	0.00337066	0.18571	0.315271	0.0583411	TRUE	FALSE	Doxorubicin	Etoposide
3494	6918558	RRAA	G	0.00336942	0.2	0.194444	0.327941	TRUE	FALSE	Glycopyrrolate	Fesoterodine
20279	60961	L	C	0.00336778	0.11765	0.554545	0.0305173	TRUE	TRUE	Cladribine	Adenosine
55891	107807	CC	CCCCCC	0.00336572	0.027778	0.27512	0.266745	FALSE	FALSE	Fosinopril	Perindopril
3009	5961	PD	A	0.00336442	0.089744	0.247191	0.026275	FALSE	FALSE	Eflornithine	L-Glutamine
50599	60877	J	JJJJJJJJ	0.00336432	0.19811	0.368984	0.0240265	FALSE	FALSE	Didanosine	Emtricitabine
5754	13109	SSSSSSSRHDDDDDDDCAA	GGGGGG	0.00336352	0.065574	0.448622	0.087547	FALSE	FALSE	Hydrocortisone	Levonorgestrel
30751	439693	L	L	0.00336336	0.26923	0.221311	0.0178442	TRUE	TRUE	Fludarabine	Pentostatin
41693	5284569	N	R	0.00336281	0.068966	0.0609756	0.544248	FALSE	FALSE	Sufentanil	Hydrocodone
2083	2249	RRRR	0	0.00335899	0.15244	0.176245	0.319286	TRUE	FALSE	Salbutamol	Atenolol
5311067	6918670	DD	D	0.00335883	0.076923	0.316129	0.0157965	FALSE	FALSE	Desoximetasone	Ingenol Mebutate
9880	5311066	GG	SDD	0.00335864	0.038462	0.420608	0.12491	FALSE	FALSE	Cyproterone acetate	Desonide
4369359	11450633	AAAA	AAA	0.00335719	0.24	0.175043	0.343214	FALSE	FALSE	Sitagliptin	Alogliptin
750	1990	B	G	0.00335617	0	0.0526316	0.0175967	FALSE	FALSE	Glycine	Acetohydroxamic Acid
2162	153994	CCCCCCCCCCCCCCCCCCCC	C	0.00335331	0.066667	0.467509	0.141386	FALSE	FALSE	Amlodipine	Clevidipine
137	311	L	A	0.00335299	0	0.225806	0.0268922	TRUE	FALSE	Aminolevulinic acid	Citric Acid
2405	4845	CCCCC	RR	0.00335219	0.15854	0.117816	0.359413	FALSE	FALSE	Bisoprolol	Pirbuterol
2803	3517	SNCCC	0	0.00334732	0.075188	0.255172	0.271362	FALSE	FALSE	Clonidine	Guanabenz
2771	3386	N	NN	0.00334596	0.44512	0.239609	0.148609	FALSE	TRUE	Citalopram	Fluoxetine
2789	3373	N	V	0.00334572	0.016393	0.308605	0.271473	FALSE	FALSE	Clobazam	Flumazenil
5328940	5329102	L	L	0.00334465	0.15596	0.248193	0.0497538	FALSE	TRUE	Bosutinib	Sunitinib
123631	216239	L	L	0.00334283	0.24528	0.18059	0.0616225	FALSE	TRUE	Gefitinib	Sorafenib
71360	115237	N	N	0.00334093	0.17361	0.31728	0.158987	FALSE	FALSE	Iloperidone	Paliperidone
2249	71301	0	CCC	0.00334086	0.19565	0.184805	0.319819	FALSE	FALSE	Atenolol	Nebivolol
3305	68740	MM	MM	0.00333746	0.12727	0.346154	0.0158707	TRUE	FALSE	Etidronic acid	Zoledronate
4440	5095	N	N	0.0033373	0.20921	0.308642	0.183517	FALSE	TRUE	Naratriptan	Ropinirole
3386	43815	NN	N	0.00333705	0.51232	0.264339	0.118279	TRUE	FALSE	Fluoxetine	Paroxetine
5280360	5311221	G	S	0.00333674	0	0.356383	0.0983517	FALSE	FALSE	Dinoprostone	Latanoprost
5757	6013	GGGGGGGGGGGGGGGGGGGGGGGGGGGGGGGGGGGGGG	GG	0.00333551	0.21394	0.459854	0.0520122	TRUE	FALSE	Estradiol	Testosterone
208908	3081361	L	L	0.00333548	0.16912	0.255165	0.074795	TRUE	FALSE	Lapatinib	Vandetanib
4585	5095	N	N	0.00333508	0.36379	0.305195	0.108052	FALSE	TRUE	Olanzapine	Ropinirole
3964	5002	N	N	0.00333314	0.04	0.41452	0.147762	FALSE	FALSE	Loxapine	Quetiapine
77992	77993	N	N	0.00333114	0.34016	0.226277	0.190696	FALSE	FALSE	Frovatriptan	Eletriptan
2477	5533	N	N	0.00333039	0.34158	0.257603	0.165425	FALSE	FALSE	Buspirone	Trazodone
110634	9869929	G	G	0.00332972	0.21739	0.243902	0.302788	FALSE	FALSE	Vardenafil	Avanafil
4725	50599	JD	J	0.00332943	0.15217	0.437811	0.0207675	FALSE	FALSE	Penciclovir	Didanosine
6013	28417	GG	G	0.00332763	0.034221	0.444759	0.129365	FALSE	FALSE	Testosterone	Danazol
2022	3324	SJDD	SJ	0.00332716	0.22222	0.199357	0.259955	FALSE	FALSE	Aciclovir	Famciclovir
5073	71360	N	N	0.00332635	0.070423	0.327434	0.153253	FALSE	FALSE	Risperidone	Iloperidone
5210	33741	A	NN	0.0033261	0.016304	0.351779	0.130989	FALSE	TRUE	Sibutramine	Tramadol
5281006	5362065	J	J	0.00332548	0.22222	0.35284	0.0252169	FALSE	FALSE	Cefprozil	Cefixime
11243969	11450633	AAA	AAA	0.00332513	0.46667	0.059387	0.184846	FALSE	FALSE	Saxagliptin	Alogliptin
2159	213046	N	N	0.00332228	0.26852	0.125786	0.253393	FALSE	FALSE	Amisulpride	Lurasidone
3902	60198	L	L	0.00332132	0.40769	0.0572082	0.410986	FALSE	FALSE	Letrozole	Exemestane
4845	71301	RR	CCC	0.00332072	0.22917	0.0818363	0.472889	FALSE	FALSE	Pirbuterol	Nebivolol
4946	37464	CCC	CC	0.00332065	0.14085	0.34629	0.136616	FALSE	FALSE	Propranolol	Penbutolol
1978	4086	CC	RRR	0.0033169	0.18519	0.179567	0.290695	FALSE	FALSE	Acebutolol	Orciprenaline
10531	54746	NN	NG	0.00331647	0.32468	0.285714	0.172976	FALSE	FALSE	Dihydroergotamine	Cabergoline
2170	4585	N	N	0.00331578	0.051429	0.387387	0.109701	FALSE	FALSE	Amoxapine	Olanzapine
3869	4086	CCC	RRR	0.00331381	0.24194	0.217252	0.344301	FALSE	FALSE	Labetalol	Orciprenaline
32798	6918670	D	D	0.00331364	0.11765	0.305707	0.0162248	FALSE	FALSE	Clobetasol propionate	Ingenol Mebutate
3510	92253	A	N	0.0033123	0.28395	0.342029	0.231162	FALSE	FALSE	Granisetron	Levobupivacaine
216239	3062316	L	L	0.00330809	0.25131	0.154453	0.0651717	TRUE	FALSE	Sorafenib	Dasatinib
60953	451668	L	L	0.00330748	0.26293	0.206897	0.0184813	FALSE	TRUE	Capecitabine	Decitabine
123631	5329102	L	L	0.0033068	0.17123	0.262319	0.0595098	FALSE	TRUE	Gefitinib	Sunitinib
3342	5090	M	M	0.00330557	0	0.301695	0.281308	FALSE	FALSE	Fenoprofen	Rofecoxib
2474	56959	NN	C	0.00330531	0.23404	0.315789	0.185118	TRUE	FALSE	Bupivacaine	Ranolazine
2369	4845	SSC	RR	0.00330431	0.13889	0.118902	0.359448	FALSE	FALSE	Betaxolol	Pirbuterol
700	750	0	B	0.00330329	0	0.230769	0.0238412	FALSE	FALSE	Ethanolamine	Glycine
5095	5358	N	N	0.00330244	0.24704	0.298561	0.108917	TRUE	FALSE	Ropinirole	Sumatriptan
123631	3062316	L	L	0.00330157	0.16993	0.296345	0.0498527	FALSE	FALSE	Gefitinib	Dasatinib
2159	115237	N	N	0.00330043	0.27108	0.187888	0.196389	FALSE	FALSE	Amisulpride	Paliperidone
60613	60871	J	J	0.00329911	0.26316	0.105263	0.0734958	FALSE	FALSE	Cidofovir	Adefovir Dipivoxil
176870	10184653	L	L	0.00329889	0.31343	0.333793	0.0692864	TRUE	FALSE	Erlotinib	Afatinib
5754	9854489	SSSSSSSRHDDDDDDDCAA	RRR	0.00329437	0.044444	0.246541	0.180496	FALSE	FALSE	Hydrocortisone	Fluticasone furoate
2972	446541	V	L	0.00329419	0.10989	0.0797101	0.496208	FALSE	FALSE	Deferiprone	Mycophenolic acid
60961	439693	C	L	0.00329331	0.061947	0.379032	0.159389	TRUE	TRUE	Adenosine	Pentostatin
2170	2818	N	N	0.00329245	0.088235	0.551282	0.0825151	FALSE	FALSE	Amoxapine	Clozapine
3397	4493	L	L	0.00328962	0.075472	0.528517	0.178087	FALSE	FALSE	Flutamide	Nilutamide
2405	71301	CCCCC	CCC	0.00328894	0.26437	0.191682	0.338262	FALSE	FALSE	Bisoprolol	Nebivolol
3062316	10184653	L	L	0.00328886	0.16541	0.267753	0.0580637	FALSE	FALSE	Dasatinib	Afatinib
21319	6915944	J	J	0.00328673	0.11842	0.258278	0.0207346	FALSE	FALSE	Flucloxacillin	Cefdinir
3958	42113	NNN	N	0.00328646	0.13287	0	0.26508	FALSE	FALSE	Lorazepam	Desflurane
2083	4828	RRRR	CC	0.00328597	0.15966	0.209205	0.254868	TRUE	FALSE	Salbutamol	Pindolol
5288826	5311304	NNNA	N	0.00328582	0.08	0.375321	0.179883	FALSE	FALSE	Morphine	Nalbuphine
3241	4543	SR	N	0.00328544	0	0.362264	0.104409	FALSE	FALSE	Epinastine	Nortriptyline
5253	39147	CCC	CC	0.00328439	0.068493	0.132743	0.318454	FALSE	FALSE	Sotalol	Nadolol
148121	149436	L	V	0.00328268	0	0.408039	0.0766003	TRUE	FALSE	Pralatrexate	Leucovorin
20279	50599	L	J	0.00328188	0.12766	0.370536	0.0919079	TRUE	FALSE	Cladribine	Didanosine
33255	150610	J	J	0.00328186	0.14706	0.182278	0.0758457	FALSE	FALSE	Cefazolin	Ertapenem
4810	5487	CC	M	0.00328181	0.061798	0.348315	0.21138	FALSE	FALSE	Moxonidine	Tizanidine
5381	82146	D	L	0.00328123	0.050314	0.272912	0.218908	FALSE	FALSE	Tazarotene	Bexarotene
3373	4192	V	N	0.00327971	0.028571	0.294118	0.263591	FALSE	TRUE	Flumazenil	Midazolam
3373	969472	V	N	0.00327905	0.0057803	0.267974	0.308394	FALSE	FALSE	Flumazenil	Eszopiclone
311	5961	A	A	0.00327824	0.030303	0.194175	0.0294894	FALSE	FALSE	Citric Acid	L-Glutamine
3261	3373	N	V	0.00327717	0.0078125	0.238764	0.362155	FALSE	FALSE	Estazolam	Flumazenil
50599	439693	J	L	0.00327314	0.18681	0.434579	0.022034	FALSE	TRUE	Didanosine	Pentostatin
73303	5281006	J	J	0.00327292	0.2	0.175879	0.0435461	FALSE	FALSE	Doripenem	Cefprozil
3454	35370	SJ	JJJJ	0.00327206	0.24051	0.246154	0.0834508	FALSE	TRUE	Ganciclovir	Zidovudine
1978	4845	CC	RR	0.00326923	0.2439	0.154062	0.290135	FALSE	FALSE	Acebutolol	Pirbuterol
5311181	6918140	B	B	0.00326889	0.28302	0.367704	0.0460816	TRUE	FALSE	Iloprost	Treprostinil
60860	125017	VVVV	N	0.00326849	0.018519	0.0723982	0.504183	FALSE	FALSE	Iobenguane	Desvenlafaxine
3676	92253	SSRNNDCC	N	0.00326486	0.032787	0.412245	0.183156	FALSE	FALSE	Lidocaine	Levobupivacaine
60843	149436	L	V	0.00326476	0.12903	0.480519	0.0563402	TRUE	FALSE	Pemetrexed	Leucovorin
5095	60857	N	N	0.00326285	0.2833	0.291525	0.168646	TRUE	FALSE	Ropinirole	Zolmitriptan
3454	20279	SJ	L	0.00326272	0.21687	0.390558	0.0545679	FALSE	TRUE	Ganciclovir	Cladribine
21319	5481173	J	JJ	0.00326238	0.16071	0.258286	0.0358883	FALSE	FALSE	Flucloxacillin	Ceftazidime
65016	392622	J	JJJJ	0.00326149	0.2233	0.241473	0.207779	FALSE	FALSE	Amprenavir	Ritonavir
3454	64147	SJ	J	0.00325865	0.23448	0.429022	0.0159527	FALSE	FALSE	Ganciclovir	Valganciclovir
37542	451668	J	L	0.0032573	0.232	0.414365	0.0154239	TRUE	TRUE	Ribavirin	Decitabine
55245	6917715	GG	G	0.00325355	0.15842	0.324185	0.193469	TRUE	FALSE	Mifepristone	Etonogestrel
10096344	11243969	AAA	AAA	0.00325277	0.35294	0.06	0.174728	FALSE	FALSE	Linagliptin	Saxagliptin
3373	5391	V	N	0.00325117	0	0.26361	0.293585	FALSE	FALSE	Flumazenil	Temazepam
3696	4184	N	N	0.003251	0.052632	0.574803	0.119146	TRUE	FALSE	Imipramine	Mianserin
6251	441314	RBBA	A	0.00325048	0.033333	0.481132	0.0121647	TRUE	FALSE	Mannitol	Miglitol
2160	4011	NN	N	0.0032504	0.030303	0.463415	0.0985652	FALSE	FALSE	Amitriptyline	Maprotiline
213039	5362440	JJ	J	0.00324941	0.2521	0.283548	0.181664	FALSE	FALSE	Darunavir	Indinavir
60953	3011155	L	L	0.00324934	0.26344	0.231884	0.0206003	FALSE	FALSE	Capecitabine	Nelarabine
36462	42890	L	L	0.00324902	0.22222	0.284238	0.111458	FALSE	TRUE	Etoposide	Idarubicin
2284	5665	M	N	0.00324835	0.26033	0.144144	0.15155	FALSE	FALSE	Baclofen	Vigabatrin
2118	3373	N	V	0.00324828	0.016484	0.265753	0.32282	FALSE	FALSE	Alprazolam	Flumazenil
60877	159269	JJJJJJJJ	J	0.0032481	0.26596	0.347368	0.017578	FALSE	FALSE	Emtricitabine	Telbivudine
60855	65028	J	J	0.00324798	0.31776	0.244216	0.0965947	FALSE	FALSE	Zanamivir	Oseltamivir
4436	4543	SSRR	N	0.00324732	0	0.377778	0.147174	FALSE	FALSE	Naphazoline	Nortriptyline
37542	3011155	J	L	0.00324294	0.14773	0.466102	0.0175221	TRUE	FALSE	Ribavirin	Nelarabine
750	5665	B	N	0.00324094	0	0.15	0.0287879	FALSE	FALSE	Glycine	Vigabatrin
65999	11238823	CCC	CC	0.00323905	0.02459	0.408971	0.18179	FALSE	FALSE	Telmisartan	Azilsartan medoxomil
2083	2405	RRRR	CCCCC	0.00323864	0.24342	0.140762	0.33813	TRUE	FALSE	Salbutamol	Bisoprolol
3784	153994	C	C	0.00323794	0.15152	0.40107	0.122356	FALSE	FALSE	Isradipine	Clevidipine
1548943	6918670	NM	D	0.0032351	0.16981	0.128039	0.098182	FALSE	FALSE	NGX-4010	Ingenol Mebutate
50599	159269	J	J	0.00323472	0.18072	0.402062	0.018093	FALSE	FALSE	Didanosine	Telbivudine
5328940	10113978	L	L	0.00323322	0.27778	0.163656	0.0477401	FALSE	TRUE	Bosutinib	Pazopanib
4485	4497	CCC	C	0.00323284	0.13793	0.413462	0.0818522	FALSE	FALSE	Nifedipine	Nimodipine
4171	4845	CCCCCC	RR	0.00323255	0.13158	0.158491	0.244945	FALSE	FALSE	Metoprolol	Pirbuterol
20279	439693	L	L	0.00323205	0.25781	0.36255	0.0198886	TRUE	TRUE	Cladribine	Pentostatin
2818	3696	N	N	0.00323196	0.23232	0.369822	0.101067	FALSE	TRUE	Clozapine	Imipramine
2118	5284627	N	N	0.00323066	0.31566	0.0021692	0.249033	FALSE	TRUE	Alprazolam	Topiramate
3305	5245	MM	MMMM	0.00323053	0.15929	0.308219	0.0133995	TRUE	TRUE	Etidronic acid	Risedronate
5743	32798	SSSSSSSRRHDDDDCA	D	0.00323003	0	0.594891	0.121152	TRUE	FALSE	Dexamethasone	Clobetasol propionate
41693	5360515	N	NA	0.003227	0.030303	0.207792	0.41462	FALSE	TRUE	Sufentanil	Naltrexone
2369	5253	SSC	CCC	0.00322674	0.23571	0.136095	0.244412	FALSE	FALSE	Betaxolol	Sotalol
3121	5665	N	N	0.00322593	0.20513	0.125	0.0700484	TRUE	FALSE	Valproic Acid	Vigabatrin
10113978	11167602	L	L	0.00322557	0.13846	0.212454	0.0797361	TRUE	FALSE	Pazopanib	Regorafenib
5329102	24826799	L	L	0.00322441	0.22917	0.22412	0.10344	TRUE	FALSE	Sunitinib	Ponatinib
137	3009	L	PD	0.00322362	0.025	0.228916	0.022086	TRUE	FALSE	Aminolevulinic acid	Eflornithine
5282379	5284543	DDD	NN	0.00322328	0.26621	0.412256	0.0225505	FALSE	FALSE	Isotretinoin	Dihydrocodeine
65866	5388906	CCC	J	0.00322265	0.084746	0.252648	0.585311	FALSE	FALSE	Lercanidipine	Bedaquiline
259331	3001028	L	0	0.00322225	0.15323	0.372233	0.0972851	FALSE	FALSE	Estramustine	Estropipate
14969	166548	JA	J	0.00321995	0.23333	0.31351	0.0132211	TRUE	FALSE	Vancomycin	Anidulafungin
1990	3657	G	L	0.00321894	0	0.428571	0.0151145	FALSE	FALSE	Acetohydroxamic Acid	Hydroxyurea
3009	6322	PD	B	0.00321791	0	0.222222	0.0572858	FALSE	FALSE	Eflornithine	L-Arginine
2216	5775	S	VC	0.00321726	0.058824	0.179775	0.493517	FALSE	TRUE	Apraclonidine	Phentolamine
73303	5479529	J	SJJ	0.00321658	0.22807	0.171827	0.0286305	FALSE	FALSE	Doripenem	Cefuroxime
1978	5253	CC	CCC	0.0032164	0.23171	0.211864	0.197625	FALSE	FALSE	Acebutolol	Sotalol
2170	3261	N	N	0.00321506	0.054795	0.391167	0.140731	FALSE	FALSE	Amoxapine	Estazolam
9444	30751	L	L	0.00321485	0.17308	0.373333	0.0157115	TRUE	TRUE	Azacitidine	Fludarabine
73303	5479530	J	JJ	0.00321432	0.24194	0.158205	0.0185551	FALSE	TRUE	Doripenem	Ceftriaxone
36294	37720	SJ	GC	0.00321356	0.10714	0.18716	0.0404743	TRUE	TRUE	Tobramycin	Pentosan Polysulfate
311	2266	A	D	0.00321191	0	0.19084	0.0259976	FALSE	FALSE	Citric Acid	Azelaic Acid
176870	208908	L	L	0.00321149	0.39394	0.249737	0.0638371	TRUE	TRUE	Erlotinib	Lapatinib
3869	5253	CCC	CCC	0.00321143	0.23913	0.208451	0.234656	FALSE	FALSE	Labetalol	Sotalol
5073	47811	N	N	0.003211	0.36599	0.187166	0.176255	FALSE	FALSE	Risperidone	Pergolide
5754	9880	SSSSSSSRHDDDDDDDCAA	GG	0.00321066	0.056604	0.361266	0.072258	FALSE	FALSE	Hydrocortisone	Cyproterone acetate
3964	4011	N	N	0.0032081	0.25	0.282548	0.144637	FALSE	FALSE	Loxapine	Maprotiline
5280453	5281104	DA	H	0.00320617	0.054795	0.581818	0.0265107	FALSE	FALSE	Calcitriol	Paricalcitol
5719	5732	N	N	0.00320325	0.3634	0.349333	0.199244	FALSE	FALSE	Zaleplon	Zolpidem
2801	4585	N	N	0.00320281	0.37721	0.346939	0.0678594	FALSE	FALSE	Clomipramine	Olanzapine
5961	121396	A	A	0.00320047	0.03125	0.351648	0.019282	FALSE	FALSE	L-Glutamine	Carglumic Acid
311	3009	A	PD	0.0032	0.038462	0.107692	0.0229773	FALSE	FALSE	Citric Acid	Eflornithine
4158	60860	N	VVVV	0.00319886	0.010417	0.0978261	0.447542	TRUE	FALSE	Methylphenidate	Iobenguane
2187	60198	L	L	0.00319857	0.46491	0.084507	0.334054	FALSE	FALSE	Anastrozole	Exemestane
82148	10220503	N	N	0.00319784	0	0.336245	0.347189	FALSE	FALSE	Agomelatine	Tasimelteon
4440	47811	N	N	0.00319735	0.24543	0.28382	0.191775	FALSE	FALSE	Naratriptan	Pergolide
1990	5780	G	VBAA	0.00319731	0	0	0.018301	FALSE	FALSE	Acetohydroxamic Acid	D-Sorbitol
104758	149436	L	V	0.00319417	0.14634	0.348214	0.136022	FALSE	FALSE	Raltitrexed	Leucovorin
2803	5775	SNCCC	VC	0.00319396	0.20896	0.199203	0.39908	FALSE	TRUE	Clonidine	Phentolamine
9444	60825	L	JJJJJJJJJJ	0.00319236	0.26257	0.401163	0.018831	TRUE	FALSE	Azacitidine	Lamivudine
3373	3958	V	NNN	0.00319145	0.014286	0.201635	0.356839	FALSE	FALSE	Flumazenil	Lorazepam
2435	3517	SD	0	0.00319094	0.070064	0.188482	0.32684	TRUE	FALSE	Brimonidine	Guanabenz
6279	3001028	LGGGGG	0	0.00319048	0.24	0.29505	0.128267	TRUE	FALSE	Medroxyprogesterone acetate	Estropipate
36462	71384	L	V	0.00318916	0.31915	0.0278884	0.0966546	FALSE	FALSE	Etoposide	Dexrazoxane
9880	28417	GG	G	0.00318875	0.12195	0.283636	0.150209	FALSE	FALSE	Cyproterone acetate	Danazol
3373	4999	V	N	0.00318824	0	0.234884	0.330857	FALSE	FALSE	Flumazenil	Quazepam
477468	16129704	J	B	0.00318671	0.21101	0.194679	0.0150458	FALSE	FALSE	Micafungin	Bivalirudin
5078	77993	N	N	0.00318592	0.30078	0.246544	0.165968	FALSE	FALSE	Rizatriptan	Eletriptan
60198	6917715	L	G	0.00318559	0.34426	0.32376	0.195351	FALSE	FALSE	Exemestane	Etonogestrel
6323490	9854073	J	L	0.00318527	0.31481	0.316752	0.0532986	TRUE	FALSE	Rifabutin	Cabazitaxel
150610	6915944	J	J	0.0031841	0.034965	0.216833	0.0653434	FALSE	FALSE	Ertapenem	Cefdinir
5002	47811	N	N	0.00318399	0.38149	0.204969	0.162611	FALSE	FALSE	Quetiapine	Pergolide
1983	3672	NNN	RMMMGC	0.00318385	0.14151	0.290323	0.0790339	FALSE	FALSE	Acetaminophen	Ibuprofen
5073	60795	N	N	0.00318345	0.15741	0.270073	0.155411	FALSE	TRUE	Risperidone	Aripiprazole
41867	71384	L	V	0.00318305	0.18667	0.0654206	0.173995	FALSE	FALSE	Epirubicin	Dexrazoxane
