# Supplementary material for: PIMD: An Integrative Approach for Drug Repositioning Using Multiple Characterization Fusion
Source: Genomics Proteomics Bioinformatics. 2020 Oct 17;18(5):565–81. doi: 10.1016/j.gpb.2018.10.012 (PMC8377380; doi:10.1016/j.gpb.2018.10.012)
Supplement: Supplementary Table S3 [file mmc12.xlsx]

## Sheet: Cluster 1
Table S3 Unexpected drugs identified in each cluster
Note: Unexpected drugs within each iDSN drug cluster are listed. The information that whether each drug is successfully repurposed is given (according to repurposedb.dudleylab.org). Repurposed drugs that are consistent with the PIMD prediction are highlighted in yellow.
Drug CID	Drug name	Drug ATC	Superclass	Repurposed according to repurposedb.dudleylab.org	Enriched ATC label for the cluster
2284	Baclofen	M	Organic Acids and Derivatives	FALSE	J
2756	Cimetidine	AA	Heterocyclic Compounds	FALSE
4091	Metformin	AAAAAAAAAAAAAAA	Organonitrogen Compounds	FALSE
6256	Trifluridine	SL	Organooxygen Compounds	FALSE
460612	Melphalan	L	Phenylpropanoids and Polyketides	TRUE

## Sheet: Cluster 2
Table S3 Unexpected drugs identified in each cluster
Note: Unexpected drugs within each iDSN drug cluster are listed. The information that whether each drug is successfully repurposed is given (according to repurposedb.dudleylab.org). Repurposed drugs that are consistent with the PIMD prediction are highlighted in yellow.
Drug CID	Drug name	Drug ATC	Superclass	Repurposed according to repurposedb.dudleylab.org	Enriched ATC label for the cluster
1775	Phenytoin	NN	Heterocyclic Compounds	FALSE	AP
2267	Azelastine	SRR	Phenylpropanoids and Polyketides	FALSE
2554	Carbamazepine	N	Heterocyclic Compounds	FALSE
2576	Carisoprodol	MMM	Organic Acids and Derivatives	FALSE
2907	Cyclophosphamide	L	Organonitrogen Compounds	FALSE
2955	Dapsone	JD	Benzenoids	TRUE
3331	Felbamate	N	Benzenoids	FALSE
3339	Fenofibrate	CCCC	Benzenoids	FALSE
3397	Flutamide	L	Benzenoids	FALSE
3410	Formoterol	RRRRRR	Benzenoids	FALSE
3463	Gemfibrozil	C	Benzenoids	FALSE
3519	Guanfacine	C	Benzenoids	TRUE
3690	Ifosfamide	L	Heterocyclic Compounds	TRUE
3749	Irbesartan	CCC	Heterocyclic Compounds	FALSE
3899	Leflunomide	L	Benzenoids	TRUE
3957	Loratadine	R	Heterocyclic Compounds	FALSE
4114	Methoxsalen	DD	Phenylpropanoids and Polyketides	TRUE
4174	Metyrapone	V	Heterocyclic Compounds	FALSE
4178	Mexiletine	C	Benzenoids	FALSE
4236	Modafinil	N	Benzenoids	FALSE
4493	Nilutamide	L	Heterocyclic Compounds	FALSE
4932	Propafenone	C	Phenylpropanoids and Polyketides	FALSE
5426	Thalidomide	L	Heterocyclic Compounds	TRUE
5452	Thioridazine	N	Heterocyclic Compounds	FALSE
5578	Trimethoprim	JJJJJJJ	Benzenoids	FALSE
5717	Zafirlukast	R	Phenylpropanoids and Polyketides	FALSE
39186	Diltiazem	CC	Heterocyclic Compounds	FALSE
41781	Torasemide	C	Heterocyclic Compounds	FALSE
60490	Zileuton	0	Heterocyclic Compounds	FALSE
60606	Clopidogrel	B	Organic Acids and Derivatives	FALSE
65016	Amprenavir	J	Benzenoids	FALSE
108150	Trabectedin	L	Heterocyclic Compounds	FALSE
124087	Desloratadine	R	Heterocyclic Compounds	FALSE
216235	Sitaxentan	C	Heterocyclic Compounds	FALSE
392622	Ritonavir	JJJJ	Organic Acids and Derivatives	FALSE
3036505	Ospemifene	G	Phenylpropanoids and Polyketides	FALSE
3083544	Arformoterol	RRRRRR	Benzenoids	FALSE
4659569	Tolcapone	N	Benzenoids	FALSE
5281040	Montelukast	RR	Heterocyclic Compounds	FALSE
5311068	Dexmedetomidine	N	Benzenoids	FALSE
6918456	Prasugrel	B	Benzenoids	FALSE
9690109	Armodafinil	N	Not Available	FALSE
15951529	Enzalutamide	L	Heterocyclic Compounds	FALSE

## Sheet: Cluster 3
Table S3 Unexpected drugs identified in each cluster
Note: Unexpected drugs within each iDSN drug cluster are listed. The information that whether each drug is successfully repurposed is given (according to repurposedb.dudleylab.org). Repurposed drugs that are consistent with the PIMD prediction are highlighted in yellow.
Drug CID	Drug name	Drug ATC	Superclass	Repurposed according to repurposedb.dudleylab.org	Enriched ATC label for the cluster
2182	Anagrelide	L	Heterocyclic Compounds	TRUE	CG
2216	Apraclonidine	S	Benzenoids	FALSE
2435	Brimonidine	SD	Heterocyclic Compounds	TRUE
3108	Dipyridamole	B	Heterocyclic Compounds	FALSE
3517	Guanabenz	0	Benzenoids	FALSE
4436	Naphazoline	SSRR	Benzenoids	FALSE
5073	Risperidone	N	Heterocyclic Compounds	FALSE
5487	Tizanidine	M	Heterocyclic Compounds	FALSE
60795	Aripiprazole	N	Heterocyclic Compounds	TRUE
71360	Iloperidone	N	Heterocyclic Compounds	FALSE
115237	Paliperidone	N	Heterocyclic Compounds	FALSE
213046	Lurasidone	N	Heterocyclic Compounds	FALSE
3052762	Prucalopride	A	Not Available	FALSE

## Sheet: Cluster 4
Table S3 Unexpected drugs identified in each cluster
Note: Unexpected drugs within each iDSN drug cluster are listed. The information that whether each drug is successfully repurposed is given (according to repurposedb.dudleylab.org). Repurposed drugs that are consistent with the PIMD prediction are highlighted in yellow.
Drug CID	Drug name	Drug ATC	Superclass	Repurposed according to repurposedb.dudleylab.org	Enriched ATC label for the cluster
137	Aminolevulinic acid	L	Organic Acids and Derivatives	TRUE	AB
700	Ethanolamine	0	Organonitrogen Compounds	FALSE
1003	Dihydrogenphosphate Ion	0	Homogeneous Non-metal Compounds	FALSE
1727	Dalfampridine	N	Heterocyclic Compounds	FALSE
1990	Acetohydroxamic Acid	G	Organic Acids and Derivatives	FALSE
2266	Azelaic Acid	D	Organic Acids and Derivatives	FALSE
2478	Busulfan	L	Organooxygen Compounds	TRUE
3009	Eflornithine	PD	Not Available	FALSE
3121	Valproic Acid	N	Organonitrogen Compounds	TRUE
4510	Nitroglycerin	CCC	Organooxygen Compounds	FALSE
5071	Rimantadine	J	Organonitrogen Compounds	FALSE
5665	Vigabatrin	N	Organic Acids and Derivatives	FALSE
16850	Fluorescein	SS	Heterocyclic Compounds	FALSE
36294	Tobramycin	SJ	Organooxygen Compounds	TRUE
37720	Pentosan Polysulfate	GC	Organooxygen Compounds	TRUE
41684	Nitazoxanide	P	Benzenoids	TRUE
156391	Naproxen	MMMMG	Phenylpropanoids and Polyketides	FALSE
387447	Bortezomib	L	Organic Acids and Derivatives	FALSE
441383	Terconazole	G	Heterocyclic Compounds	FALSE
446596	Mupirocin	RD	Lipids	FALSE
11499245	Tavaborole	0	Not Available	FALSE
54686904	Tigecycline	J	Benzenoids	FALSE

## Sheet: Cluster 5
Table S3 Unexpected drugs identified in each cluster
Note: Unexpected drugs within each iDSN drug cluster are listed. The information that whether each drug is successfully repurposed is given (according to repurposedb.dudleylab.org). Repurposed drugs that are consistent with the PIMD prediction are highlighted in yellow.
Drug CID	Drug name	Drug ATC	Superclass	Repurposed according to repurposedb.dudleylab.org	Enriched ATC label for the cluster
2351	Bepridil	C	Benzenoids	FALSE	N
2578	Carmustine	L	Organonitrogen Compounds	FALSE
3151	Domperidone	A	Heterocyclic Compounds	FALSE
3510	Granisetron	A	Heterocyclic Compounds	FALSE
3657	Hydroxyurea	L	Organonitrogen Compounds	FALSE
4168	Metoclopramide	A	Benzenoids	FALSE
56959	Ranolazine	C	Organic Acids and Derivatives	FALSE
145068	Nitric Oxide	R	Homogeneous Non-metal Compounds	TRUE
148211	Palonosetron	AA	Heterocyclic Compounds	FALSE
3001055	Ranitidine	AA	Heterocyclic Compounds	FALSE

## Sheet: Cluster 6
Table S3 Unexpected drugs identified in each cluster
Note: Unexpected drugs within each iDSN drug cluster are listed. The information that whether each drug is successfully repurposed is given (according to repurposedb.dudleylab.org). Repurposed drugs that are consistent with the PIMD prediction are highlighted in yellow.
Drug CID	Drug name	Drug ATC	Superclass	Repurposed according to repurposedb.dudleylab.org	Enriched ATC label for the cluster
14969	Vancomycin	JA	Organic Acids and Derivatives	TRUE	H
166548	Anidulafungin	J	Organic Acids and Derivatives	FALSE
477468	Micafungin	J	Organic Acids and Derivatives	FALSE
5360373	Bleomycin	L	Organic Acids and Derivatives	TRUE
16129704	Bivalirudin	B	Organic Acids and Derivatives	FALSE
25074470	Triptorelin	L	Not Available	FALSE

## Sheet: Cluster 7
no unexpected drug

## Sheet: Cluster 8
Table S3 Unexpected drugs identified in each cluster
Note: Unexpected drugs within each iDSN drug cluster are listed. The information that whether each drug is successfully repurposed is given (according to repurposedb.dudleylab.org). Repurposed drugs that are consistent with the PIMD prediction are highlighted in yellow.
Drug CID	Drug name	Drug ATC	Superclass	Repurposed according to repurposedb.dudleylab.org	Enriched ATC label for the cluster
1125	Tetrahydrobiopterin	A	Heterocyclic Compounds	FALSE	M
3059	Diflunisal	N	Benzenoids	FALSE
4075	Mesalazine	A	Benzenoids	TRUE
60726	Bromfenac	S	Benzenoids	FALSE
151075	Nepafenac	S	Benzenoids	FALSE
216326	Lenalidomide	L	Heterocyclic Compounds	TRUE
5359476	Sulfasalazine	A	Benzenoids	FALSE

## Sheet: Cluster 9
Table S3 Unexpected drugs identified in each cluster
Note: Unexpected drugs within each iDSN drug cluster are listed. The information that whether each drug is successfully repurposed is given (according to repurposedb.dudleylab.org). Repurposed drugs that are consistent with the PIMD prediction are highlighted in yellow.
Drug CID	Drug name	Drug ATC	Superclass	Repurposed according to repurposedb.dudleylab.org	Enriched ATC label for the cluster
2179	Amsacrine	L	Heterocyclic Compounds	FALSE	C
2662	Celecoxib	ML	Heterocyclic Compounds	TRUE
68844	Brinzolamide	SS	Heterocyclic Compounds	FALSE
193962	Etravirine	J	Organooxygen Compounds	FALSE
9865528	Mirabegron	G	Benzenoids	FALSE
16220172	Ivacaftor	RR	Heterocyclic Compounds	FALSE
24776445	Vismodegib	L	Benzenoids	FALSE

## Sheet: Cluster 10
Table S3 Unexpected drugs identified in each cluster
Note: Unexpected drugs within each iDSN drug cluster are listed. The information that whether each drug is successfully repurposed is given (according to repurposedb.dudleylab.org). Repurposed drugs that are consistent with the PIMD prediction are highlighted in yellow.
Drug CID	Drug name	Drug ATC	Superclass	Repurposed according to repurposedb.dudleylab.org	Enriched ATC label for the cluster
2249	Atenolol	0	Benzenoids	FALSE	CR

[truncated: 22 more sheets: Cluster 11, Cluster 12, Cluster 13, Cluster 14, Cluster 15, Cluster 16, Cluster 17, Cluster 18, Cluster 19, Cluster 20, Cluster 21, Cluster 22, Cluster 23, Cluster 24, Cluster 25, Cluster 26, Cluster 27, Cluster 28, Cluster 29, Cluster 30 …]
