# Supplementary material for: PIMD: An Integrative Approach for Drug Repositioning Using Multiple Characterization Fusion
Source: Genomics Proteomics Bioinformatics. 2020 Oct 17;18(5):565–81. doi: 10.1016/j.gpb.2018.10.012 (PMC8377380; doi:10.1016/j.gpb.2018.10.012)
Supplement: Supplementary Table S4 [file mmc13.xlsx]

## Sheet: Sheet1
Table S4 78 drugs for dermatological or respiratory systems
Note: 23 drugs that have been repurposed successfully between dermatological and respiratory systems are labeled as "TRUE".
CID	Drug name	ATC	Superclass	Repurposed between dermatological and respiratory systems
6251	Mannitol	RBA	Organooxygen Compounds	FALSE
2435	Brimonidine	SD	Heterocyclic Compounds	FALSE
3494	Glycopyrrolate	RA	Benzenoids	FALSE
9552079	Chlorhexidine	SRDBA	Benzenoids	TRUE
4173	Metronidazole	PJGDA	Heterocyclic Compounds	FALSE
5743	Dexamethasone	SRHDCA	Lipids	TRUE
4114	Methoxsalen	D	Phenylpropanoids and Polyketides	FALSE
57363	Finasteride	GD	Lipids	FALSE
29029	Clindamycin	JGD	Organic Acids and Derivatives	FALSE
2955	Dapsone	JD	Benzenoids	FALSE
2083	Salbutamol	R	Benzenoids	TRUE
449171	Alitretinoin	LD	Lipids	FALSE
12035	Acetylcysteine	VSR	Organic Acids and Derivatives	FALSE
145068	Nitric Oxide	R	Homogeneous Non-metal Compounds	FALSE
5381	Tazarotene	D	Lipids	FALSE
4436	Naphazoline	SR	Benzenoids	FALSE
60164	Adapalene	D	Lipids	FALSE
5284569	Hydrocodone	R	Alkaloids and Derivatives	FALSE
4725	Penciclovir	JD	Heterocyclic Compounds	FALSE
445643	Tacrolimus	LD	Phenylpropanoids and Polyketides	FALSE
2022	Aciclovir	SJD	Heterocyclic Compounds	FALSE
3009	Eflornithine	PD	Not Available	FALSE
5754	Hydrocortisone	SRHDCA	Lipids	TRUE
3241	Epinastine	SR	Heterocyclic Compounds	TRUE
2266	Azelaic Acid	D	Organic Acids and Derivatives	FALSE
449193	Roflumilast	R	Benzenoids	FALSE
3365	Fluconazole	JD	Benzenoids	TRUE
3348	Fexofenadine	R	Benzenoids	TRUE
9878	Fluorometholone	SDC	Lipids	FALSE
5717	Zafirlukast	R	Phenylpropanoids and Polyketides	TRUE
2678	Cetirizine	R	Benzenoids	TRUE
3000226	Fusidic Acid	SJD	Lipids	FALSE
2153	Theophylline	R	Heterocyclic Compounds	FALSE
5152	Salmeterol	R	Benzenoids	FALSE
3672	Ibuprofen	RMGC	Phenylpropanoids and Polyketides	FALSE
2161	Amlexanox	RA	Heterocyclic Compounds	FALSE
9642	Fluocinonide	DC	Lipids	FALSE
446596	Mupirocin	RD	Lipids	TRUE
5284513	Acitretin	D	Lipids	FALSE
3998	Mafenide	D	Not Available	FALSE
5288783	Calcipotriol	D	Lipids	FALSE
9433	Aminophylline	R	Not Available	FALSE
3410	Formoterol	R	Benzenoids	FALSE
6215	Fluocinolone Acetonide	SDC	Lipids	FALSE
15209	Flurandrenolide	D	Lipids	FALSE
3676	Lidocaine	SRNDC	Organic Acids and Derivatives	TRUE
2749	Ciclopirox	GD	Heterocyclic Compounds	FALSE
50294	Nedocromil	SR	Heterocyclic Compounds	FALSE
2267	Azelastine	SR	Phenylpropanoids and Polyketides	TRUE
32798	Clobetasol propionate	D	Lipids	FALSE
65863	Sertaconazole	GD	Heterocyclic Compounds	FALSE
5280453	Calcitriol	DA	Lipids	TRUE
82153	Flunisolide	R	Lipids	TRUE
4189	Miconazole	SJGDA	Benzenoids	FALSE
12620	Docosanol	D	Lipids	FALSE
441335	Mometasone	RD	Lipids	TRUE
31307	Triamcinolone	SRHDCA	Lipids	TRUE
9854489	Fluticasone furoate	R	Lipids	FALSE
5403	Terbutaline	R	Benzenoids	FALSE
3957	Loratadine	R	Heterocyclic Compounds	TRUE
4086	Orciprenaline	R	Benzenoids	FALSE
6918670	Ingenol Mebutate	D	Lipids	FALSE
57469	Imiquimod	D	Heterocyclic Compounds	FALSE
124087	Desloratadine	R	Heterocyclic Compounds	TRUE
4845	Pirbuterol	R	Heterocyclic Compounds	FALSE
5281071	Olopatadine	SR	Heterocyclic Compounds	TRUE
6436173	Rifaximin	DA	Heterocyclic Compounds	FALSE
5311066	Desonide	SD	Lipids	FALSE
5281040	Montelukast	R	Heterocyclic Compounds	TRUE
489181	Efinaconazole	D	Not Available	FALSE
444036	Fluticasone Propionate	RD	Lipids	TRUE
16220172	Ivacaftor	R	Heterocyclic Compounds	FALSE
5360696	Dextromethorphan	RN	Alkaloids and Derivatives	TRUE
5281004	Budesonide	RDA	Lipids	TRUE
6918554	Indacaterol	R	Heterocyclic Compounds	FALSE
5311067	Desoximetasone	D	Lipids	FALSE
5282379	Isotretinoin	D	Lipids	FALSE
3083544	Arformoterol	R	Benzenoids	FALSE
