# Supplementary material for: PIMD: An Integrative Approach for Drug Repositioning Using Multiple Characterization Fusion
Source: Genomics Proteomics Bioinformatics. 2020 Oct 17;18(5):565–81. doi: 10.1016/j.gpb.2018.10.012 (PMC8377380; doi:10.1016/j.gpb.2018.10.012)
Supplement: Supplementary Table S5 [file mmc14.xlsx]

## Sheet: gene_KEGG_enrichmentmatrix
Table S5 KEGG pathway and GO term enrichment results for targets of each drug cluster
Note: KEGG pathway, GO biological process, GO cellular component, and GO molecular function enrichment results for targets of each drug community are listed as the matrix. Values in the matrix indicate the -log10 P values of enrichment analysis, which were calculated by using the ClusterProfiler tool in R software. KEGG, Kyoto Encyclopedia of Genes and Genomes; GO, Gene Ontology.
	Cluster 1	Cluster 2	Cluster 3	Cluster 4	Cluster 5	Cluster 6	Cluster 8	Cluster 9	Cluster 10	Cluster 11	Cluster 12	Cluster 13	Cluster 14	Cluster 15	Cluster 16	Cluster 17	Cluster 18	Cluster 19	Cluster 20	Cluster 21	Cluster 22	Cluster 23	Cluster 24	Cluster 25	Cluster 26	Cluster 27	Cluster 28	Cluster 29	Cluster 30	Cluster 31	Cluster 32
Neuroactive ligand-receptor interaction	1.76412	4	4	0	4	4	0	0	4	4	0	4	4	0	0	2.78688	0	0	0	4	0	0	3.8736	1.51198	4	0	4	0	4	0	0
Taste transduction	1.76412	0	4	0	4	0	0	0	3.00446	2.24794	0	0	0	0	3.06706	0	0	0	0	0	0	0	0	0	4	0	4	0	4	0	1.65691
GABAergic synapse	1.76412	0	3.50343	0	0	0	0	0	0	0	0	0	0	0	0	0	0	0	0	0	0	0	0	0	4	0	0	0	4	0	3.1877
Morphine addiction	1.76412	0	3.46024	0	2.33242	0	0	0	0	2.12471	0	3.98888	0	0	4	0	0	0	0	0	0	0	2.30812	0	4	0	0	0	4	0	4
Estrogen signaling pathway	1.76412	0	0	0	0	0	0	0	0	2.03012	0	0	0	0	4	0	0	0	0	0	1.58148	0	0	0	0	3.66375	0	0	0	0	1.51191
Pyrimidine metabolism	1.76412	0	0	0	0	0	0	0	0	0	0	0	0	4	0	0	0	0	0	0	0	0	0	0	0	0	0	0	0	0	0
Calcium signaling pathway	0	4	4	0	4	1.7791	0	0	4	4	0	1.94877	0	0	4	1.75071	0	0	0	3.12125	1.43449	0	0	1.45263	4	3.30244	4	0	4	0	4
cGMP-PKG signaling pathway	0	4	4	0	2.2985	0	0	0	4	2.76307	0	0	0	0	4	2.78688	0	0	0	0	1.46567	0	0	1.51198	3.71116	0	4	0	2.89121	0	2.92646
Insulin secretion	0	4	3.56742	0	0	0	0	0	0	0	0	0	0	0	0	0	0	0	0	0	0	0	0	0	0	0	0	0	0	0	2.39929
Cocaine addiction	0	4	0	0	3.16495	0	0	0	0	4	0	0	2.46867	0	0	0	2.24874	0	0	4	0	0	0	0	3.39608	0	2.04018	0	4	0	0
cAMP signaling pathway	0	4	4	0	4	0	0	0	4	4	0	4	1.70017	0	4	0	0	0	0	3.01022	0	0	0	0	4	2.42337	4	0	4	0	4
Vascular smooth muscle contraction	0	4	3.59047	0	0	2.02332	0	0	4	0	0	0	0	0	3.31723	2.14413	0	0	0	0	0	0	0	0	0	2.44479	0	2.39907	0	0	2.70067
Serotonergic synapse	0	4	4	0	4	0	2.0917	0	2.78004	4	0	0	0	0	2.17907	0	1.75505	0	0	0	0	0	0	0	4	1.84123	4	1.51048	4	0	2.81596
Amphetamine addiction	0	3.60467	0	0	2.68845	0	0	0	0	4	0	0	0	0	0	0	2.08765	0	0	4	0	0	0	0	1.96605	0	0	0	4	0	1.83969
Dopaminergic synapse	0	2.96509	4	0	3.51847	0	0	0	0	3.21071	0	0	0	0	2.06185	0	1.67021	0	0	0	0	0	0	0	4	0	4	0	4	0	1.86976
Antifolate resistance	0	2.89949	0	0	0	0	2.04331	0	0	0	0	0	0	0	0	4	0	0	0	1.54205	0	0	0	0	0	0	0	0	0	0	1.59415
Leishmaniasis	0	2.45801	0	0	0	0	0	0	0	0	0	0	4	0	0	0	0	0	0	0	0	0	0	0	0	0	0	0	0	0	0
Salivary secretion	0	2.10059	3.46841	0	2.33242	0	0	1.77633	4	0	0	0	0	0	2.32618	0	0	0	0	0	0	0	0	0	3.81014	0	4	0	2.64414	0	0
Adrenergic signaling in cardiomyocytes	0	1.9992	4	0	4	0	0	0	4	1.54136	0	0	0	0	0	0	0	0	0	0	0	0	1.78392	0	3.39608	0	3.04531	0	0	0	4
AGE-RAGE signaling pathway in diabetic complications	0	1.99304	0	0	0	0	0	0	0	0	0	0	0	0	2.28016	0	0	0	0	0	0	0	0	1.41478	0	1.95836	0	1.56306	0	0	0
Pathways in cancer	0	1.99304	0	0	0	0	1.64764	0	0	0	0	2.74247	0	0	0	1.68571	0	0	0	0	0	4	0	1.67062	0	4	0	1.48673	0	0	0
Renin secretion	0	1.84646	4	0	2.72629	0	0	0	4	0	0	1.85178	0	0	4	2.78688	0	0	0	0	0	0	2.09578	1.51198	0	0	1.7594	0	0	0	4
Pertussis	0	1.64054	0	0	0	0	0	0	0	0	0	0	0	0	0	0	0	0	0	0	0	0	0	0	0	0	0	0	0	0	0
Alcoholism	0	1.64054	0	0	2.15514	0	0	0	0	4	0	0	0	0	0	0	0	0	0	2.37715	0	0	0	0	0	0	0	0	4	0	0
Nicotine addiction	0	1.57858	0	1.72062	2.33242	0	0	0	0	4	0	0	3.85097	0	0	0	0	0	0	4	0	0	0	0	4	0	0	0	4	0	0
Type II diabetes mellitus	0	1.42845	4	0	0	0	0	0	0	0	0	0	0	0	2.82537	0	0	0	0	0	0	0	0	0	0	0	0	0	0	0	3.1877
Cholinergic synapse	0	0	4	0	0	0	0	0	0	4	0	0	3.50058	0	4	0	0	0	0	4	0	0	0	2.36375	1.9065	1.84595	4	0	2.26648	0	2.81596
Arrhythmogenic right ventricular cardiomyopathy (ARVC)	0	0	4	0	0	0	0	0	0	0	0	0	0	0	0	0	0	0	0	0	0	0	0	0	0	0	0	0	0	0	4
Dilated cardiomyopathy (DCM)	0	0	4	0	0	0	0	0	0	0	0	0	0	0	0	0	0	0	0	0	0	0	0	0	0	0	0	0	0	0	4
Cardiac muscle contraction	0	0	4	0	1.67011	0	0	0	0	0	0	0	0	0	0	0	0	0	0	0	0	0	0	0	0	0	0	0	0	0	4
Hypertrophic cardiomyopathy (HCM)	0	0	4	0	0	0	0	0	0	0	0	0	0	0	0	0	0	0	0	0	0	0	0	0	0	0	0	0	0	0	4
MAPK signaling pathway	0	0	4	0	0	0	0	0	0	0	0	0	0	0	0	0	0	0	0	0	0	0	0	0	0	4	0	0	0	0	4
Gap junction	0	0	4	0	4	0	0	0	0	0	0	0	0	0	2.3383	0	1.93023	0	0	0	0	0	0	0	3.09809	4	4	0	3.54959	0	0
Oxytocin signaling pathway	0	0	3.75195	0	1.67011	0	0	0	0	0	0	0	0	0	2.43652	0	0	0	0	0	0	0	0	0	0	3.66418	0	0	0	0	4
Aldosterone synthesis and secretion	0	0	3.61159	0	0	0	0	0	0	0	0	0	0	0	3.06921	0	0	0	0	0	0	0	0	0	0	0	0	0	0	0	4
Retrograde endocannabinoid signaling	0	0	3.14162	0	0	0	0	0	0	0	0	0	0	0	0	0	0	0	0	0	0	0	0	0	4	0	0	0	4	0	2.39929
Purine metabolism	0	0	2.72021	0	1.4865	0	0	0	0	0	0	3.00435	0	4	4	1.75071	4	0	0	0	0	0	2.09578	0	0	0	0	0	0	0	2.15576
GnRH signaling pathway	0	0	1.71349	0	0	0	0	0	0	0	0	0	0	0	2.31425	0	0	0	0	0	0	0	0	0	0	4	0	2.55946	0	0	3.13316
Circadian entrainment	0	0	1.66546	0	4	0	0	0	0	2.94055	0	0	0	0	2.2974	0	0	0	0	2.45217	0	0	0	0	2.13744	0	0	0	4	0	2.27878
Inflammatory mediator regulation of TRP channels	0	0	1.66524	0	2.27999	0	0	0	0	0	0	1.57508	0	0	4	0	0	0	0	0	0	0	0	0	0	2.76262	2.99242	2.55946	2.51959	0	0
Glycine, serine and threonine metabolism	0	0	0	4	0	0	0	0	0	0	0	0	0	0	0	0	2.33125	0	0	0	0	0	0	0	0	0	0	0	0	0	0
Glyoxylate and dicarboxylate metabolism	0	0	0	4	0	0	0	0	0	0	0	0	0	0	0	0	0	0	0	0	0	0	0	0	0	0	0	0	0	0	0
Alanine, aspartate and glutamate metabolism	0	0	0	4	0	0	0	0	0	0	0	0	0	0	0	0	0	0	0	0	0	0	0	0	0	0	0	0	0	0	0
Carbon metabolism	0	0	0	4	0	0	0	0	0	0	0	0	0	0	0	0	0	0	0	0	0	0	0	0	0	0	0	0	0	0	0
Phenylalanine metabolism	0	0	0	2.91066	0	0	0	0	0	0	0	0	0	0	0	0	2.71176	0	0	0	0	0	0	0	1.69366	0	0	0	0	0	0
Cysteine and methionine metabolism	0	0	0	2.32599	0	0	0	0	0	0	0	0	0	0	0	0	0	0	0	0	0	0	0	0	0	0	0	0	0	0	0
Biosynthesis of amino acids	0	0	0	2.30372	0	0	0	0	0	1.57576	0	0	0	0	0	0	0	0	0	0	0	0	0	0	0	0	0	0	0	0	0
Galactose metabolism	0	0	0	2.05037	0	0	0	0	0	0	0	0	0	0	0	0	0	0	0	0	0	0	0	0	0	0	0	0	0	0	0
Tyrosine metabolism	0	0	0	1.89654	0	0	0	0	0	0	0	0	0	0	0	0	2.33125	0	0	0	0	0	0	0	0	0	0	0	0	0	2.45692
Valine, leucine and isoleucine degradation	0	0	0	1.46608	0	0	0	0	0	0	0	0	0	0	0	0	0	0	0	0	0	0	0	0	0	0	0	0	0	0	0
Gastric acid secretion	0	0	0	0	2.56	0	0	0	0	0	0	0	0	0	2.467	0	0	0	0	0	0	0	0	0	0	0	0	0	0	0	0
Glutamatergic synapse	0	0	0	0	2.06707	0	0	0	0	4	0	0	0	0	2.17438	0	0	0	0	3.12125	0	0	0	0	0	0	0	1.51048	4	0	0
Long-term potentiation	0	0	0	0	1.8155	0	0	0	0	3.59247	0	0	0	0	2.50847	0	0	0	0	3.01022	0	0	0	0	0	4	0	0	4	0	0
Phospholipase D signaling pathway	0	0	0	0	0	3.0156	0	0	0	0	0	0	0	0	0	0	0	0	0	0	0	0	0	0	0	4	0	0	0	0	0
Base excision repair	0	0	0	0	0	3.0156	0	0	0	0	0	0	0	3.99193	0	0	0	0	0	0	0	0	0	0	0	0	0	0	0	0	0
Platinum drug resistance	0	0	0	0	0	0	0	0	0	0	0	0	0	0	3.18935	0	0	0	0	0	1.58148	0	0	0	0	0	0	0	0	0	0
Arachidonic acid metabolism	0	0	0	0	0	0	4	2.0042	0	0	0	0	0	0	0	0	0	0	0	0	0	0	0	0	0	0	0	0	0	0	0
NF-kappa B signaling pathway	0	0	0	0	0	0	3.03027	0	0	0	0	0	0	0	0	0	0	0	0	0	0	0	0	0	0	0	0	0	0	0	0
Osteoclast differentiation	0	0	0	0	0	0	2.69867	0	0	0	0	0	3.28128	0	2.07425	0	0	0	0	0	0	0	0	0	0	3.18687	0	0	0	0	0
Acute myeloid leukemia	0	0	0	0	0	0	2.43589	0	0	0	0	0	0	0	2.51613	0	0	0	0	0	0	1.765	0	0	0	4	0	0	0	0	0
Epithelial cell signaling in Helicobacter pylori infection	0	0	0	0	0	0	2.43589	0	0	0	0	0	0	0	0	0	0	0	0	0	0	0	0	0	0	3.29898	0	0	0	0	0
IL-17 signaling pathway	0	0	0	0	0	0	2.18231	0	0	0	0	0	0	0	0	0	0	0	0	0	1.58148	0	0	0	0	0	0	0	0	0	1.5536
Small cell lung cancer	0	0	0	0	0	0	2.18231	0	0	0	0	0	0	0	2.30836	0	0	0	0	0	0	4	0	1.45263	0	0	0	0	0	0	0
TNF signaling pathway	0	0	0	0	0	0	2.0917	0	0	0	0	0	0	0	2.20878	0	0	0	0	0	0	0	0	0	0	0	0	0	0	0	0
Toxoplasmosis	0	0	0	0	0	0	2.0917	0	0	0	0	0	0	0	0	0	0	0	0	0	0	0	0	0	0	0	0	0	0	0	0
Fluid shear stress and atherosclerosis	0	0	0	0	0	0	1.91292	0	0	1.57576	0	0	3.16279	0	2.01146	0	0	0	0	0	1.46567	0	0	0	0	2.28548	0	0	0	0	2.45692
Ovarian steroidogenesis	0	0	0	0	0	0	1.71127	0	0	0	0	0	0	0	0	0	0	1.69889	0	0	0	0	0	0	0	0	0	0	0	0	0
Kaposi's sarcoma-associated herpesvirus infection	0	0	0	0	0	0	1.71127	0	0	0	0	0	0	0	3.41754	0	0	0	0	0	0	0	0	0	0	4	0	0	0	0	0
Regulation of lipolysis in adipocytes	0	0	0	0	0	0	1.70172	2.05636	4	0	0	0	0	0	4	0	0	0	0	0	0	0	0	1.56345	0	0	1.95323	0	0	0	0
Chemokine signaling pathway	0	0	0	0	0	0	1.68788	0	0	0	0	0	0	0	0	0	0	0	0	0	0	0	0	0	0	4	0	0	0	0	0
Cytosolic DNA-sensing pathway	0	0	0	0	0	0	1.64764	0	0	0	0	0	0	0	0	0	0	0	0	0	0	0	0	0	0	0	0	0	0	0	0
Shigellosis	0	0	0	0	0	0	1.64764	0	0	0	0	0	0	0	0	0	0	0	0	0	0	0	0	0	0	2.38734	0	0	0	0	0
Adipocytokine signaling pathway	0	0	0	0	0	0	1.63714	0	0	0	0	0	0	0	0	0	0	0	0	0	0	4	0	0	0	0	0	0	0	0	0
RIG-I-like receptor signaling pathway	0	0	0	0	0	0	1.63714	0	0	0	0	0	0	0	0	0	0	0	0	0	0	0	0	0	0	0	0	0	0	0	0
B cell receptor signaling pathway	0	0	0	0	0	0	1.63714	0	0	0	0	0	0	0	2.48782	0	0	0	0	0	0	0	0	0	0	3.23571	0	0	0	0	0
Pancreatic cancer	0	0	0	0	0	0	1.6188	0	0	0	0	0	0	0	2.467	0	0	0	0	0	0	0	0	0	0	4	0	0	0	0	0
Ras signaling pathway	0	0	0	0	0	0	1.6188	0	0	0	0	0	0	0	0	0	0	0	0	1.96433	0	0	0	0	0	4	0	0	0	0	0
Chronic myeloid leukemia	0	0	0	0	0	0	1.61405	0	0	0	0	0	0	0	3.13298	0	0	0	0	0	0	0	0	0	0	4	0	0	0	0	0
Prostate cancer	0	0	0	0	0	0	1.54029	0	0	0	0	0	0	0	2.34444	0	0	0	0	0	1.58148	0	0	0	0	4	0	0	0	0	0
Nitrogen metabolism	0	0	0	0	0	0	0	4	0	0	0	0	3.64529	0	0	0	0	0	0	0	0	0	0	0	4	0	0	0	1.82216	0	0
Pancreatic secretion	0	0	0	0	0	0	0	3.80615	0	0	0	0	0	0	2.2974	0	0	0	0	0	0	0	0	0	0	0	0	0	0	0	0
PPAR signaling pathway	0	0	0	0	0	0	0	1.91091	0	0	0	0	0	0	0	0	0	0	1.79988	0	0	4	0	1.51198	0	0	0	0	0	0	0
Proximal tubule bicarbonate reclamation	0	0	0	0	0	0	0	1.77633	0	0	0	0	1.88021	0	0	0	0	0	0	0	0	0	0	0	0	0	0	0	1.58571	0	0
AMPK signaling pathway	0	0	0	0	0	0	0	1.46853	0	0	0	0	0	0	2.12238	0	0	0	0	0	0	0	0	0	0	0	0	0	0	0	0
Endocytosis	0	0	0	0	0	0	0	0	3.15529	0	0	0	0	0	0	0	0	0	0	0	0	0	0	0	0	4	0	0	0	0	0
Arginine biosynthesis	0	0	0	0	0	0	0	0	0	4	0	0	0	0	0	0	0	0	0	0	0	0	0	0	0	0	0	0	0	0	0
Amyotrophic lateral sclerosis (ALS)	0	0	0	0	0	0	0	0	0	4	0	0	0	0	0	0	0	0	0	3.25444	0	0	0	0	0	0	0	0	4	0	0
Arginine and proline metabolism	0	0	0	0	0	0	0	0	0	3.00466	0	0	0	0	0	0	2.24874	0	0	0	0	0	0	0	0	0	0	0	0	0	0
Alzheimer's disease	0	0	0	0	0	0	0	0	0	1.93763	0	0	0	0	0	0	0	0	0	1.6386	0	0	0	0	0	0	0	0	2.7903	0	2.83965
Regulation of actin cytoskeleton	0	0	0	0	0	0	0	0	0	1.57576	0	0	0	0	0	0	0	0	0	0	0	0	0	0	0	4	1.64011	0	0	0	0
Proteasome	0	0	0	0	0	0	0	0	0	0	4	0	0	0	0	0	0	0	0	0	0	0	0	0	0	0	0	0	0	0	0
Bile secretion	0	0	0	0	0	0	0	0	0	0	2.39417	0	0	0	0	0	0	0	0	0	0	1.73805	0	1.51198	0	0	0	0	0	2.53564	0
Leukocyte transendothelial migration	0	0	0	0	0	0	0	0	0	0	0	0	4	0	2.18246	0	0	0	0	0	0	0	0	0	0	0	0	0	0	0	0
Phagosome	0	0	0	0	0	0	0	0	0	0	0	0	3.85097	0	0	0	0	0	0	0	0	0	0	0	0	0	0	0	0	0	0
Fc gamma R-mediated phagocytosis	0	0	0	0	0	0	0	0	0	0	0	0	1.77376	0	2.3202	0	0	0	0	0	0	0	0	0	0	3.79721	0	2.55946	0	0	0
Rap1 signaling pathway	0	0	0	0	0	0	0	0	0	0	0	0	1.64259	0	2.51613	0	0	0	0	0	0	0	0	0	0	4	0	0	0	0	0
Sphingolipid signaling pathway	0	0	0	0	0	0	0	0	0	0	0	0	1.55771	0	3.34441	0	0	0	0	0	0	0	0	0	0	3.31593	0	0	0	0	0
DNA replication	0	0	0	0	0	0	0	0	0	0	0	0	0	4	0	0	0	0	0	0	0	0	0	0	0	0	0	0	0	0	0
Nucleotide excision repair	0	0	0	0	0	0	0	0	0	0	0	0	0	3.46422	0	0	0	0	0	0	0	0	0	0	0	0	0	0	0	0	0
Nicotinate and nicotinamide metabolism	0	0	0	0	0	0	0	0	0	0	0	0	0	2.71377	0	0	0	0	0	0	0	0	0	0	0	0	0	0	0	0	0
Glutathione metabolism	0	0	0	0	0	0	0	0	0	0	0	0	0	1.97472	0	0	0	0	0	0	0	0	0	0	0	0	0	0	0	0	0
HTLV-I infection	0	0	0	0	0	0	0	0	0	0	0	0	0	1.72017	0	0	0	0	0	0	0	0	0	0	0	0	0	0	0	0	0
Apoptosis	0	0	0	0	0	0	0	0	0	0	0	0	0	0	4	0	0	0	0	0	0	0	0	0	0	2.28969	0	0	0	0	0
Phosphatidylinositol signaling system	0	0	0	0	0	0	0	0	0	0	0	0	0	0	4	0	0	0	0	0	0	0	0	0	0	0	0	0	0	0	0
Cellular senescence	0	0	0	0	0	0	0	0	0	0	0	0	0	0	4	0	0	0	0	0	0	0	0	0	0	2.7709	0	0	0	0	0
Platelet activation	0	0	0	0	0	0	0	0	0	0	0	0	0	0	4	0	0	0	0	0	0	0	0	0	0	2.42639	0	0	0	0	0
Long-term depression	0	0	0	0	0	0	0	0	0	0	0	0	0	0	3.41316	0	0	0	0	0	0	0	0	0	0	4	0	1.75749	0	0	0
Longevity regulating pathway - multiple species	0	0	0	0	0	0	0	0	0	0	0	0	0	0	3.38422	0	0	0	0	0	0	0	0	0	0	0	0	0	0	0	0
Proteoglycans in cancer	0	0	0	0	0	0	0	0	0	0	0	0	0	0	3.18935	0	0	0	0	0	0	0	0	0	0	4	0	0	0	0	0
Apelin signaling pathway	0	0	0	0	0	0	0	0	0	0	0	0	0	0	3.13298	0	0	0	0	0	0	0	0	0	0	0	0	0	0	0	0
Aldosterone-regulated sodium reabsorption	0	0	0	0	0	0	0	0	0	0	0	0	0	0	3.05512	0	0	0	0	0	0	0	0	0	0	0	0	2.03035	0	0	0
Carbohydrate digestion and absorption	0	0	0	0	0	0	0	0	0	0	0	0	0	0	2.85055	0	0	0	0	0	0	0	0	0	0	0	0	0	0	0	0
Progesterone-mediated oocyte maturation	0	0	0	0	0	0	0	0	0	0	0	0	0	0	2.83003	0	0	0	0	0	0	0	0	0	0	3.65174	0	0	0	0	0
Glucagon signaling pathway	0	0	0	0	0	0	0	0	0	0	0	0	0	0	2.79644	0	0	0	0	0	0	0	0	0	0	0	0	0	0	0	0
Thyroid hormone signaling pathway	0	0	0	0	0	0	0	0	0	0	0	0	0	0	2.62174	0	0	0	0	0	0	3.81844	0	0	0	2.496	0	0	0	0	0
Endometrial cancer	0	0	0	0	0	0	0	0	0	0	0	0	0	0	2.57825	0	0	0	0	0	0	0	0	0	0	4	0	0	0	0	0
VEGF signaling pathway	0	0	0	0	0	0	0	0	0	0	0	0	0	0	2.57046	0	0	0	0	0	0	0	0	0	0	4	0	1.75749	0	0	0
Autophagy - animal	0	0	0	0	0	0	0	0	0	0	0	0	0	0	2.51613	0	0	0	0	0	0	0	0	0	0	0	0	0	0	0	0
Central carbon metabolism in cancer	0	0	0	0	0	0	0	0	0	0	0	0	0	0	2.51613	0	0	0	0	0	0	0	0	0	0	4	0	0	0	0	0
FoxO signaling pathway	0	0	0	0	0	0	0	0	0	0	0	0	0	0	2.51613	0	0	0	0	0	0	0	0	0	0	4	0	0	0	0	0
Renal cell carcinoma	0	0	0	0	0	0	0	0	0	0	0	0	0	0	2.51613	0	0	0	0	0	0	0	0	0	0	4	0	0	0	0	0
Non-small cell lung cancer	0	0	0	0	0	0	0	0	0	0	0	0	0	0	2.51613	0	0	0	0	0	0	4	0	0	0	4	0	0	0	0	0
Fc epsilon RI signaling pathway	0	0	0	0	0	0	0	0	0	0	0	0	0	0	2.50085	0	0	0	0	0	0	0	0	0	0	4	0	1.70782	0	0	0
Insulin signaling pathway	0	0	0	0	0	0	0	0	0	0	0	0	0	0	2.49308	0	0	0	0	0	0	0	0	0	0	2.28969	0	0	0	0	0
Prolactin signaling pathway	0	0	0	0	0	0	0	0	0	0	0	0	0	0	2.48782	0	0	2.54013	0	0	0	0	0	0	0	4	0	0	0	0	0
Glioma	0	0	0	0	0	0	0	0	0	0	0	0	0	0	2.48782	0	0	0	0	0	0	0	0	0	0	4	0	0	0	0	0
Colorectal cancer	0	0	0	0	0	0	0	0	0	0	0	0	0	0	2.48019	0	0	0	0	0	0	0	0	0	0	2.28969	0	0	0	0	0
Inositol phosphate metabolism	0	0	0	0	0	0	0	0	0	0	0	0	0	0	2.47262	0	0	0	0	0	0	0	0	0	0	0	0	0	0	0	0
Thyroid hormone synthesis	0	0	0	0	0	0	0	0	0	0	0	0	0	0	2.467	0	0	0	0	0	0	0	0	0	0	0	0	0	0	0	0
Bacterial invasion of epithelial cells	0	0	0	0	0	0	0	0	0	0	0	0	0	0	2.467	0	0	0	0	0	0	0	0	0	0	0	0	0	0	0	0
Melanoma	0	0	0	0	0	0	0	0	0	0	0	0	0	0	2.467	0	0	0	0	0	0	0	0	0	0	4	0	0	0	0	0
EGFR tyrosine kinase inhibitor resistance	0	0	0	0	0	0	0	0	0	0	0	0	0	0	2.43652	0	0	0	0	0	0	0	0	0	0	4	0	0	0	0	0
Phototransduction	0	0	0	0	0	0	0	0	0	0	0	0	0	0	2.36824	0	0	0	0	0	0	0	0	0	0	0	0	0	0	0	0
ErbB signaling pathway	0	0	0	0	0	0	0	0	0	0	0	0	0	0	2.35061	0	0	0	0	0	0	0	0	0	0	4	0	0	0	0	0
Longevity regulating pathway	0	0	0	0	0	0	0	0	0	0	0	0	0	0	2.33222	0	0	0	0	0	0	0	0	0	0	0	0	0	0	0	0
Endocrine resistance	0	0	0	0	0	0	0	0	0	0	0	0	0	0	2.2974	0	0	0	0	0	0	0	0	0	0	4	0	0	0	0	0
Amoebiasis	0	0	0	0	0	0	0	0	0	0	0	0	0	0	2.2974	0	0	0	0	0	0	0	0	0	0	0	0	1.56306	0	0	0
HIF-1 signaling pathway	0	0	0	0	0	0	0	0	0	0	0	0	0	0	2.28016	0	0	0	0	0	0	0	0	0	0	4	0	1.56306	0	0	0
Choline metabolism in cancer	0	0	0	0	0	0	0	0	0	0	0	0	0	0	2.28016	0	0	0	1.61047	0	0	0	0	0	0	4	0	1.56306	0	0	0
Chagas disease (American trypanosomiasis)	0	0	0	0	0	0	0	0	0	0	0	0	0	0	2.25146	0	0	0	0	0	0	0	0	0	0	0	0	0	0	0	0
T cell receptor signaling pathway	0	0	0	0	0	0	0	0	0	0	0	0	0	0	2.24612	0	0	0	0	0	0	0	0	0	0	4	0	0	0	0	0
Toll-like receptor signaling pathway	0	0	0	0	0	0	0	0	0	0	0	0	0	0	2.24082	0	0	0	0	0	0	0	0	0	0	1.91334	0	0	0	0	0
Insulin resistance	0	0	0	0	0	0	0	0	0	0	0	0	0	0	2.21376	0	0	0	0	0	0	0	0	0	0	0	0	0	0	0	0
Viral carcinogenesis	0	0	0	0	0	0	0	0	0	0	0	0	0	0	2.18553	0	0	0	0	0	0	0	0	0	0	1.82516	0	0	0	0	0
Epstein-Barr virus infection	0	0	0	0	0	0	0	0	0	0	0	0	0	0	2.18246	0	0	0	0	0	0	0	0	0	0	0	0	0	0	0	0
Neurotrophin signaling pathway	0	0	0	0	0	0	0	0	0	0	0	0	0	0	2.13542	0	0	0	0	0	0	0	0	0	0	4	0	0	0	0	0
Human papillomavirus infection	0	0	0	0	0	0	0	0	0	0	0	0	0	0	2.13542	0	0	0	0	0	0	0	0	0	0	2.76262	0	0	0	0	0
Cell cycle	0	0	0	0	0	0	0	0	0	0	0	0	0	0	2.10493	0	0	0	0	0	0	0	0	0	0	0	0	0	0	0	0
Oocyte meiosis	0	0	0	0	0	0	0	0	0	0	0	0	0	0	2.10493	0	0	0	0	0	0	0	0	0	0	0	0	0	0	0	0
Hepatitis C	0	0	0	0	0	0	0	0	0	0	0	0	0	0	2.05819	0	0	0	0	0	0	0	0	0	0	2.35	0	0	0	0	0
Natural killer cell mediated cytotoxicity	0	0	0	0	0	0	0	0	0	0	0	0	0	0	2.04615	0	0	0	0	0	0	0	0	0	0	3.97025	0	0	0	0	0
Measles	0	0	0	0	0	0	0	0	0	0	0	0	0	0	2.04261	0	0	0	0	0	0	0	0	0	0	0	0	0	0	0	0
Signaling pathways regulating pluripotency of stem cells	0	0	0	0	0	0	0	0	0	0	0	0	0	0	2.01146	0	0	0	0	0	0	0	0	0	0	4	0	0	0	0	0
Hepatitis B	0	0	0	0	0	0	0	0	0	0	0	0	0	0	1.97721	0	0	0	0	0	0	0	0	0	0	3.79721	0	0	0	0	0
One carbon pool by folate	0	0	0	0	0	0	0	0	0	0	0	0	0	0	0	4	0	0	0	0	0	0	0	0	0	0	0	0	0	0	0
Folate biosynthesis	0	0	0	0	0	0	0	0	0	0	0	0	0	0	0	2.65349	0	0	0	0	0	0	0	0	0	0	0	0	0	0	0
Drug metabolism - other enzymes	0	0	0	0	0	0	0	0	0	0	0	0	0	0	0	0	4	0	2.04962	0	0	0	0	0	0	0	0	0	0	0	0
Histidine metabolism	0	0	0	0	0	0	0	0	0	0	0	0	0	0	0	0	2.53239	0	0	0	0	0	0	0	0	0	0	0	0	0	0
Tryptophan metabolism	0	0	0	0	0	0	0	0	0	0	0	0	0	0	0	0	2.33125	0	0	0	0	0	0	0	0	0	0	0	0	0	0
Pathogenic Escherichia coli infection	0	0	0	0	0	0	0	0	0	0	0	0	0	0	0	0	2.21309	0	0	0	0	0	0	0	0	0	0	0	0	0	0
Drug metabolism - cytochrome P450	0	0	0	0	0	0	0	0	0	0	0	0	0	0	0	0	2.08765	0	0	0	0	0	0	0	0	0	0	0	0	0	1.81647
Steroid hormone biosynthesis	0	0	0	0	0	0	0	0	0	0	0	0	0	0	0	0	0	4	0	0	0	0	0	0	0	0	0	0	0	0	0
Breast cancer	0	0	0	0	0	0	0	0	0	0	0	0	0	0	0	0	0	1.74451	0	0	0	0	0	0	0	4	0	0	0	0	0
Peroxisome	0	0	0	0	0	0	0	0	0	0	0	0	0	0	0	0	0	0	2.45613	0	0	0	0	0	0	0	0	0	0	0	0
Fatty acid degradation	0	0	0	0	0	0	0	0	0	0	0	0	0	0	0	0	0	0	2.04962	0	0	0	0	0	0	0	0	0	0	0	2.27878
Fatty acid metabolism	0	0	0	0	0	0	0	0	0	0	0	0	0	0	0	0	0	0	2.04962	0	0	0	0	0	0	0	0	0	0	0	0
Th17 cell differentiation	0	0	0	0	0	0	0	0	0	0	0	0	0	0	0	0	0	0	0	0	1.58148	3.90561	0	0	0	1.89194	0	0	0	0	2.13478
Necroptosis	0	0	0	0	0	0	0	0	0	0	0	0	0	0	0	0	0	0	0	0	1.46567	0	0	0	0	0	0	0	0	0	1.61101
Protein processing in endoplasmic reticulum	0	0	0	0	0	0	0	0	0	0	0	0	0	0	0	0	0	0	0	0	1.46567	0	0	0	0	0	0	0	0	0	0
Thyroid cancer	0	0	0	0	0	0	0	0	0	0	0	0	0	0	0	0	0	0	0	0	0	4	0	0	0	4	0	0	0	0	0
Transcriptional misregulation in cancer	0	0	0	0	0	0	0	0	0	0	0	0	0	0	0	0	0	0	0	0	0	4	0	0	0	1.90491	0	0	0	0	0
Endocrine and other factor-regulated calcium reabsorption	0	0	0	0	0	0	0	0	0	0	0	0	0	0	0	0	0	0	0	0	0	1.9751	0	0	0	0	0	0	0	0	0
Mineral absorption	0	0	0	0	0	0	0	0	0	0	0	0	0	0	0	0	0	0	0	0	0	1.94656	0	0	0	0	0	0	0	0	0
Renin-angiotensin system	0	0	0	0	0	0	0	0	0	0	0	0	0	0	0	0	0	0	0	0	0	0	0	1.51198	0	0	0	0	0	0	0
PI3K-Akt signaling pathway	0	0	0	0	0	0	0	0	0	0	0	0	0	0	0	0	0	0	0	0	0	0	0	0	0	4	0	0	0	0	0
Bladder cancer	0	0	0	0	0	0	0	0	0	0	0	0	0	0	0	0	0	0	0	0	0	0	0	0	0	4	0	0	0	0	0
Focal adhesion	0	0	0	0	0	0	0	0	0	0	0	0	0	0	0	0	0	0	0	0	0	0	0	0	0	4	0	0	0	0	0
Cytokine-cytokine receptor interaction	0	0	0	0	0	0	0	0	0	0	0	0	0	0	0	0	0	0	0	0	0	0	0	0	0	4	0	0	0	0	0
Adherens junction	0	0	0	0	0	0	0	0	0	0	0	0	0	0	0	0	0	0	0	0	0	0	0	0	0	4	0	0	0	0	0
MicroRNAs in cancer	0	0	0	0	0	0	0	0	0	0	0	0	0	0	0	0	0	0	0	0	0	0	0	0	0	4	0	0	0	0	0
Axon guidance	0	0	0	0	0	0	0	0	0	0	0	0	0	0	0	0	0	0	0	0	0	0	0	0	0	4	0	0	0	0	0
Melanogenesis	0	0	0	0	0	0	0	0	0	0	0	0	0	0	0	0	0	0	0	0	0	0	0	0	0	3.61963	0	0	0	0	0
Prion diseases	0	0	0	0	0	0	0	0	0	0	0	0	0	0	0	0	0	0	0	0	0	0	0	0	0	3.09561	0	0	0	0	0
Viral myocarditis	0	0	0	0	0	0	0	0	0	0	0	0	0	0	0	0	0	0	0	0	0	0	0	0	0	2.47822	0	0	0	0	0
mTOR signaling pathway	0	0	0	0	0	0	0	0	0	0	0	0	0	0	0	0	0	0	0	0	0	0	0	0	0	2.16827	0	0	0	0	0
Rheumatoid arthritis	0	0	0	0	0	0	0	0	0	0	0	0	0	0	0	0	0	0	0	0	0	0	0	0	0	2.04512	0	0	0	0	0
Th1 and Th2 cell differentiation	0	0	0	0	0	0	0	0	0	0	0	0	0	0	0	0	0	0	0	0	0	0	0	0	0	2.02553	0	0	0	0	0
Influenza A	0	0	0	0	0	0	0	0	0	0	0	0	0	0	0	0	0	0	0	0	0	0	0	0	0	1.98781	0	0	0	0	0
Hematopoietic cell lineage	0	0	0	0	0	0	0	0	0	0	0	0	0	0	0	0	0	0	0	0	0	0	0	0	0	1.97609	0	0	0	0	0
Tuberculosis	0	0	0	0	0	0	0	0	0	0	0	0	0	0	0	0	0	0	0	0	0	0	0	0	0	1.95592	0	0	0	0	0
Allograft rejection	0	0	0	0	0	0	0	0	0	0	0	0	0	0	0	0	0	0	0	0	0	0	0	0	0	0	0	0	0	0	2.39929
Graft-versus-host disease	0	0	0	0	0	0	0	0	0	0	0	0	0	0	0	0	0	0	0	0	0	0	0	0	0	0	0	0	0	0	2.32727
Type I diabetes mellitus	0	0	0	0	0	0	0	0	0	0	0	0	0	0	0	0	0	0	0	0	0	0	0	0	0	0	0	0	0	0	2.28328
Retinol metabolism	0	0	0	0	0	0	0	0	0	0	0	0	0	0	0	0	0	0	0	0	0	0	0	0	0	0	0	0	0	0	1.86976
Inflammatory bowel disease (IBD)	0	0	0	0	0	0	0	0	0	0	0	0	0	0	0	0	0	0	0	0	0	0	0	0	0	0	0	0	0	0	1.86976
Glycolysis / Gluconeogenesis	0	0	0	0	0	0	0	0	0	0	0	0	0	0	0	0	0	0	0	0	0	0	0	0	0	0	0	0	0	0	1.84545
Metabolism of xenobiotics by cytochrome P450	0	0	0	0	0	0	0	0	0	0	0	0	0	0	0	0	0	0	0	0	0	0	0	0	0	0	0	0	0	0	1.76102
Antigen processing and presentation	0	0	0	0	0	0	0	0	0	0	0	0	0	0	0	0	0	0	0	0	0	0	0	0	0	0	0	0	0	0	1.72462
Chemical carcinogenesis	0	0	0	0	0	0	0	0	0	0	0	0	0	0	0	0	0	0	0	0	0	0	0	0	0	0	0	0	0	0	1.66058
African trypanosomiasis	0	0	0	0	0	0	0	0	0	0	0	0	0	0	0	0	0	0	0	0	0	0	0	0	0	0	0	0	0	0	1.51268

## Sheet: gene_GOBP_enrichmentmatrix
Table S5 KEGG pathway and GO enrichment results for targets of each drug cluster
Note: KEGG pathway, GO biological process, GO cellular component, and GO molecular function enrichment results for targets of each drug community are listed as the matrix. Values in the matrix indicate the -log10 P values of enrichment analysis, which were calculated by using the ClusterProfiler tool in R software. KEGG, Kyoto Encyclopedia of Genes and Genomes; GO, Gene Ontology.
	Cluster 1	Cluster 2	Cluster 3	Cluster 4	Cluster 5	Cluster 6	Cluster 7	Cluster 8	Cluster 9	Cluster 10	Cluster 11	Cluster 12	Cluster 13	Cluster 14	Cluster 15	Cluster 16	Cluster 17	Cluster 18	Cluster 19	Cluster 20	Cluster 21	Cluster 22	Cluster 23	Cluster 24	Cluster 25	Cluster 26	Cluster 27	Cluster 28	Cluster 29	Cluster 30	Cluster 31	Cluster 32
Nucleotide biosynthetic process	2.803	0	0	0	0	0	0	0	0	0	0	0	0	0	4	0	4	0	0	0	0	0	0	0	0	0	0	0	0	0	0	0
Nucleoside phosphate biosynthetic process	2.803	0	0	0	0	0	0	0	0	0	0	0	0	0	4	0	4	0	0	0	0	0	0	0	0	0	0	0	0	0	0	0
Negative regulation of adenylate cyclase activity	2.43908	0	0	0	0	0	0	0	0	0	3.83004	0	0	2.5313	0	0	0	0	0	0	0	0	0	0	0	0	0	0	0	0	0	0
Gamma-aminobutyric acid signaling pathway	2.43908	0	0	0	0	0	0	0	0	0	0	0	0	0	0	0	0	0	0	0	0	0	0	0	0	0	0	0	0	0	0	0
Negative regulation of cyclase activity	2.43908	0	0	0	0	0	0	0	0	0	0	0	0	0	0	0	0	0	0	0	0	0	0	0	0	0	0	0	0	0	0	0
Negative regulation of lyase activity	2.43908	0	0	0	0	0	0	0	0	0	0	0	0	0	0	0	0	0	0	0	0	0	0	0	0	0	0	0	0	0	0	0
Response to cadmium ion	2.41851	0	0	0	0	0	0	0	0	0	0	0	0	0	0	0	0	0	0	0	0	0	0	0	0	0	0	0	0	0	0	0
Purine-containing compound biosynthetic process	2.32692	0	0	0	0	0	0	0	0	0	0	0	0	0	0	1.96978	0	0	0	0	0	0	0	0	0	0	0	0	0	0	0	0
Positive regulation of protein binding	2.01417	0	0	0	0	0	0	0	0	0	0	0	0	0	0	0	0	0	0	0	0	0	0	0	0	0	0	0	0	0	0	0
Response to drug	1.90049	4	4	4	4	0	0	1.58036	2.21547	3.06785	4	4	0	2.53049	1.85479	2.69343	1.94859	3.11576	2.39872	0	0	0	0	4	2.44676	4	4	4	0	4	0	3.41936
Small molecule biosynthetic process	1.72041	3.77904	0	4	0	0	0	4	0	0	0	2.13932	0	0	0	0	0	0	0	1.54417	0	0	1.67961	0	2.16783	0	0	0	0	0	0	0
Digestive tract development	1.70598	0	0	0	0	0	0	0	0	0	0	0	0	0	2.15191	0	0	0	0	0	0	0	0	0	0	0	0	0	0	0	0	0
Digestive system development	1.70598	0	0	0	0	0	0	0	0	0	0	0	0	0	0	0	0	0	0	0	0	0	0	0	0	0	0	0	0	0	0	0
Potassium ion transport	0	4	0	0	0	0	0	0	0	0	0	0	0	0	0	0	0	0	0	0	0	0	0	0	0	0	0	0	0	0	0	0
Circulatory system process	0	4	4	0	4	0	0	0	0	0	0	0	1.6696	0	0	0	4	0	0	0	0	0	0	4	0	0	0	0	0	0	0	0
Regulation of blood vessel size	0	4	4	0	0	0	0	0	0	4	4	3.20718	0	0	2.15191	0	0	0	0	0	0	0	0	3.69957	3.69457	4	0	4	0	0	0	0
Regulation of tube size	0	4	4	0	4	3.2346	0	0	0	4	4	3.19876	0	0	2.14598	0	2.83107	0	0	0	0	0	0	3.68887	3.69457	4	0	4	0	4	0	0
Regulation of system process	0	4	0	4	4	0	0	0	0	0	4	0	2.38642	4	0	0	0	0	0	0	0	0	0	4	0	0	0	4	0	4	0	0
Response to alkaloid	0	4	4	0	0	0	0	1.56095	0	0	4	0	0	4	0	0	0	0	0	0	0	0	0	0	0	0	0	0	0	0	0	0
Smooth muscle contraction	0	4	0	0	0	0	0	0	0	4	4	0	0	3.71026	3.56692	0	2.09555	0	0	0	0	0	0	0	4	4	0	4	0	4	0	0
Phospholipase C-activating G-protein coupled receptor signaling pathway	0	4	0	0	0	0	0	0	0	0	4	0	0	0	0	0	0	0	0	0	0	0	0	0	0	0	0	0	0	0	0	0
Regulation of membrane potential	0	4	4	0	0	0	0	0	0	0	4	0	0	4	0	0	0	0	0	0	4	0	0	4	0	0	0	4	0	4	0	0
Regulation of blood pressure	0	4	0	0	0	0	0	2.38052	3.41933	0	4	1.90578	0	0	0	0	3.82671	0	0	0	0	0	2.62657	0	4	0	0	0	0	0	0	0
Regulation of ion transmembrane transport	0	4	4	4	4	0	0	0	0	0	0	0	0	0	0	0	0	0	0	0	0	0	0	0	0	0	0	4	0	0	0	4
Monoamine transport	0	4	4	0	4	0	0	0	0	0	4	0	0	4	0	0	0	0	0	0	0	0	0	0	0	4	0	4	0	4	0	0
Negative regulation of transport	0	4	0	0	0	0	0	0	0	1.98051	0	0	0	0	3.15272	0	0	0	0	0	0	0	0	0	0	0	0	0	0	0	0	0
Regulation of purine nucleotide metabolic process	0	4	0	0	0	0	0	0	0	0	0	0	0	0	0	0	0	0	0	0	0	0	0	0	0	0	0	0	0	0	0	0
Response to ethanol	0	4	3.43673	0	3.4063	0	0	0	0	0	4	2.21641	0	4	0	0	0	0	0	0	4	0	0	0	0	4	0	4	0	4	0	2.02145
Response to inorganic substance	0	4	0	4	0	0	0	0	0	0	0	0	0	0	0	0	2.60461	0	0	0	0	0	0	2.50712	0	0	3.05891	0	0	0	0	3.12591
Regulation of cyclase activity	0	4	4	0	4	0	0	0	0	0	4	0	0	0	0	0	0	0	0	0	0	0	0	4	2.53526	4	0	4	0	4	0	0
Temperature homeostasis	0	4	4	0	3.71193	0	0	0	0	0	3.31945	0	0	0	3.39755	0	0	0	0	0	0	0	0	3.1819	0	4	0	4	0	2.94799	0	0
Excretion	0	4	3.4062	0	3.03034	2.56842	0	0	0	0	2.66315	0	0	4	1.78108	1.53816	2.31693	0	0	0	2.86313	0	0	2.64569	3.69038	2.07444	0	2.59131	0	2.29125	0	0
Ribose phosphate biosynthetic process	0	4	4	1.65752	4	0	0	0	0	4	3.49689	0	0	0	3.20897	0	4	3.63331	0	0	0	0	0	3.5055	3.03095	4	0	4	1.7485	4	0	0
Positive regulation of cytosolic calcium ion concentration	0	4	0	0	0	2.75219	0	0	0	4	0	0	4	0	0	0	2.34695	0	0	0	0	0	0	0	0	0	2.76859	0	0	0	0	4
Single-organism behavior	0	4	4	2.57529	4	0	0	0	0	0	4	1.73863	0	4	0	2.04805	0	0	0	0	4	0	0	4	1.84215	4	2.73646	4	0	4	0	0
Neuronal action potential	0	4	0	4	0	0	0	0	0	0	0	0	0	0	0	0	0	0	0	0	0	0	0	0	0	0	0	0	0	0	0	2.05273
Dopamine metabolic process	0	4	4	0	4	0	0	0	0	2.02878	4	0	0	2.27517	0	0	0	4	0	0	2.19975	0	0	3.25469	0	4	0	4	0	4	0	0
Signal release	0	4	0	0	0	0	0	0	0	0	4	0	0	4	0	0	0	0	0	0	0	0	0	2.05933	0	0	0	4	0	0	0	0
Modulation of synaptic transmission	0	4	4	0	4	0	0	0	0	0	4	0	0	4	0	0	0	0	0	0	4	0	0	0	0	0	0	4	0	4	0	0
Positive regulation of lipid metabolic process	0	4	0	1.71378	0	2.1676	0	1.58036	1.95619	0	0	0	0	0	0	0	0	0	0	0	0	0	0	0	0	0	0	0	0	0	0	0
Regulation of hormone levels	0	4	4	1.69467	4	0	0	0	0	0	4	2.19445	0	0	0	1.8062	1.83108	0	0	0	0	0	1.69164	3.06813	0	3.34508	2.42975	3.39241	1.99153	3.38859	0	2.45836
Positive regulation of phospholipase activity	0	4	0	0	0	0	0	0	0	0	0	0	0	0	0	0	2.50221	0	0	0	0	0	0	0	1.92423	0	4	0	0	0	0	0
Startle response	0	4	0	0	0	0	0	0	0	0	4	0	0	2.4425	0	0	0	0	0	0	0	0	0	2.27648	0	0	0	0	0	4	0	0
Neuron-neuron synaptic transmission	0	4	4	4	4	0	0	0	0	0	0	0	0	4	0	0	0	0	0	0	0	0	0	0	0	4	0	4	0	4	0	0
Calcium ion homeostasis	0	4	4	0	0	2.36867	0	0	0	4	4	0	4	2.57932	0	4	1.98243	0	0	0	1.75698	0	0	0	0	4	0	0	0	0	0	0
Positive regulation of MAPK cascade	0	4	4	0	0	0	0	0	0	4	4	0	0	2.26993	0	0	0	0	0	0	0	0	0	3.02443	0	4	4	4	0	4	0	0
Multicellular organismal signaling	0	4	4	4	4	0	2.61731	0	0	0	2.35564	0	0	0	0	3.23287	0	0	0	0	0	0	0	4	0	4	0	4	0	3.39732	0	4
Memory	0	4	0	0	0	0	0	0	0	0	4	0	0	4	0	0	0	0	0	0	0	0	0	2.3294	1.55905	0	0	0	0	0	0	0
Sensory perception of pain	0	4	1.95958	4	2.65698	0	0	0	0	0	4	0	0	4	0	0	0	0	0	0	4	0	0	0	3.40766	4	0	4	0	4	0	0
Regulation of ion homeostasis	0	4	4	0	4	2.97533	0	0	0	0	0	0	0	0	0	0	1.73619	0	0	0	0	0	0	4	0	4	0	4	0	4	0	0
Organic hydroxy compound metabolic process	0	4	2.51156	1.57585	4	0	0	0	0	0	1.9371	1.6627	0	0	0	0	0	2.04336	2.36274	0	0	0	1.7748	2.66129	3.67751	3.74156	0	2.96953	0	4	0	4
Cellular response to organic cyclic compound	0	4	1.6074	0	2.76777	0	0	0	1.94681	0	0	2.09141	3.26347	0	0	2.9636	0	0	0	0	0	0	0	4	2.76534	2.54163	0	2.54176	0	2.55828	0	0
Prepulse inhibition	0	4	4	0	4	0	0	0	0	0	4	0	0	2.9627	0	0	0	0	0	0	2.8734	0	0	2.75043	0	4	0	4	0	4	0	0
Cellular response to alkaloid	0	4	0	0	0	0	0	0	0	2.02236	0	0	0	0	0	0	0	0	0	0	0	0	0	0	0	0	0	0	0	0	0	0
Renal system process	0	4	3.60541	0	3.55899	2.21076	0	0	0	0	2.13535	0	0	4	0	0	2.00531	0	0	0	2.31293	0	0	4	4	0	0	2.04622	0	1.75354	0	0
Hormone transport	0	4	4	0	4	0	0	0	0	0	4	0	0	0	0	2.44967	0	0	0	0	0	0	0	1.83599	0	4	2.49911	4	2.30021	3.13939	0	2.48011
Response to lipopolysaccharide	0	4	0	0	0	0	0	1.82427	0	0	0	0	4	2.19224	0	0	0	0	0	0	0	0	0	1.83599	2.11064	0	0	0	0	0	0	0
Rhythmic process	0	4	0	0	0	0	0	0	0	0	4	0	0	4	0	0	0	0	1.74004	0	0	0	0	0	0	3.92485	3.90439	4	1.71811	0	0	0
Regulation of dopamine metabolic process	0	4	3.84725	0	4	0	0	0	0	2.21015	2.57132	0	0	0	0	0	0	3.42599	0	0	0	0	0	2.53858	0	4	0	4	0	4	0	0
Response to organophosphorus	0	4	1.6091	0	0	0	0	0	0	0	1.95909	0	0	0	0	1.87276	0	1.95496	0	0	0	0	0	4	3.02594	0	0	0	0	0	0	0
Renal sodium excretion	0	4	3.64906	0	0	3.21642	0	0	0	0	2.45702	0	0	0	0	0	2.93768	0	0	0	0	0	0	3.76051	0	2.06849	0	2.43869	0	2.20296	0	0
Regulation of renal sodium excretion	0	4	0	0	0	3.21642	0	0	0	0	2.45702	0	0	0	0	0	2.93768	0	0	0	0	0	0	3.76051	3.67751	0	0	0	0	0	0	0
Acute inflammatory response	0	4	0	0	0	0	0	2.54244	0	0	1.93571	0	0	0	0	0	1.89828	0	0	0	0	0	0	0	0	0	0	0	0	0	0	0
Response to mechanical stimulus	0	4	2.5781	1.60215	2.72425	0	0	2.24594	0	0	0	0	0	1.87474	0	0	0	0	0	0	0	0	0	2.37129	0	0	4	2.16786	0	1.81624	0	0
Regulation of excretion	0	4	3.48497	0	2.62951	3.17674	0	0	0	0	2.36444	0	0	0	0	0	2.84995	0	0	0	0	0	0	3.61191	3.66381	1.95991	0	2.33762	0	2.1027	0	0
Regulation of inflammatory response	0	4	0	0	0	0	0	0	1.89552	0	0	0	2.04011	0	2.95331	1.76164	0	0	1.7954	0	0	0	0	0	0	0	3.22702	0	2.30021	0	0	0
Maintenance of location	0	4	0	0	0	1.6988	0	0	0	0	0	0	0	0	0	0	0	0	0	0	0	0	0	0	0	0	0	0	0	0	0	0
Response to oxygen levels	0	4	0	2.23375	0	0	0	0	2.50301	0	0	0	0	0	0	3.2392	0	0	0	0	0	0	2.91805	0	2.81427	0	2.48474	0	0	0	0	0
Response to nutrient levels	0	4	2.61538	2.55016	1.79652	0	0	2.41785	1.58464	3.08668	0	0	0	3.34932	0	0	0	0	0	0	0	0	0	0	3.69038	1.56909	0	3.84958	0	0	2.17986	0
Organic hydroxy compound biosynthetic process	0	4	0	0	0	0	0	0	0	0	0	1.91571	0	0	0	0	0	0	0	0	0	0	0	0	1.96936	0	0	0	0	0	0	1.7285
Regulation of smooth muscle cell proliferation	0	4	0	0	0	0	0	1.65501	0	0	0	0	0	0	0	0	0	0	0	0	0	0	0	0	2.30137	0	0	0	0	0	0	2.11869
Regulation of macrophage derived foam cell differentiation	0	4	0	0	0	0	0	0	3.1419	0	0	0	0	0	0	0	2.77052	0	0	0	0	0	0	0	0	0	0	0	0	0	0	0
Nitric oxide biosynthetic process	0	4	0	0	0	0	0	0	0	0	3.8372	0	0	0	1.78361	0	0	0	0	0	0	0	0	0	1.77874	0	0	0	0	0	0	3.76649
Smooth muscle cell proliferation	0	4	0	0	0	0	0	1.64776	0	0	0	0	1.84612	0	0	0	0	0	0	0	0	0	0	0	0	0	0	0	0	0	0	2.10089
Nitric oxide metabolic process	0	4	0	1.80232	0	0	0	0	0	0	3.72329	0	0	0	1.74654	0	0	0	0	0	0	0	0	0	0	0	0	0	0	0	0	3.65509
Multicellular organismal response to stress	0	4	4	0	4	0	0	0	0	0	4	0	0	0	0	0	0	0	0	0	0	0	0	4	3.66996	4	0	4	0	4	0	0
Dopamine uptake involved in synaptic transmission	0	4	0	0	0	0	0	0	0	0	0	0	0	0	0	0	0	0	0	0	0	0	0	2.79023	0	0	0	0	0	0	0	0
Catecholamine uptake involved in synaptic transmission	0	4	0	0	0	0	0	0	0	0	0	0	0	0	0	0	0	0	0	0	0	0	0	2.79023	0	0	0	0	0	0	0	0
Reactive nitrogen species metabolic process	0	4	0	1.75733	0	0	0	0	0	0	3.65649	0	0	0	1.71821	0	0	0	0	0	0	0	0	0	1.70409	0	0	0	0	0	0	3.59309
Regulation of alcohol biosynthetic process	0	4	0	0	0	0	0	0	0	0	0	0	0	0	0	0	0	0	0	0	0	0	0	0	0	0	0	0	0	0	0	0
Calcium ion transport into cytosol	0	4	4	0	4	0	0	0	0	2.80258	3.85781	0	0	0	0	0	0	0	0	0	0	0	0	0	0	4	0	4	0	4	0	3.86768
Response to acid chemical	0	4	0	4	0	0	0	1.95358	0	0	0	0	0	1.57571	2.27879	0	3.15201	0	0	0	0	0	3.04276	0	1.56545	0	4	1.75875	0	2.02137	1.71566	0
Prostate gland growth	0	4	0	0	0	0	0	0	0	0	0	0	0	0	0	0	0	0	0	0	0	0	0	0	0	0	0	0	0	0	0	0
Biomineral tissue development	0	3.99393	0	0	0	0	0	0	0	0	0	0	0	0	0	0	0	0	0	0	0	0	0	0	0	0	0	0	0	0	0	0
Response to toxic substance	0	3.90615	0	4	2.66344	0	0	4	0	0	3.03174	0	0	2.66649	1.81618	0	1.72233	0	0	0	0	0	0	1.55335	1.79555	4	0	2.87512	0	0	4	3.05927
Regulation of morphogenesis of a branching structure	0	3.48201	0	0	0	0	0	0	0	0	0	0	0	0	0	0	0	0	2.16724	0	0	0	0	0	0	0	0	0	0	0	0	0
Lipid localization	0	3.32747	0	0	0	0	0	1.6895	1.70586	0	0	4	0	0	0	0	0	0	0	4	0	0	3.70862	0	3.3159	0	0	0	3.0336	0	1.70691	0
Regulation of neurotransmitter levels	0	3.28492	4	0	4	0	0	0	0	0	4	0	0	3.81782	0	0	0	1.74919	0	0	1.82166	0	0	0	0	4	0	4	0	4	0	0
Regulation of behavior	0	3.26623	4	0	4	0	0	0	0	3.38141	3.90397	0	0	4	0	0	0	0	0	0	0	0	0	1.68203	0	4	0	4	0	4	0	0
Removal of superoxide radicals	0	3.26094	0	0	0	0	0	0	0	0	0	0	0	0	0	0	0	0	0	0	0	0	0	0	0	0	0	0	0	0	1.70985	2.25999
Locomotory behavior	0	3.22736	4	2.19254	4	0	0	0	0	0	4	0	0	4	0	0	0	0	0	0	4	0	0	2.4098	0	4	0	4	0	4	0	0
Aging	0	3.22677	0	0	0	0	0	0	0	2.23086	1.88581	0	0	0	0	0	0	0	0	0	0	0	0	0	0	0	0	2.40456	0	0	0	0
Regulation of appetite	0	3.21294	2.09472	0	2.59604	0	0	0	0	0	2.33479	0	0	0	0	0	0	0	0	0	0	0	0	0	0	1.92865	0	2.30712	0	0	0	0
Receptor biosynthetic process	0	3.21294	0	0	0	0	0	0	2.03167	0	0	2.38238	0	0	0	2.15266	0	0	0	0	0	0	2.83153	0	0	0	0	0	0	0	0	0
Negative regulation of protein transport	0	3.18262	2.60646	0	1.88675	0	0	0	0	0	0	0	0	0	0	0	1.73933	0	0	0	0	0	0	1.61455	0	1.55727	0	2.97437	0	1.83756	0	0
Response to steroid hormone	0	3.16865	0	0	0	0	0	0	1.6432	0	0	0	1.8608	0	0	0	2.80184	0	4	0	0	0	4	0	2.53526	0	0	0	3.9294	0	0	0
Cellular response to oxygen radical	0	3.16865	0	0	0	0	0	0	0	0	0	0	0	0	0	0	0	0	0	0	0	0	0	0	0	0	0	0	0	0	1.70985	2.20579
Cellular response to superoxide	0	3.16865	0	0	0	0	0	0	0	0	0	0	0	0	0	0	0	0	0	0	0	0	0	0	0	0	0	0	0	0	1.70985	2.20579
Regulation of multicellular organism growth	0	3.15343	0	0	3.01344	0	0	0	0	0	2.64786	0	0	0	0	0	0	0	0	0	0	0	0	1.62672	1.76388	4	0	4	0	2.27564	0	0
Positive regulation of carbohydrate metabolic process	0	3.1318	2.29505	0	1.85902	0	0	0	0	0	1.62478	0	0	0	0	0	0	0	0	0	0	0	0	0	0	0	0	0	0	0	0	0
Response to superoxide	0	3.05133	0	0	0	0	0	0	0	0	0	0	0	0	0	0	0	0	0	0	0	0	0	0	0	0	0	0	0	0	1.70691	2.1388
Regulation of body fluid levels	0	3.04947	4	0	0	0	0	0	0	0	4	0	0	2.20125	0	3.74954	0	0	0	0	0	0	1.66772	0	1.57285	2.55846	4	3.19308	0	2.04304	0	0
Forebrain neuron development	0	2.97609	0	0	0	0	0	0	0	0	0	0	0	0	0	0	0	0	0	0	0	0	0	0	0	0	0	0	0	0	0	0
Positive regulation of fatty acid metabolic process	0	2.97609	0	0	0	0	0	0	3.13716	0	0	0	0	0	0	0	0	0	0	0	0	0	0	0	2.18199	0	0	0	0	0	0	0
Mammary gland duct morphogenesis	0	2.93453	0	0	0	0	0	0	0	0	0	0	0	0	0	0	0	0	0	0	0	0	0	0	0	0	4	0	0	0	0	0
Multicellular organism growth	0	2.93453	2.29205	0	2.20999	0	0	0	1.82977	4	1.88391	0	0	0	0	0	0	0	0	0	0	0	0	0	0	3.57323	0	4	0	0	0	0
Negative regulation of catabolic process	0	2.92138	0	0	0	0	0	0	0	0	4	0	0	0	0	0	0	0	0	0	0	0	0	0	0	0	0	0	0	0	0	0
Response to fluid shear stress	0	2.86036	0	0	0	0	0	0	1.84667	0	2.11167	0	0	0	0	0	0	0	0	0	0	0	0	0	0	0	2.20544	0	0	0	0	0
Regulation of reactive oxygen species metabolic process	0	2.8336	0	0	0	0	0	0	0	0	0	0	0	3.07806	0	0	1.82777	0	0	0	0	0	0	0	2.8739	0	0	0	0	0	0	0
Sleep	0	2.82766	4	0	0	0	0	0	0	0	4	0	0	4	2.12948	0	0	0	0	0	0	0	0	2.06775	0	0	0	0	0	4	0	0
Regulation of carbohydrate biosynthetic process	0	2.82546	0	0	0	0	0	0	0	0	0	0	0	0	0	0	0	0	0	0	0	0	0	0	0	0	0	0	0	0	0	0
Epithelial cell proliferation	0	2.72201	0	0	0	0	0	0	0	0	0	0	0	0	0	0	0	0	1.66215	0	0	0	0	0	0	0	4	0	1.69375	0	0	0
Cellular oxidant detoxification	0	2.70794	0	0	0	0	0	2.94792	0	0	0	0	0	0	1.59223	0	0	0	0	0	0	0	0	0	1.56912	0	0	0	0	0	2.17986	2.29156
Inflammatory response to antigenic stimulus	0	2.58784	0	0	0	0	0	0	0	0	0	0	0	0	0	0	0	0	0	0	0	0	0	0	0	0	0	0	0	0	0	1.87024
Arginine catabolic process	0	2.57582	0	0	0	0	0	0	0	0	0	0	0	0	0	0	0	0	0	0	0	0	0	0	0	0	0	0	1.7485	0	0	0
Response to inactivity	0	2.57582	2.75342	0	3.25451	0	0	0	0	0	0	0	0	0	0	0	0	0	0	0	0	0	0	2.83776	0	2.60085	0	2.96945	0	0	0	0
Substrate-independent telencephalic tangential migration	0	2.57582	2.75342	0	3.25451	0	0	0	0	0	0	0	0	3.08152	0	0	0	0	0	0	0	0	0	2.83776	0	2.60085	0	2.96945	0	2.72888	0	0
Substrate-independent telencephalic tangential interneuron migration	0	2.57582	2.75342	0	3.25451	0	0	0	0	0	0	0	0	3.08152	0	0	0	0	0	0	0	0	0	2.83776	0	2.60085	0	2.96945	0	2.72888	0	0
Inositol trisphosphate metabolic process	0	2.57582	0	0	0	0	0	0	0	0	0	0	0	0	0	0	0	0	0	0	0	0	0	0	0	0	0	0	0	0	0	0
Cellular response to biotic stimulus	0	2.57046	0	0	0	0	0	0	0	0	2.44463	0	2.57894	0	0	0	0	0	0	0	0	0	2.59539	1.71072	0	0	2.5339	0	1.83117	0	0	3.32832
Positive regulation of cellular catabolic process	0	2.53292	0	0	0	0	0	0	0	0	0	4	0	0	0	0	0	0	0	0	0	0	0	0	0	0	0	0	0	0	0	0
Female pregnancy	0	2.50898	0	0	0	0	0	0	0	0	0	0	0	0	0	0	0	0	0	0	0	0	4	0	4	0	0	0	0	0	0	0
Vitamin D biosynthetic process	0	2.50595	0	0	0	0	0	0	0	0	0	0	0	0	0	0	0	0	0	0	0	0	1.69164	0	0	0	0	0	0	0	0	2.73496
Serotonin metabolic process	0	2.50595	0	0	3.17757	0	0	0	0	2.34743	2.90101	0	0	0	0	0	0	0	0	0	0	0	0	2.79023	0	0	0	0	0	2.65281	0	0
Feeding behavior	0	2.48591	2.67691	0	2.50584	0	0	0	0	2.94187	4	0	0	4	0	0	0	0	0	0	0	0	0	3.06813	0	4	0	4	0	3.58741	0	0
Regulation of vitamin metabolic process	0	2.45254	0	0	0	0	0	0	0	0	0	0	0	0	0	0	0	0	0	0	0	0	0	0	0	0	0	0	0	0	0	2.67325
Positive regulation of urine volume	0	2.45254	2.6094	0	0	0	0	0	0	0	0	0	0	0	0	0	1.75833	0	0	0	0	0	0	0	0	0	0	0	0	0	0	0
Alcohol metabolic process	0	2.43091	0	0	0	0	0	0	0	0	0	0	0	0	0	0	0	0	0	0	0	0	0	0	0	0	0	0	0	0	0	0
Lipoxygenase pathway	0	2.39102	0	0	0	0	0	0	0	0	0	0	0	0	0	0	0	0	0	0	0	0	0	0	0	0	0	0	0	0	0	0
Membrane protein proteolysis	0	2.34243	0	0	0	0	0	0	0	0	0	0	0	0	0	0	0	0	0	0	0	0	0	0	0	0	0	0	0	0	0	0
Regulation of inositol phosphate biosynthetic process	0	2.34243	0	0	0	0	0	0	0	0	0	0	0	0	0	0	0	0	0	0	0	0	0	0	0	0	0	0	0	0	0	0
Fat-soluble vitamin biosynthetic process	0	2.34243	0	0	0	0	0	0	0	0	0	0	0	0	0	0	0	0	0	0	0	0	1.64737	0	0	0	0	0	0	0	0	2.56717
Regulation of neurotransmitter uptake	0	2.34243	4	0	4	0	0	0	0	0	0	0	0	0	0	0	0	0	0	0	0	0	0	2.6464	0	4	0	4	0	4	0	0
Multi-multicellular organism process	0	2.33662	0	0	0	0	0	0	0	0	0	0	0	0	0	0	0	0	2.2096	0	0	0	4	0	4	0	0	0	0	0	0	0
Regulation of reproductive process	0	2.30936	1.66873	0	0	0	0	0	0	0	0	0	0	0	0	0	0	0	0	0	0	0	0	0	0	0	0	0	0	0	0	0
Positive regulation of membrane protein ectodomain proteolysis	0	2.29611	0	0	0	0	0	0	0	0	0	0	0	0	0	0	0	0	0	0	0	0	0	0	0	0	0	0	0	0	0	2.535
Circadian regulation of gene expression	0	2.29611	0	0	1.96224	0	0	0	0	0	0	0	0	0	0	0	0	0	0	0	0	0	0	0	0	0	0	1.6714	0	0	0	0
Response to temperature stimulus	0	2.29611	2.46713	0	0	0	0	0	0	0	0	0	0	0	0	0	0	0	0	0	0	0	0	0	0	2.72816	2.30189	4	0	0	0	0
Carbohydrate homeostasis	0	2.29611	1.76962	0	0	0	0	0	0	0	0	0	0	0	0	0	0	0	0	0	0	0	0	0	0	0	0	0	0	0	0	0
Glucose homeostasis	0	2.29611	1.76962	0	0	0	0	0	0	0	0	0	0	0	0	0	0	0	0	0	0	0	0	0	0	0	0	0	0	0	0	0
Response to transition metal nanoparticle	0	2.28402	0	3.05953	0	0	0	1.57056	0	0	1.99761	0	0	0	0	0	0	0	0	0	0	0	0	0	0	0	0	2.76331	0	4	0	0
Response to radiation	0	2.26892	0	0	0	0	0	0	0	0	2.49139	0	0	2.43909	0	2.58	0	0	0	0	0	0	0	0	0	0	1.98862	3.6371	0	0	0	0
Import into cell	0	2.26063	4	0	4	0	0	0	0	0	2.74712	0	0	1.87533	0	0	0	0	0	0	0	0	0	1.69292	0	4	0	4	0	4	0	0
Response to axon injury	0	2.24582	0	0	0	0	0	0	0	0	0	0	0	0	0	0	0	0	0	0	0	0	0	2.70511	0	0	3.93739	1.63228	0	0	0	0
Cellular response to fluid shear stress	0	2.20479	0	0	0	0	0	0	2.21547	0	0	0	0	0	0	0	0	0	0	0	0	0	0	0	0	0	0	0	0	0	0	0
Response to osmotic stress	0	2.17421	0	0	0	0	0	0	2.36948	0	0	0	0	0	0	0	0	0	0	0	0	0	0	0	0	0	0	0	0	0	0	0
Regulation of response to food	0	2.16594	0	0	0	0	0	0	0	0	0	0	0	0	0	0	0	0	0	0	0	0	0	0	0	0	0	0	0	0	0	0
DNA-templated transcription, initiation	0	2.14582	0	0	0	0	0	0	0	0	0	0	0	0	0	0	0	0	0	0	0	0	0	0	0	0	0	0	0	0	0	0
Positive regulation of sequence-specific DNA binding transcription factor activity	0	2.14582	0	0	0	0	0	4	0	0	0	0	0	0	0	0	0	0	2.07539	0	0	0	0	0	0	0	0	0	0	0	0	0
Cellular response to drug	0	2.13017	2.27984	0	2.97907	0	2.76144	0	0	3.29334	0	0	2.13731	0	0	2.51523	0	0	0	0	0	0	0	2.61654	0	0	1.70364	0	0	0	0	1.57001
Tetrahydrofolate metabolic process	0	2.12883	0	2.28564	0	0	0	0	0	0	0	0	0	0	0	0	0	0	0	0	0	0	0	0	0	0	0	0	0	0	0	0
Negative regulation of defense response	0	2.09711	0	0	0	0	0	0	0	0	1.86265	0	1.69357	2.16375	0	0	0	0	0	0	0	0	2.73459	0	0	0	0	0	0	0	0	0
Regulation of receptor biosynthetic process	0	2.09113	0	0	0	0	0	0	2.13285	0	0	2.52956	0	0	0	0	1.67914	0	0	0	0	0	2.95075	0	0	0	0	0	0	0	0	0
Vitamin D metabolic process	0	2.09113	0	0	0	0	0	0	0	0	0	0	0	0	0	0	0	0	0	0	0	0	0	0	0	0	0	0	0	0	0	2.34903
Myeloid leukocyte migration	0	2.02698	0	0	0	0	0	0	0	0	0	0	3.98508	0	0	0	0	0	0	0	0	0	0	0	0	0	0	0	0	0	0	0
Response to immobilization stress	0	2.02427	0	0	0	0	0	0	0	0	0	0	0	0	0	0	0	0	0	0	0	0	0	0	0	0	0	0	1.71811	0	0	0
Cell maturation	0	2.02384	0	0	0	0	0	0	0	0	0	0	0	0	0	0	2.76498	0	0	0	0	0	0	1.83599	2.84819	0	0	0	0	0	0	0
Secretion by tissue	0	2.02204	0	0	0	0	0	0	0	0	4	0	0	1.71824	0	0	0	2.36311	0	0	0	0	2.11777	0	0	0	3.63692	0	0	0	0	0
Cellular response to external stimulus	0	1.98407	0	0	0	1.74567	0	0	0	0	0	0	0	0	0	0	0	0	0	0	0	0	2.20368	2.02416	3.02594	0	0	0	0	0	0	0
Cellular response to acid chemical	0	1.96774	0	0	0	0	0	0	0	0	1.75708	0	0	2.05393	0	0	1.7837	0	0	0	0	0	2.65475	0	0	0	4	0	0	0	0	0
Detection of mechanical stimulus involved in sensory perception	0	1.96774	2.09472	0	0	0	0	0	0	0	0	0	0	0	0	0	0	0	0	0	0	0	0	0	0	1.92865	3.7745	3.73486	0	3.38859	0	0
Ventricular cardiac muscle cell action potential	0	1.96774	0	0	0	0	2.87111	0	0	2.10431	0	0	0	0	0	0	0	0	0	0	0	0	0	4	0	0	0	2.30712	0	0	0	0
Regeneration	0	1.96384	0	0	0	0	0	0	0	0	0	0	0	0	0	0	4	0	0	0	0	0	0	0	0	0	0	0	0	0	0	0
Platelet activation	0	1.95501	0	0	0	0	0	0	0	0	0	0	0	0	0	0	0	0	0	0	0	0	0	0	0	1.76932	4	1.63228	0	0	0	0
Positive regulation of response to external stimulus	0	1.94775	0	0	0	0	0	0	0	0	0	0	0	3.18581	1.61469	0	0	0	0	0	0	0	0	1.98971	1.57285	0	4	0	0	0	0	0
Positive regulation of NF-kappaB import into nucleus	0	1.94383	0	0	0	0	0	0	0	0	0	0	0	0	2.29691	0	0	0	0	0	0	0	0	0	0	0	0	0	0	0	0	0
Response to oxidative stress	0	1.9422	0	2.65307	0	0	0	3.34672	0	0	0	0	0	0	1.90453	0	0	0	0	0	1.77999	0	0	0	0	0	2.78895	0	0	0	0	0
Regulation of fibroblast proliferation	0	1.9272	0	0	0	0	0	1.80631	0	0	0	0	0	0	0	0	0	0	0	0	0	0	0	0	0	0	0	0	0	0	0	0
Body fluid secretion	0	1.9192	4	0	0	0	0	0	0	0	0	0	0	1.64159	0	0	0	2.27159	0	1.93995	0	0	2.04173	0	0	0	3.48656	0	0	0	0	0
Fibroblast proliferation	0	1.9192	0	0	0	0	0	1.80585	0	0	0	0	0	0	0	0	0	0	0	0	0	0	0	0	0	0	4	0	0	0	0	0
Positive regulation of cell migration	0	1.89763	0	0	0	0	0	0	0	0	0	0	0	0	0	0	0	0	0	0	0	0	0	0	0	0	4	0	0	0	0	0
Cell volume homeostasis	0	1.86562	0	0	0	0	0	0	3.15669	0	0	0	0	0	0	0	0	0	0	0	0	0	0	0	0	0	0	0	0	0	0	0
Neurotransmitter metabolic process	0	1.86562	0	0	0	0	0	0	0	0	3.55629	0	0	0	0	0	0	0	0	0	0	0	0	0	0	2.99247	0	0	0	0	0	0
Regulation of morphogenesis of an epithelium	0	1.85602	0	0	0	0	0	0	0	0	0	4	0	0	0	0	0	0	0	0	0	0	0	0	0	0	3.34672	0	0	0	0	0
Regulation of ossification	0	1.84341	0	0	0	0	0	0	0	0	0	0	0	0	0	0	0	0	0	0	0	0	0	0	0	0	0	0	0	0	0	0
Steroid hormone mediated signaling pathway	0	1.84341	0	0	0	0	0	0	0	0	0	0	0	0	0	0	2.65586	0	0	0	0	0	0	0	1.90482	0	0	0	0	0	0	0
Specification of animal organ identity	0	1.84341	0	0	0	0	0	0	0	0	0	0	0	0	0	0	0	0	0	0	0	0	0	0	0	0	0	0	0	0	0	0
Positive regulation of translation	0	1.79705	0	0	0	0	0	0	0	0	0	0	0	0	0	0	0	0	0	0	0	0	0	0	0	0	0	0	0	0	0	0
Axis elongation	0	1.79705	0	0	0	0	0	0	0	0	0	0	0	0	0	0	0	0	0	0	0	0	0	0	0	0	0	0	0	0	0	0
Monocyte differentiation	0	1.79705	0	0	0	0	0	0	0	0	0	0	0	0	0	0	0	0	0	0	0	0	0	0	0	0	0	0	0	0	0	0
Mononuclear cell differentiation	0	1.79705	0	0	0	0	0	0	0	0	0	0	0	0	0	0	0	0	0	0	0	0	0	0	0	0	0	0	0	0	0	0
Angiogenesis	0	1.79613	0	0	0	0	0	0	0	0	0	0	0	0	0	0	0	0	0	0	0	0	0	0	0	0	4	0	0	0	0	0
Positive regulation of locomotion	0	1.79613	0	0	0	0	0	0	0	0	0	0	0	0	0	0	0	0	0	0	0	0	0	0	0	0	4	0	0	0	0	0
Behavioral defense response	0	1.77621	4	0	3.80808	0	0	0	0	2.02878	3.4053	0	0	0	0	0	0	0	0	0	0	0	0	3.25469	0	4	0	4	0	4	0	0
Regulation of glycolytic process	0	1.77621	0	0	0	0	0	0	0	0	0	0	0	0	0	0	0	0	0	0	0	0	0	0	0	0	0	0	0	0	0	0
Regulation of circadian rhythm	0	1.75722	2.75342	0	0	0	2.73363	0	2.1105	0	0	0	0	3.63633	0	0	0	0	0	0	0	0	1.94535	0	0	1.62513	0	2.14126	0	1.84149	0	0
Positive regulation of epidermal growth factor receptor signaling pathway	0	1.75354	0	0	0	0	0	0	0	0	3.37641	0	0	0	0	0	0	0	0	0	0	0	0	0	0	0	0	0	0	0	0	0
Negative regulation of extrinsic apoptotic signaling pathway	0	1.73808	0	0	0	0	0	0	0	0	0	0	0	0	0	0	0	0	0	0	0	0	0	0	0	0	0	0	0	0	0	0
Negative regulation of innate immune response	0	1.73427	0	0	0	0	0	0	0	0	0	0	0	0	0	0	0	0	0	0	0	0	0	0	0	0	0	0	0	0	0	0
One-carbon metabolic process	0	1.71441	0	1.71378	0	0	0	0	4	0	0	0	0	3.59491	0	0	4	0	0	0	0	0	0	0	0	4	0	0	0	1.79698	0	1.98961
Regulation of response to reactive oxygen species	0	1.71441	0	0	0	0	0	0	0	0	0	0	0	0	0	0	0	0	0	0	0	0	0	0	0	0	0	0	0	0	0	0
Ovulation cycle	0	1.71121	0	0	0	0	0	0	0	0	3.12479	0	0	0	0	0	0	0	1.64791	0	0	0	0	0	0	0	4	0	0	0	0	0
Positive regulation of endocytosis	0	1.7012	0	0	0	0	0	0	0	0	0	0	0	0	0	0	0	0	0	0	0	0	1.90683	0	0	0	0	0	0	0	0	0
Cellular hormone metabolic process	0	1.68342	0	0	0	0	0	0	0	0	0	0	0	0	0	0	0	0	4	0	0	0	0	0	0	0	0	0	0	0	0	0
Mating	0	1.67545	4	0	3.66237	0	0	0	0	0	2.03094	0	0	0	0	0	4	0	0	0	0	0	0	2.01064	0	3.91565	0	3.20855	0	2.88379	0	0
Interleukin-6 production	0	1.675	0	0	0	0	0	0	0	0	0	0	0	0	0	0	0	0	0	0	0	0	0	0	0	0	0	0	0	0	0	0
Modification of morphology or physiology of other organism	0	1.675	0	0	0	0	0	0	0	0	0	0	0	0	0	0	0	0	0	0	0	0	0	0	0	0	0	0	0	0	0	0
Axon regeneration	0	1.65879	0	0	0	0	0	0	0	0	0	0	0	0	0	0	0	0	0	0	0	0	0	0	0	0	0	0	0	0	0	0
Negative regulation of interleukin-6 production	0	1.65879	0	0	0	0	0	0	0	0	0	0	0	0	0	0	0	0	0	0	0	0	0	0	0	0	0	0	0	0	0	0
Positive regulation of phospholipid metabolic process	0	1.64045	0	0	0	0	0	0	0	0	0	0	0	0	0	0	0	0	0	0	0	0	0	0	0	0	0	0	0	0	0	0
Positive regulation of cellular amide metabolic process	0	1.64045	0	0	0	0	0	0	0	0	0	0	0	0	0	0	0	0	0	0	0	0	0	0	0	0	0	0	0	0	0	0
Lactation	0	1.60653	1.70426	0	0	0	0	0	0	0	0	0	0	0	0	0	0	2.80216	0	0	0	0	2.53748	0	0	0	4	0	0	0	0	0
Positive regulation of angiogenesis	0	1.57304	0	0	0	0	0	0	0	0	0	0	0	0	0	0	0	0	0	0	0	0	0	0	0	0	0	0	0	0	0	0
Epithelium migration	0	1.55156	0	1.82714	0	0	0	0	0	0	0	0	0	0	0	0	0	0	0	0	0	0	0	0	0	0	4	0	0	0	0	0
Negative regulation of DNA binding	0	1.5402	0	0	0	0	0	0	1.66692	0	0	0	0	0	0	0	0	0	0	0	0	0	0	0	0	0	0	0	0	0	0	0
Icosanoid biosynthetic process	0	1.5402	0	0	0	0	0	4	0	0	0	0	0	0	0	0	0	0	0	0	0	0	0	0	0	0	0	0	2.38643	0	0	0
Cell growth	0	1.53641	0	0	0	0	0	0	0	0	0	0	0	0	0	0	1.79153	0	0	0	0	0	1.67961	0	0	0	2.3533	0	0	0	0	0
Epidermal growth factor receptor signaling pathway	0	1.53282	0	0	0	0	0	0	0	0	0	0	0	0	0	0	0	0	0	0	0	0	0	0	0	0	0	0	0	0	0	0
Blood circulation	0	0	4	0	4	0	0	2.16993	2.50551	0	4	3.78397	1.6696	2.22899	2.22787	4	4	2.83348	0	0	0	0	2.37816	4	0	4	0	4	0	0	0	0
G-protein coupled receptor signaling pathway, coupled to cyclic nucleotide second messenger	0	0	4	0	4	0	0	0	0	0	0	0	0	0	0	0	0	0	0	0	0	0	0	0	0	4	0	4	0	4	0	0
Regulation of blood circulation	0	0	4	0	0	0	0	0	0	4	0	4	0	0	0	0	0	0	0	0	0	0	0	0	0	4	0	0	0	0	0	0
Muscle contraction	0	0	4	4	4	0	0	0	0	0	0	0	0	0	0	0	0	0	0	0	4	0	0	4	0	0	0	0	0	0	0	0
Calcium ion transmembrane transport	0	0	4	0	4	0	0	0	0	0	0	0	0	0	0	4	0	0	0	0	0	0	0	0	0	0	0	0	0	0	0	0
Cyclic nucleotide metabolic process	0	0	4	0	4	0	0	0	0	0	0	0	0	0	0	0	0	0	0	0	0	0	0	4	0	0	0	4	0	0	0	0
Cellular calcium ion homeostasis	0	0	4	0	0	0	0	0	0	0	4	0	0	2.63613	0	4	0	0	0	0	1.80037	0	0	0	3.19456	4	0	4	0	4	0	0
Regulation of hormone secretion	0	0	4	0	4	0	0	0	0	0	0	0	0	0	1.65936	2.74523	0	0	0	0	0	0	0	0	0	0	0	0	0	0	0	0
Regulation of transporter activity	0	0	4	0	0	0	0	0	0	0	0	0	0	0	0	0	0	0	0	0	0	0	0	0	1.83399	0	0	0	0	0	0	4
Sequestering of metal ion	0	0	4	0	4	0	0	0	0	0	1.97497	0	0	0	0	3.84835	0	0	0	0	0	0	0	2.83243	0	4	2.06976	4	0	4	0	1.96001
Neurotransmitter reuptake	0	0	4	0	4	0	0	0	0	0	4	0	0	0	0	0	0	0	0	0	0	0	0	0	0	4	0	4	0	4	0	0
Acetylcholine receptor signaling pathway	0	0	4	0	0	0	0	0	0	0	4	0	0	0	0	0	0	0	0	0	2.60506	0	0	0	0	4	0	4	0	4	0	0
Response to acetylcholine	0	0	4	0	0	0	0	0	0	0	4	0	0	0	0	0	0	0	0	0	2.60506	0	0	0	0	4	0	4	0	4	0	0
Cellular response to acetylcholine	0	0	4	0	0	0	0	0	0	0	4	0	0	0	0	0	0	0	0	0	2.60506	0	0	0	0	4	0	4	0	4	0	0
Transmission of nerve impulse	0	0	4	0	4	0	0	0	0	0	1.61415	0	0	0	0	0	0	0	0	0	1.68592	0	0	2.61654	0	4	0	4	0	4	0	0
Cellular response to ammonium ion	0	0	4	0	0	0	0	0	0	0	4	0	0	0	0	0	0	0	0	0	2.47553	0	0	0	0	4	0	4	0	4	0	0
Response to ammonium ion	0	0	4	0	0	0	0	0	0	0	4	0	0	0	0	0	0	0	0	0	2.44724	0	0	0	0	4	0	4	0	4	0	0
Cognition	0	0	4	0	4	0	0	0	0	0	0	0	0	4	0	1.98709	0	0	0	0	0	0	0	2.07737	0	4	3.61101	4	0	0	0	0
Learning or memory	0	0	4	0	4	0	0	0	0	0	0	0	0	0	0	0	0	0	0	0	4	0	0	0	0	0	3.88896	4	0	4	0	0
Cardiac muscle cell action potential involved in contraction	0	0	4	4	0	0	2.87111	0	0	0	0	0	0	0	0	0	0	0	0	0	0	0	0	0	0	4	0	0	0	0	0	0
Reflex	0	0	4	0	4	0	0	0	0	2.17004	2.45702	0	0	0	0	0	0	0	0	0	0	0	0	0	0	2.06849	0	2.43869	0	4	0	0
Receptor metabolic process	0	0	4	0	0	0	0	0	0	0	0	0	0	0	0	0	0	0	0	0	0	0	0	0	0	1.84253	0	2.48083	0	2.91766	0	0
Activation of phospholipase C activity	0	0	4	0	4	3.15129	0	0	0	2.09685	2.30659	0	0	0	0	0	0	0	0	0	0	0	0	0	0	3.12676	0	3.68339	1.70796	3.34333	0	0
Regulation of phospholipid biosynthetic process	0	0	4	0	3.25451	0	0	0	0	0	2.9632	0	0	0	0	0	0	0	0	0	0	0	0	0	0	4	0	4	0	4	0	0
Positive regulation of renal sodium excretion	0	0	4	0	3.17757	0	0	0	0	0	0	0	0	0	0	0	0	0	0	0	0	0	0	0	0	2.52259	0	2.89456	0	2.65281	0	0
Negative regulation of developmental growth	0	0	4	0	0	0	0	0	0	0	0	0	0	0	0	0	0	0	0	0	0	0	0	0	0	0	0	0	0	0	0	0
Neuromuscular junction development	0	0	4	0	0	0	0	0	0	0	0	0	0	0	0	0	0	0	0	0	0	0	0	0	0	0	0	0	0	0	0	4
Alkaloid metabolic process	0	0	4	0	0	0	0	0	0	0	0	0	0	0	0	0	0	0	0	0	0	0	0	0	0	0	0	0	0	0	0	0
Drug catabolic process	0	0	4	0	0	0	0	0	0	0	0	0	0	0	0	0	0	0	0	0	0	0	0	0	0	0	0	0	0	0	0	0
Oxidative demethylation	0	0	4	0	0	0	0	0	0	0	0	0	0	0	0	0	0	0	0	0	0	0	0	0	0	0	0	0	0	0	0	0
Negative regulation of growth	0	0	3.90295	0	0	0	0	0	0	3.73919	0	0	0	0	0	0	0	0	0	0	0	0	0	0	1.69706	0	0	1.96064	0	0	0	0
Actin-mediated cell contraction	0	0	3.8875	2.86524	4	0	2.7351	0	0	0	0	0	1.93768	0	0	0	0	0	0	0	0	0	0	3.19108	0	3.44048	0	0	0	0	0	4
Regulation of circadian sleep/wake cycle, sleep	0	0	3.71164	0	2.76777	0	0	0	0	0	2.49139	0	0	4	2.47984	0	0	0	0	0	0	0	0	0	0	2.1012	0	2.47504	0	2.24283	0	0
Positive regulation of neuroblast proliferation	0	0	3.64906	0	0	0	0	0	0	0	0	0	0	0	0	0	0	0	0	0	0	0	0	0	0	0	0	0	1.71811	0	0	0
Organonitrogen compound catabolic process	0	0	3.57172	4	0	0	0	0	0	0	2.83427	1.86994	2.74783	0	1.97689	4	0	4	0	0	0	0	0	0	0	0	0	0	0	0	0	4
Circadian rhythm	0	0	3.43673	0	4	0	2.6114	0	1.56631	0	0	0	0	0	1.86437	1.538	1.73933	0	0	0	0	0	2.50011	0	0	0	0	0	0	2.53726	0	0
Regulation of lipid metabolic process	0	0	3.43673	0	3.06558	0	0	0	0	0	2.53761	0	0	0	0	0	2.28251	0	0	0	0	0	3.01013	0	0	2.81959	4	3.95609	0	3.33582	0	0
Organophosphate catabolic process	0	0	3.43673	0	0	0	0	0	0	0	0	0	4	0	3.26241	4	0	3.36107	0	0	0	0	0	2.06634	0	0	0	0	1.99153	0	0	4
Response to hypoxia	0	0	3.41005	0	0	0	0	0	0	0	4	0	0	4	0	0	0	0	0	0	0	0	0	0	0	0	0	2.35686	0	0	0	0
Circadian sleep/wake cycle process	0	0	3.39258	0	2.56773	0	0	0	0	0	2.30659	0	0	4	2.29691	0	0	0	0	0	0	0	0	2.27648	0	1.8989	0	0	0	2.04304	0	0
Receptor-mediated endocytosis	0	0	3.34126	0	0	0	0	0	0	2.19891	0	0	0	0	0	0	0	0	0	0	0	0	0	0	0	1.5611	0	2.30712	0	1.89632	0	0
Response to light stimulus	0	0	3.31456	0	4	0	0	0	0	0	0	2.11489	0	0	0	0	0	0	0	0	0	0	0	0	0	1.54546	0	0	0	3.20904	0	1.83648
Arachidonic acid secretion	0	0	3.21567	0	2.46451	0	0	0	0	0	0	0	0	0	0	0	0	0	0	0	0	0	0	0	0	0	0	3.50549	0	3.17261	0	0
Arachidonate transport	0	0	3.21567	0	2.46451	0	0	0	0	0	0	0	0	0	0	0	0	0	0	0	0	0	0	0	0	0	0	3.50549	0	3.17261	0	0
Regulation of neural precursor cell proliferation	0	0	3.21181	0	1.78419	0	0	0	0	0	0	0	0	1.73474	0	0	0	0	0	0	0	0	0	0	0	0	0	0	0	0	0	0
Cellular nitrogen compound catabolic process	0	0	3.20641	0	0	0	0	0	0	0	0	0	2.64451	0	1.8339	4	0	2.05615	0	0	0	0	0	0	0	0	0	0	0	0	0	2.67248
Positive regulation of cell division	0	0	3.03252	0	0	0	0	0	0	0	0	0	0	0	0	0	0	0	0	0	0	0	0	0	0	1.81856	2.49564	2.33345	0	0	0	0
Positive regulation of receptor-mediated endocytosis	0	0	2.7716	0	0	0	0	0	0	0	0	0	0	0	0	0	0	0	0	0	0	0	0	0	0	0	0	0	0	0	0	0
Negative regulation of cardiac muscle cell proliferation	0	0	2.75342	0	0	0	0	0	0	0	0	0	0	0	0	0	0	0	0	0	0	0	0	0	0	0	0	0	0	0	0	0
Regulation of oocyte development	0	0	2.75342	0	0	0	0	0	0	0	0	0	0	0	0	0	0	1.75955	0	0	0	0	0	2.83776	0	0	0	0	0	0	0	0
Adaptive thermogenesis	0	0	2.75342	0	0	0	0	0	0	4	0	0	0	0	0	0	0	0	0	0	0	0	0	0	2.84819	4	0	4	0	0	0	0
Calcium ion regulated exocytosis	0	0	2.74421	0	0	0	0	0	0	0	0	0	0	0	0	0	0	0	0	0	0	0	0	0	0	1.61536	0	0	0	0	0	0
Carbohydrate derivative catabolic process	0	0	2.73654	0	0	0	0	0	0	0	0	0	3.7386	0	0	4	0	1.75117	0	0	0	0	0	1.68782	0	0	0	0	0	0	0	3.28494
Heart development	0	0	2.68534	0	0	0	0	0	0	0	0	0	0	0	0	0	0	0	0	0	0	0	0	0	0	0	0	0	0	0	0	0
Social behavior	0	0	2.68522	0	2.12497	0	0	0	0	0	1.87962	0	0	2.04268	0	0	0	0	0	0	1.94556	0	0	0	0	2.43264	0	2.95856	0	3.86601	0	0
Intraspecies interaction between organisms	0	0	2.68522	0	2.12497	0	0	0	0	0	1.87962	0	0	2.04268	0	0	0	0	0	0	1.94556	0	0	0	0	2.43264	0	2.95856	0	3.86601	0	0
Endothelial cell proliferation	0	0	2.61929	0	0	0	0	0	0	0	0	0	0	0	0	0	0	0	0	0	0	0	0	0	0	0	0	0	0	0	0	0
Cerebral cortex GABAergic interneuron differentiation	0	0	2.6094	0	0	0	0	0	0	0	0	0	0	2.9627	0	0	0	0	0	0	0	0	0	0	0	0	0	0	0	0	0	0
Regulation of thymocyte apoptotic process	0	0	2.6094	0	0	0	0	0	0	0	0	0	0	0	0	0	0	0	0	0	0	0	0	0	0	0	0	0	0	0	0	0
Positive regulation of glycolytic process	0	0	2.54575	0	0	0	0	0	0	0	0	0	0	0	0	0	0	0	0	0	0	0	0	0	0	0	0	0	0	0	0	0
Phosphatidylinositol metabolic process	0	0	2.52583	0	2.68265	0	0	0	0	0	2.26249	0	0	0	0	0	0	0	0	0	0	0	0	0	0	2.11526	0	0	0	2.46705	0	0
Neuroblast proliferation	0	0	2.52512	0	0	0	0	0	0	0	0	0	0	0	0	0	0	0	0	0	0	0	0	0	0	0	2.93019	1.72417	0	0	0	0
Positive regulation of cofactor metabolic process	0	0	2.49505	0	0	0	0	0	0	0	0	0	0	0	0	0	0	0	0	0	0	0	0	0	0	0	0	0	0	0	0	0
Positive regulation of coenzyme metabolic process	0	0	2.49505	0	0	0	0	0	0	0	0	0	0	0	0	0	0	0	0	0	0	0	0	0	0	0	0	0	0	0	0	0
Epithelial cell maturation	0	0	2.44323	0	0	0	0	0	0	0	0	0	0	0	0	0	0	0	0	0	0	0	0	0	0	0	0	0	0	0	0	0
Neural precursor cell proliferation	0	0	2.41284	0	2.30338	0	0	0	0	0	0	0	0	0	0	0	0	0	0	0	0	0	0	0	0	0	2.91715	1.8759	0	1.58891	0	0
Lymphocyte homeostasis	0	0	2.39525	0	0	0	0	0	0	0	0	0	0	0	0	0	0	0	0	0	0	0	0	0	0	0	0	0	0	0	0	0
Striatum development	0	0	2.39359	0	0	0	0	0	0	0	0	0	0	0	0	0	0	1.65052	0	0	0	0	0	0	0	0	0	0	0	0	0	0
Detection of external stimulus	0	0	2.38184	0	0	0	0	0	0	0	0	0	0	0	0	2.77167	0	0	0	0	0	0	0	0	0	0	2.04678	1.85178	0	2.32858	0	1.93743
Detection of abiotic stimulus	0	0	2.35122	0	0	0	0	0	0	0	0	0	0	0	0	2.74523	0	0	0	0	0	0	0	0	0	0	2.02305	1.82953	0	2.29754	0	1.91837
Regulation of hormone biosynthetic process	0	0	2.35097	0	2.85124	0	0	0	0	0	0	0	0	0	0	0	0	0	0	0	0	0	0	0	0	0	0	0	0	0	0	0
Thymocyte apoptotic process	0	0	2.35097	0	0	0	0	0	0	0	0	0	0	0	0	0	0	0	0	0	0	0	0	0	0	0	0	0	0	0	0	0
Leukocyte tethering or rolling	0	0	2.26753	0	0	0	0	0	0	0	0	0	0	0	0	0	0	0	0	0	0	0	0	0	0	0	0	0	0	0	0	0
Regulation of bone mineralization	0	0	2.26702	0	0	0	0	0	0	0	0	0	0	0	0	0	0	0	0	0	0	0	0	0	0	0	0	0	0	0	0	0
Cellular response to organonitrogen compound	0	0	2.26575	2.52308	0	0	0	0	2.03167	0	0	0	0	2.29818	0	4	0	1.92037	0	0	0	0	0	3.75479	0	3.9908	3.02991	4	0	4	0	0
Developmental maturation	0	0	2.25952	0	0	0	0	0	0	0	0	0	0	0	0	0	2.40474	0	0	0	0	0	0	0	2.36623	0	0	0	0	0	0	0
Response to dietary excess	0	0	2.19226	0	0	0	0	0	0	4	0	0	0	0	0	0	0	0	0	0	0	0	0	0	2.41777	3.34163	0	3.90035	0	0	0	0
Mating behavior	0	0	2.19226	0	2.69154	1.68558	0	0	0	0	0	0	0	0	0	0	2.90572	0	0	0	0	0	0	2.39471	0	3.34163	0	2.40241	0	2.16764	0	0
Leukocyte adhesion to vascular endothelial cell	0	0	2.19226	0	0	0	0	0	0	0	0	0	0	0	0	0	0	0	0	0	0	0	0	0	0	0	0	0	0	0	0	0
Chronic inflammatory response	0	0	2.16096	0	0	0	0	0	0	0	0	0	0	0	2.36476	0	0	0	0	0	0	0	0	0	0	0	0	0	0	0	0	0
Embryonic hemopoiesis	0	0	2.16096	0	0	0	0	0	0	0	0	0	0	0	0	0	0	0	0	0	0	0	0	0	0	0	0	0	0	0	0	0
Positive regulation of transcription from RNA polymerase II promoter in response to stress	0	0	2.1282	0	0	0	0	0	0	0	0	0	0	0	0	0	0	0	0	0	0	0	0	0	0	0	0	0	0	0	0	0
Cell communication by electrical coupling	0	0	2.03152	0	2.54075	0	0	0	0	0	0	0	0	0	0	0	0	0	0	0	0	0	0	0	0	0	0	0	0	2.01497	0	4
Regulation of hormone metabolic process	0	0	2.03152	0	0	0	0	0	0	0	0	0	0	0	0	0	0	0	0	0	0	0	0	0	0	0	0	0	0	0	0	0
Reproductive behavior	0	0	1.98125	0	2.49036	1.66642	0	0	0	0	2.225	0	0	0	0	0	2.78524	0	0	0	0	0	0	2.19846	0	4	0	3.54469	0	1.96231	0	0
Regulation of T cell receptor signaling pathway	0	0	1.95587	0	0	0	0	0	0	0	0	0	0	0	0	0	0	0	0	0	0	0	0	0	0	0	0	0	0	0	0	0
Negative regulation of DNA biosynthetic process	0	0	1.92929	0	0	0	0	0	0	0	0	0	0	0	0	0	0	0	0	0	0	0	0	0	0	0	0	0	0	0	0	0
Xenobiotic metabolic process	0	0	1.91392	1.46248	0	0	0	0	0	0	0	0	0	0	0	0	0	0	0	0	0	0	0	0	0	0	0	0	0	0	0	0
Regulation of actin filament-based movement	0	0	1.90443	0	3.84148	0	0	0	0	0	0	0	2.66533	0	0	1.99275	0	0	0	0	0	0	0	0	0	0	0	0	0	0	0	4
Organic cyclic compound catabolic process	0	0	1.85675	0	0	0	0	0	0	0	0	0	2.57257	0	1.78108	4	0	3.82509	0	0	0	0	0	0	0	0	0	0	0	0	0	2.56257
Fat cell differentiation	0	0	1.82202	0	0	0	0	0	0	0	0	0	0	0	1.82605	0	0	0	0	0	0	0	0	0	0	0	0	0	0	0	0	0
Single-organism carbohydrate metabolic process	0	0	1.81225	2.22132	1.64898	0	0	0	0	0	0	0	0	0	0	0	0	0	0	0	0	0	0	0	0	0	0	0	0	0	0	0
Terpenoid metabolic process	0	0	1.79813	0	0	0	0	0	0	0	0	0	0	0	0	0	0	0	0	0	0	0	0	0	0	0	0	0	0	0	0	0
Stem cell proliferation	0	0	1.79813	0	0	0	0	0	0	0	0	0	0	0	0	0	0	0	0	0	0	0	0	0	0	0	0	0	0	0	0	0
Positive regulation of cytokinesis	0	0	1.7935	0	0	0	0	0	0	0	0	0	0	0	0	0	0	0	0	0	0	0	0	0	0	1.63285	0	2.00997	0	0	0	0
Response to xenobiotic stimulus	0	0	1.79062	1.88825	0	0	0	0	0	0	0	0	0	0	0	0	0	0	0	0	2.31861	0	0	0	0	0	0	0	0	0	0	0
Cellular response to glucose stimulus	0	0	1.78035	0	0	0	0	0	0	0	0	0	0	0	0	0	0	0	0	0	0	0	0	0	0	0	0	0	0	0	0	0
Positive regulation of catabolic process	0	0	1.77868	0	0	0	0	0	0	0	0	3.78765	0	0	0	0	0	0	0	0	0	0	0	0	0	0	0	0	0	0	0	0
Cellular response to vascular endothelial growth factor stimulus	0	0	1.75524	0	0	0	0	0	0	0	0	0	0	0	0	0	0	0	0	0	0	0	0	0	0	0	4	0	0	0	0	0
Cellular response to monosaccharide stimulus	0	0	1.75513	0	0	0	0	0	0	0	0	0	0	0	0	0	0	0	0	0	0	0	0	0	0	0	0	0	0	0	0	0
Cellular response to hexose stimulus	0	0	1.75513	0	0	0	0	0	0	0	0	0	0	0	0	0	0	0	0	0	0	0	0	0	0	0	0	0	0	0	0	0
Negative regulation of muscle tissue development	0	0	1.71847	0	0	0	0	0	0	0	0	0	0	0	0	0	0	0	0	0	0	0	0	0	0	0	0	0	0	0	0	0
Regulation of carbohydrate catabolic process	0	0	1.70426	0	0	0	0	0	0	0	0	0	0	0	0	0	0	0	0	0	0	0	0	0	0	0	0	0	0	0	0	0
Polyol biosynthetic process	0	0	1.70426	0	0	0	0	0	0	0	0	0	0	0	0	0	0	0	0	0	0	0	0	0	0	0	0	0	0	0	0	0
Cardiac muscle cell proliferation	0	0	1.68625	0	0	0	0	0	0	0	0	0	0	0	0	0	0	0	0	0	0	0	0	0	0	0	0	0	0	0	0	0
Cellular glucose homeostasis	0	0	1.6537	0	0	0	0	0	0	0	0	0	0	0	0	0	0	0	0	0	0	0	0	0	0	0	0	0	0	0	0	0
Positive regulation of macroautophagy	0	0	1.6537	0	0	0	0	0	0	1.95372	0	0	0	0	0	0	0	0	0	0	0	0	0	0	0	0	0	0	0	0	0	0
Peptidyl-tyrosine phosphorylation	0	0	1.62113	0	0	0	0	0	0	0	0	0	0	0	0	0	0	0	0	0	0	0	0	0	0	0	0	2.58891	0	0	0	0
Heterophilic cell-cell adhesion via plasma membrane cell adhesion molecules	0	0	1.6091	0	0	0	0	0	0	0	0	0	0	0	0	0	0	0	0	0	0	0	0	0	0	0	0	0	0	0	0	0
Cellular response to hypoxia	0	0	1.58001	0	0	0	0	0	0	0	0	0	0	0	0	0	0	0	0	0	0	0	0	0	0	0	0	1.82953	0	0	0	0
Neuron migration	0	0	1.57207	0	0	0	0	0	0	0	0	0	0	0	0	0	0	0	0	0	0	1.81881	0	0	0	0	2.01588	1.82287	0	0	0	0
Synapse assembly	0	0	1.56485	0	2.24141	0	0	0	0	0	2.76737	0	0	0	0	0	0	0	0	0	2.12105	0	0	0	0	0	0	2.64382	0	0	0	0
Neural crest cell migration	0	0	1.5508	0	0	0	0	0	0	0	0	0	0	0	0	0	0	0	0	0	0	0	0	0	0	0	0	0	0	0	0	0
Protein homooligomerization	0	0	0	4	0	0	0	1.97152	0	0	0	0	0	0	0	0	0	0	0	0	0	0	0	0	0	0	0	2.46797	0	0	0	0
Regulation of postsynaptic membrane potential	0	0	0	4	0	0	0	0	0	0	0	0	0	0	0	0	0	0	0	0	0	0	0	0	0	0	0	0	0	0	0	0
Cellular amino acid metabolic process	0	0	0	4	0	0	0	0	0	0	0	3.99749	0	0	0	0	0	0	0	0	0	0	0	0	0	0	0	0	0	0	0	0
Monovalent inorganic cation transport	0	0	0	4	0	0	0	0	0	0	0	0	0	0	0	0	0	0	0	0	0	0	0	0	3.96265	0	0	0	0	0	0	0
Potassium ion transmembrane transport	0	0	0	4	0	0	0	0	0	0	0	1.80582	0	0	0	0	0	0	0	0	0	0	0	0	2.68314	0	0	0	0	0	0	0
Small molecule catabolic process	0	0	0	4	0	0	0	0	0	0	0	0	0	0	0	0	0	0	0	3.02915	0	0	0	0	0	0	0	0	0	0	0	0
Cardiac conduction	0	0	0	4	0	0	0	0	0	0	0	0	0	0	0	0	0	0	0	0	0	0	0	0	0	0	0	0	0	0	0	0
Heart process	0	0	0	4	0	0	0	0	0	0	0	0	0	0	0	0	0	0	0	0	0	0	0	0	0	0	0	0	0	0	0	4
Pigment biosynthetic process	0	0	0	4	0	0	0	0	0	0	0	0	0	0	0	0	0	2.63662	0	0	0	0	0	0	0	0	0	0	0	0	0	0
Response to amino acid	0	0	0	4	0	0	0	0	0	0	0	0	0	0	0	0	0	0	0	0	0	0	0	0	0	0	0	0	0	0	0	0
Regulation of membrane depolarization	0	0	0	4	0	0	0	0	0	0	0	0	0	0	0	0	0	0	0	0	0	0	0	0	0	0	0	0	0	0	0	0
Cofactor metabolic process	0	0	0	4	0	0	0	0	0	0	0	0	0	0	0	0	4	0	0	0	0	0	0	0	0	0	0	0	0	0	0	0
Positive regulation of sprouting angiogenesis	0	0	0	4	0	0	0	0	0	0	0	0	0	0	0	0	0	0	0	0	0	0	0	0	0	0	0	0	0	0	0	0
Nucleobase biosynthetic process	0	0	0	3.88433	0	0	0	0	0	0	0	0	0	0	0	0	0	0	0	0	0	0	0	0	0	0	0	0	0	0	0	0
Neuromuscular process	0	0	0	3.72972	0	0	0	0	0	0	0	0	0	0	0	0	0	0	0	0	4	0	0	0	0	0	0	0	0	0	0	0
Response to alcohol	0	0	0	3.36742	0	0	0	0	0	0	0	0	0	0	0	0	0	0	0	0	0	0	0	0	0	0	0	0	0	0	0	0
Disaccharide metabolic process	0	0	0	3.01049	0	0	0	0	0	0	0	0	0	0	0	0	0	0	0	0	0	0	0	0	0	0	0	0	0	0	0	0
Protoporphyrinogen IX metabolic process	0	0	0	3.01049	0	0	0	0	0	0	0	0	0	0	0	0	0	0	0	0	0	0	0	0	0	0	0	0	0	0	0	0
Neutral amino acid transport	0	0	0	2.86524	0	0	0	0	0	0	0	0	0	0	0	0	0	0	0	0	0	0	0	0	0	0	0	0	0	0	0	0
Amine transport	0	0	0	2.70347	0	0	0	0	0	0	0	0	0	0	0	0	0	0	0	0	0	0	0	0	0	0	0	0	0	0	0	0
Positive regulation of epithelial cell migration	0	0	0	2.65307	0	0	0	0	0	0	0	0	0	0	0	0	0	0	0	0	0	0	0	0	0	0	0	0	0	0	0	0
Cellular response to inorganic substance	0	0	0	2.63677	0	0	0	0	0	0	0	0	0	0	0	0	0	0	0	0	0	0	0	0	0	0	0	0	0	0	0	0
Chemical synaptic transmission, postsynaptic	0	0	0	2.63275	0	0	0	0	0	0	0	0	0	0	0	0	0	0	0	0	0	0	0	0	0	0	0	0	0	0	0	0
Hippocampus development	0	0	0	2.51058	0	0	0	0	0	0	0	0	0	0	0	0	0	0	0	0	0	0	0	0	0	0	0	0	0	0	0	0
Regulation of catecholamine secretion	0	0	0	2.4913	0	0	0	0	0	0	0	0	0	0	0	0	0	0	0	0	4	0	0	0	0	0	0	0	0	0	0	0
Amino-acid betaine metabolic process	0	0	0	2.4062	0	0	0	0	0	0	0	0	0	0	0	0	0	0	0	4	0	0	0	0	0	0	0	0	0	0	0	0
Pyrimidine-containing compound biosynthetic process	0	0	0	2.39499	0	0	0	0	0	0	0	0	0	0	0	0	0	0	0	0	0	0	0	0	0	0	0	0	0	0	0	0
Odontogenesis of dentin-containing tooth	0	0	0	2.27622	1.69959	0	0	0	2.21547	0	0	0	0	0	0	0	0	0	0	0	0	0	0	0	0	0	0	0	0	0	0	0
Catecholamine metabolic process	0	0	0	2.23059	0	0	0	0	0	0	0	0	0	0	0	0	0	0	0	0	0	0	0	0	0	0	0	0	0	0	0	0
Catechol-containing compound metabolic process	0	0	0	2.23059	0	0	0	0	0	0	0	0	0	0	0	0	0	0	0	0	0	0	0	0	0	0	0	0	0	0	0	0
Protein secretion	0	0	0	2.08311	0	0	0	0	0	0	0	0	0	0	0	0	0	0	0	0	0	0	0	0	0	0	3.72716	4	0	0	0	0
Endothelial cell chemotaxis	0	0	0	2.06195	0	0	0	0	0	0	0	0	0	0	0	0	0	0	0	0	0	0	0	0	0	0	0	0	0	0	0	0
Activation of protein kinase B activity	0	0	0	1.97464	0	0	0	0	0	0	0	0	0	0	0	0	0	0	0	0	0	0	0	0	0	0	0	0	0	0	0	0
Steroid biosynthetic process	0	0	0	1.96625	0	0	0	0	0	0	0	0	0	0	0	0	0	0	0	0	0	0	0	3.49432	0	0	0	0	0	0	0	0
Response to corticosteroid	0	0	0	1.95679	0	0	0	0	0	0	0	0	0	0	0	0	0	0	0	0	0	0	0	0	0	0	0	1.6911	0	0	0	0
Positive regulation of epithelial cell proliferation	0	0	0	1.95235	0	0	0	0	0	0	0	0	0	0	0	0	0	0	0	0	0	0	0	0	0	0	4	0	1.89695	0	0	0
Androgen metabolic process	0	0	0	1.95235	0	0	0	0	0	0	0	0	0	0	0	0	0	0	4	0	0	0	0	3.44713	0	0	0	0	0	0	0	0
Glucan catabolic process	0	0	0	1.95235	0	0	0	0	0	0	0	0	0	0	0	0	0	0	0	0	0	0	0	0	0	0	0	0	0	0	0	0
Cellular polysaccharide catabolic process	0	0	0	1.95235	0	0	0	0	0	0	0	0	0	0	0	0	0	0	0	0	0	0	0	0	0	0	0	0	0	0	0	0
Tricarboxylic acid cycle	0	0	0	1.91062	0	0	0	0	0	0	0	0	0	0	0	0	0	0	0	0	0	0	0	0	0	0	0	0	0	0	0	0
Cell migration involved in sprouting angiogenesis	0	0	0	1.77113	0	0	0	0	0	0	0	0	0	0	0	0	0	0	0	0	0	0	0	0	0	0	0	0	0	0	0	0
Response to hydrogen peroxide	0	0	0	1.75186	0	0	0	0	0	0	0	0	0	0	0	0	0	0	0	0	0	0	0	0	0	0	0	0	1.99153	0	0	0
Cellular metabolic compound salvage	0	0	0	1.74405	0	0	0	0	0	0	0	0	0	0	4	0	0	0	0	0	0	0	0	0	0	0	0	0	0	0	0	0
Positive regulation of heat generation	0	0	0	1.69467	0	0	0	3.12068	0	0	0	0	1.6696	0	0	0	0	0	0	0	0	0	0	0	0	0	0	0	0	0	0	0
Acid secretion	0	0	0	1.69467	4	0	0	0	0	0	0	0	0	0	0	0	0	0	0	0	0	0	0	0	0	0	0	0	0	0	0	0
Cellular response to alcohol	0	0	0	1.66921	0	0	0	0	0	0	0	0	0	0	0	0	0	0	0	0	0	0	0	0	0	0	0	0	0	0	0	0
Glucan metabolic process	0	0	0	1.66921	0	0	0	0	0	0	0	0	0	0	0	0	0	0	0	0	0	0	0	0	0	0	0	0	0	0	0	0
Cellular response to reactive oxygen species	0	0	0	1.65752	0	0	0	0	0	0	0	0	0	0	0	0	0	0	0	0	0	0	0	0	0	0	2.91033	0	0	0	0	0
Response to light intensity	0	0	0	1.64763	0	0	0	0	0	0	0	0	0	0	0	0	0	0	0	0	0	0	0	0	0	0	0	0	0	0	0	0
Neurotransmitter catabolic process	0	0	0	1.64763	0	0	0	0	0	0	0	0	0	0	0	0	0	3.63331	0	0	0	0	0	0	0	0	0	0	0	0	0	0
Energy derivation by oxidation of organic compounds	0	0	0	1.62547	0	0	0	0	0	0	0	0	0	0	0	0	0	0	0	0	0	0	0	0	0	0	0	0	0	0	0	0
Regulation of cell division	0	0	0	1.61974	0	0	0	0	0	0	0	0	0	0	0	0	0	0	0	0	0	0	0	0	0	0	0	0	0	2.3082	0	0
Response to fatty acid	0	0	0	1.60318	0	0	0	0	0	0	0	0	0	0	0	0	0	0	0	0	0	0	0	0	0	0	0	0	0	0	1.64747	0
Circadian behavior	0	0	0	1.54944	0	0	0	0	0	0	0	0	0	0	0	0	0	0	0	0	0	0	0	0	0	0	0	3.02994	0	0	0	0
Carnitine metabolic process	0	0	0	1.54944	0	0	0	0	0	0	0	0	0	0	0	0	0	0	0	4	0	0	0	0	0	0	0	0	0	0	0	0
Regulation of cholesterol biosynthetic process	0	0	0	1.54944	0	0	0	0	0	0	0	0	0	0	0	0	0	0	0	0	0	0	0	0	0	0	0	0	0	0	0	0
Response to fibroblast growth factor	0	0	0	1.54451	0	0	0	0	0	0	0	0	0	0	0	0	0	0	0	0	0	0	0	0	0	0	0	0	0	0	0	0
Glycosylceramide metabolic process	0	0	0	1.51046	0	0	0	0	0	0	0	0	0	0	0	0	0	0	0	0	0	0	0	0	0	0	0	0	1.7485	0	0	0
Positive regulation of steroid biosynthetic process	0	0	0	1.51046	0	0	0	0	0	0	0	0	0	0	0	0	0	0	0	0	0	0	0	0	0	0	0	0	0	0	0	2.56717
Positive regulation of MAP kinase activity	0	0	0	1.4854	0	0	0	0	0	0	0	0	0	0	0	0	0	0	0	0	0	0	0	0	0	0	0	0	0	0	0	0
Chloride transmembrane transport	0	0	0	1.48006	0	0	0	0	0	0	0	0	0	0	0	0	0	0	0	0	0	0	0	0	0	0	0	0	0	4	0	0
CTP biosynthetic process	0	0	0	1.47483	0	0	0	0	0	0	0	0	0	0	0	0	0	0	0	0	0	0	0	0	0	0	0	0	0	0	0	0
Response to follicle-stimulating hormone	0	0	0	1.47483	0	0	0	0	0	0	0	0	0	0	0	0	0	0	3.0053	0	0	0	0	2.61654	0	0	0	0	0	0	0	0
Ectodermal placode formation	0	0	0	1.47483	0	0	0	0	0	0	0	0	0	0	0	0	0	0	0	0	0	0	0	0	0	0	0	0	0	0	0	0
Ectodermal placode morphogenesis	0	0	0	1.47483	0	0	0	0	0	0	0	0	0	0	0	0	0	0	0	0	0	0	0	0	0	0	0	0	0	0	0	0
Phosphatidylinositol-3-phosphate biosynthetic process	0	0	0	1.44996	0	0	0	0	0	0	0	0	0	0	0	4	0	0	0	0	0	0	0	0	0	0	0	0	0	0	0	0
Regulation of synaptic transmission, glutamatergic	0	0	0	1.43402	0	0	0	0	0	0	0	0	0	0	1.90453	0	0	0	0	0	0	0	0	0	0	0	0	0	0	0	0	0
Positive regulation of protein transport	0	0	0	1.43402	0	0	0	0	0	0	0	0	0	0	0	0	0	0	0	0	0	0	0	0	0	0	0	0	0	0	0	0
Muscle cell proliferation	0	0	0	1.40606	0	0	0	0	0	0	0	0	0	0	0	0	0	0	0	0	0	0	2.65515	0	2.81427	0	4	0	0	0	0	0
Action potential	0	0	0	0	4	0	0	0	0	2.8524	0	0	0	0	0	0	0	0	0	0	0	0	0	0	0	0	0	0	0	0	0	4
Vasoconstriction	0	0	0	0	4	0	0	0	0	0	0	0	0	0	0	0	3.37687	0	0	0	0	0	0	0	0	0	0	0	0	4	0	0
Response to amphetamine	0	0	0	0	4	0	0	0	0	0	0	0	0	0	0	0	0	0	0	0	0	0	0	0	0	0	0	0	0	0	0	0
Behavioral response to cocaine	0	0	0	0	4	0	0	0	0	0	0	0	0	0	0	0	0	0	0	0	0	0	0	0	0	0	0	0	0	0	0	0
Divalent inorganic cation homeostasis	0	0	0	0	4	0	0	0	0	0	0	0	0	0	0	0	0	0	0	0	0	0	0	0	0	0	2.61341	4	0	4	0	4
Cellular metal ion homeostasis	0	0	0	0	4	0	0	0	0	0	0	0	0	0	0	0	0	0	0	0	0	0	0	0	0	0	0	0	0	0	0	0
Digestive system process	0	0	0	0	4	0	0	0	0	0	0	0	0	0	0	0	0	0	0	0	0	0	0	0	0	4	0	4	0	0	0	0
Cardiac muscle cell contraction	0	0	0	0	4	0	0	0	0	0	0	1.91051	2.38642	0	0	1.72964	0	0	0	0	0	0	0	0	0	0	0	0	0	0	0	4
Positive regulation of ERK1 and ERK2 cascade	0	0	0	0	3.90834	0	0	0	0	0	0	0	0	0	0	0	0	0	0	0	0	0	0	0	0	0	0	0	0	0	0	0
Response to metal ion	0	0	0	0	3.80808	0	0	0	0	0	0	0	0	0	0	0	0	0	0	0	0	0	0	0	0	2.6426	0	2.24781	0	4	0	0
Forebrain development	0	0	0	0	3.48114	0	0	0	0	0	0	0	0	0	0	0	0	0	0	0	0	0	0	0	0	0	0	4	0	0	0	0
Negative regulation of blood pressure	0	0	0	0	3.48114	0	0	0	0	0	0	0	0	0	0	0	0	0	0	0	0	0	0	0	0	0	0	0	0	0	0	0
Regulation of cytokinesis	0	0	0	0	3.01344	0	0	0	0	0	0	0	0	0	0	0	0	0	0	0	0	0	0	0	0	0	0	0	0	0	0	0
Primary amino compound metabolic process	0	0	0	0	2.9971	0	0	0	0	2.27679	4	0	0	0	0	0	0	0	0	0	0	0	0	2.6464	0	0	0	0	0	0	0	0
Gastric acid secretion	0	0	0	0	2.89809	0	0	0	0	0	0	0	0	0	0	0	0	0	0	0	0	0	0	0	0	0	0	0	0	0	0	0
Glucocorticoid biosynthetic process	0	0	0	0	2.85124	0	0	0	0	0	0	0	0	0	0	0	0	0	0	0	0	0	0	0	0	0	0	0	0	0	0	0
Glucocorticoid metabolic process	0	0	0	0	2.59604	0	0	0	0	0	0	0	0	0	0	0	0	0	0	0	0	0	0	0	0	0	0	0	0	0	0	0
Synapse organization	0	0	0	0	2.49968	0	0	0	0	0	0	0	0	0	0	0	0	0	0	0	3.31836	0	0	0	0	0	0	1.94177	0	1.59794	0	0
Cellular response to monoamine stimulus	0	0	0	0	2.49036	0	0	0	0	0	0	0	0	0	0	0	0	0	0	0	0	0	0	0	0	0	0	0	0	0	0	0
Cellular response to catecholamine stimulus	0	0	0	0	2.49036	0	0	0	0	0	0	0	0	0	0	0	0	0	0	0	0	0	0	0	0	0	0	0	0	0	0	0
Cytokinesis	0	0	0	0	2.24141	0	0	0	0	0	0	0	0	0	0	0	0	0	0	0	0	0	0	0	0	0	0	0	0	0	0	0
Positive regulation of cell cycle	0	0	0	0	2.07501	0	0	0	0	0	0	0	0	0	0	0	0	0	0	0	0	0	0	0	0	0	4	0	0	0	0	0
Positive regulation of fat cell differentiation	0	0	0	0	2.01486	0	0	2.12222	1.56938	0	1.78241	0	0	0	0	0	0	0	0	0	0	0	0	0	1.87566	0	0	0	0	0	0	0
Regulation of calcium ion-dependent exocytosis	0	0	0	0	1.91381	0	0	0	0	0	1.681	0	0	0	0	0	0	0	0	0	0	0	0	0	0	0	0	0	0	0	0	0
Regulation of phosphoprotein phosphatase activity	0	0	0	0	1.91381	0	0	0	0	0	0	0	0	0	0	0	0	0	0	0	0	0	0	1.67033	0	0	0	0	0	0	0	0
Neural nucleus development	0	0	0	0	1.88013	0	0	0	0	0	0	0	0	0	0	0	0	0	0	0	0	0	0	0	0	0	0	0	0	0	0	0
Inositol phosphate metabolic process	0	0	0	0	1.85902	0	0	0	0	0	0	0	0	0	0	0	0	0	0	0	0	0	0	0	0	0	0	0	0	0	0	0
Cellular response to mechanical stimulus	0	0	0	0	1.81455	0	0	0	0	0	0	0	0	1.76372	0	0	0	0	0	0	0	0	0	0	0	0	1.67446	0	0	0	0	0
Positive regulation of growth	0	0	0	0	1.66947	1.77749	0	0	0	0	0	0	0	0	0	0	0	0	0	0	0	0	0	0	0	0	4	0	0	0	0	0
Positive regulation of vasoconstriction	0	0	0	0	0	4	0	0	0	0	0	0	0	0	0	0	0	0	0	0	0	0	0	0	0	0	2.24656	0	0	0	0	0
Regulation of systemic arterial blood pressure by hormone	0	0	0	0	0	4	0	0	0	0	0	0	0	0	0	0	0	0	0	0	0	0	0	0	0	0	0	0	0	0	0	0
Response to peptide	0	0	0	0	0	4	0	0	0	0	0	0	0	0	0	0	0	0	0	0	0	0	0	0	0	0	0	0	0	0	0	0
Endocrine process	0	0	0	0	0	3.70843	0	0	0	0	2.45702	0	0	1.68848	0	0	0	0	0	0	0	0	0	2.47975	0	1.86682	0	2.38311	0	0	0	0
Vascular process in circulatory system	0	0	0	0	0	3.17674	0	0	0	4	0	0	0	0	0	0	0	0	0	0	0	0	0	0	3.66996	0	4	0	0	4	0	0
Nucleotide-excision repair, DNA gap filling	0	0	0	0	0	3.17674	0	0	0	0	0	0	0	0	0	0	0	0	0	0	0	0	0	0	0	0	0	0	0	0	0	0
Regulation of renal system process	0	0	0	0	0	2.95021	0	0	0	0	0	0	0	0	0	0	2.6951	0	0	0	0	0	0	0	3.3159	0	0	0	0	0	0	0
Regulation of phospholipase C activity	0	0	0	0	0	2.93186	0	0	0	2.00044	2.05011	0	0	0	0	0	0	0	0	0	0	0	0	0	0	0	0	0	0	0	0	0
Positive regulation of cell growth	0	0	0	0	0	2.03564	0	0	0	0	0	0	0	0	0	0	0	0	0	0	0	0	0	0	0	0	0	0	0	0	0	0
Cellular response to extracellular stimulus	0	0	0	0	0	1.85787	0	0	0	0	0	0	0	0	0	0	0	0	0	0	0	0	0	0	0	0	0	0	0	0	0	0
Positive regulation of ion transport	0	0	0	0	0	1.80353	0	0	0	0	0	0	0	0	0	0	0	0	0	0	0	0	0	4	0	0	0	0	0	0	0	0
Negative regulation of fibrinolysis	0	0	0	0	0	1.7888	0	0	0	0	0	0	0	0	0	0	0	0	0	0	0	0	1.70216	0	0	0	0	0	0	0	0	0
Telencephalon development	0	0	0	0	0	1.7888	0	0	0	0	0	0	0	0	0	0	0	0	0	0	0	0	0	4	0	0	0	0	0	0	0	0
Peptidyl-glutamic acid carboxylation	0	0	0	0	0	1.7888	0	0	0	0	0	0	0	0	0	0	1.77004	0	0	0	0	0	0	0	0	0	0	0	0	0	0	0
Protein carboxylation	0	0	0	0	0	1.7888	0	0	0	0	0	0	0	0	0	0	1.77004	0	0	0	0	0	0	0	0	0	0	0	0	0	0	0
Insemination	0	0	0	0	0	1.7888	0	0	0	0	0	0	0	0	0	0	0	0	0	0	0	0	0	0	0	0	0	0	0	0	0	0
Maternal behavior	0	0	0	0	0	1.7888	0	0	0	0	0	0	0	0	0	0	0	0	0	0	0	0	0	2.75043	0	2.45337	0	2.82613	0	0	0	0
Negative regulation of astrocyte differentiation	0	0	0	0	0	1.7888	0	0	0	0	0	0	0	0	0	0	0	0	0	0	0	0	0	0	0	0	0	0	0	0	0	0
Disruption of cells of other organism involved in symbiotic interaction	0	0	0	0	0	1.7888	0	0	0	0	0	0	0	0	0	0	0	0	0	0	0	0	0	0	0	0	0	0	0	0	1.71566	0
Killing of cells in other organism involved in symbiotic interaction	0	0	0	0	0	1.7888	0	0	0	0	0	0	0	0	0	0	0	0	0	0	0	0	0	0	0	0	0	0	0	0	1.71566	0
Parental behavior	0	0	0	0	0	1.7888	0	0	0	0	0	0	0	0	0	0	0	0	0	0	0	0	0	2.75043	0	2.45337	0	2.82613	0	0	0	0
Regulation of glutamate secretion	0	0	0	0	0	1.76655	0	0	0	0	0	0	0	0	0	0	0	0	0	0	0	0	0	0	0	0	0	0	0	0	0	0
Positive regulation of fatty acid biosynthetic process	0	0	0	0	0	1.75244	0	0	0	0	0	0	0	0	0	0	0	0	0	0	0	0	0	0	0	0	0	0	1.7485	0	0	0
Regulation of transmission of nerve impulse	0	0	0	0	0	1.75244	0	0	0	0	0	0	0	0	0	0	0	0	0	0	0	0	0	0	0	0	0	0	0	0	0	0
Response to water	0	0	0	0	0	1.74545	0	0	0	0	0	0	0	0	0	0	0	0	0	0	0	0	0	0	0	0	0	0	0	0	0	0
Negative regulation of neurological system process	0	0	0	0	0	1.74545	0	0	0	0	0	0	0	0	0	0	0	0	0	0	0	0	0	0	0	0	0	0	0	0	0	0
Carboxylic acid transport	0	0	0	0	0	1.74543	0	0	0	0	0	0	0	0	0	0	0	0	0	0	0	0	0	0	0	0	0	0	0	0	0	0
Negative regulation of DNA-dependent DNA replication	0	0	0	0	0	1.73391	0	0	0	0	0	0	0	0	0	0	0	0	0	0	0	0	0	0	0	0	0	0	0	0	0	0
Grooming behavior	0	0	0	0	0	1.71282	0	0	0	0	0	0	0	0	0	0	0	1.60698	0	0	0	0	0	0	0	0	0	0	0	0	0	0
Regulation of urine volume	0	0	0	0	0	1.71282	0	0	0	0	0	0	0	0	0	0	0	0	0	0	0	0	0	2.50712	0	0	0	0	0	0	0	0
Cellular response to peptide hormone stimulus	0	0	0	0	0	1.71282	0	0	0	0	0	0	0	0	0	0	0	0	2.7658	0	0	0	0	0	0	0	0	0	0	0	0	0
Blood coagulation, intrinsic pathway	0	0	0	0	0	1.70535	0	0	0	0	0	0	0	0	0	0	1.68611	0	0	0	0	0	0	0	0	0	0	0	0	0	0	0
Positive regulation of collagen biosynthetic process	0	0	0	0	0	1.68558	0	0	0	0	0	0	0	0	0	0	0	0	0	0	0	0	0	0	0	0	0	0	0	0	0	0
Response to corticosterone	0	0	0	0	0	1.68558	0	0	0	0	0	0	0	0	0	0	0	0	0	0	0	0	0	0	0	0	0	0	0	0	0	0
Positive regulation of collagen metabolic process	0	0	0	0	0	1.68558	0	0	0	0	0	0	0	0	0	0	0	0	0	0	0	0	0	0	0	0	0	0	0	0	0	0
Positive regulation of multicellular organismal metabolic process	0	0	0	0	0	1.68558	0	0	0	0	0	0	0	0	0	0	0	0	0	0	0	0	0	0	0	0	0	0	0	0	0	0
Prostaglandin biosynthetic process	0	0	0	0	0	1.68558	0	0	0	0	0	0	0	0	0	0	0	0	0	0	0	0	0	0	0	0	0	0	0	0	0	0
Prostanoid biosynthetic process	0	0	0	0	0	1.68558	0	0	0	0	0	0	0	0	0	0	0	0	0	0	0	0	0	0	0	0	0	0	0	0	0	0
Multicellular organismal homeostasis	0	0	0	0	0	1.68343	0	0	0	0	0	0	0	3.71383	0	0	0	0	0	0	0	0	0	0	0	0	0	0	0	0	0	0
Signal peptide processing	0	0	0	0	0	1.67787	0	0	0	0	0	0	0	0	0	0	0	0	0	0	0	0	0	0	0	0	0	0	0	0	0	0
Positive regulation of G-protein coupled receptor protein signaling pathway	0	0	0	0	0	1.67787	0	0	0	0	0	0	0	0	0	0	0	0	0	0	0	0	0	0	0	0	0	0	0	0	0	0
Positive regulation of hemostasis	0	0	0	0	0	1.67787	0	0	0	0	0	0	0	0	0	0	0	0	0	0	0	0	0	0	0	0	0	0	0	0	0	0
Positive regulation of coagulation	0	0	0	0	0	1.66869	0	0	0	0	0	0	0	0	0	0	0	0	0	0	0	0	0	0	0	0	0	0	0	0	0	0
Mitochondrial genome maintenance	0	0	0	0	0	1.66752	0	0	0	0	0	0	0	0	0	0	0	0	0	0	0	0	0	0	0	0	0	0	0	0	0	0
Hemostasis	0	0	0	0	0	1.6672	0	0	0	0	0	0	0	0	0	0	0	0	0	0	0	0	0	0	0	0	0	0	0	0	0	0
Anatomical structure homeostasis	0	0	0	0	0	1.6672	0	0	0	0	0	0	0	0	0	0	0	0	0	0	0	0	0	0	0	0	0	0	0	0	0	0
Cytolysis	0	0	0	0	0	1.66447	0	0	0	0	0	0	0	0	0	0	0	0	0	0	0	0	0	0	0	0	0	0	0	0	1.70691	0
Positive regulation of lipid kinase activity	0	0	0	0	0	1.65831	0	0	0	0	0	0	0	0	0	0	0	0	0	0	0	0	0	0	0	0	0	0	0	0	0	0
Telomere maintenance via recombination	0	0	0	0	0	1.65831	0	0	0	0	0	0	0	0	3.46519	0	0	0	0	0	0	0	0	0	0	0	0	0	0	0	0	0
Renal water homeostasis	0	0	0	0	0	1.65831	0	0	0	0	0	0	0	0	0	0	0	0	0	0	0	0	0	0	0	0	0	0	0	0	0	0
Positive regulation of release of sequestered calcium ion into cytosol	0	0	0	0	0	1.64559	0	0	0	0	0	0	0	0	0	0	0	0	0	0	0	0	0	0	0	0	0	0	0	0	0	0
Mitochondrion localization	0	0	0	0	0	1.64559	0	0	0	0	0	0	0	0	0	0	0	0	0	0	0	0	0	0	0	0	0	0	0	0	1.66975	0
DNA unwinding involved in DNA replication	0	0	0	0	0	0	2.87111	0	0	0	0	0	0	0	0	0	0	0	0	0	0	3.26929	0	0	0	0	0	0	0	0	0	0
Single stranded viral RNA replication via double stranded DNA intermediate	0	0	0	0	0	0	2.87111	0	0	0	0	0	0	0	0	0	0	0	0	0	0	1.61896	0	0	0	0	0	0	0	0	0	0
Potassium ion export	0	0	0	0	0	0	2.87111	0	0	2.34743	0	0	0	0	0	0	0	0	0	0	0	0	0	0	0	0	0	0	0	0	0	0
Membrane repolarization during cardiac muscle cell action potential	0	0	0	0	0	0	2.87111	0	0	2.32543	0	2.91725	0	0	0	0	0	0	0	0	0	0	1.67961	0	0	0	0	0	0	0	0	0
Resolution of meiotic recombination intermediates	0	0	0	0	0	0	2.87111	0	0	0	0	0	0	0	0	0	0	0	0	0	0	3.22202	0	0	0	0	0	0	0	0	0	0
Membrane repolarization during action potential	0	0	0	0	0	0	2.87111	0	0	0	0	0	0	0	0	0	0	0	0	0	0	0	0	0	0	0	0	0	0	0	0	0
Meiotic chromosome separation	0	0	0	0	0	0	2.87111	0	0	0	0	0	0	0	0	0	0	0	0	0	0	0	0	0	0	0	0	0	0	0	0	0
DNA ligation	0	0	0	0	0	0	2.87111	0	0	0	0	0	0	0	0	0	0	0	0	0	0	0	0	0	0	0	0	0	0	0	0	0
Potassium ion homeostasis	0	0	0	0	0	0	2.87111	0	0	2.1994	0	2.61931	0	0	0	0	0	0	0	0	0	0	0	0	0	0	0	0	0	0	0	0
Regulation of ventricular cardiac muscle cell membrane repolarization	0	0	0	0	0	0	2.87111	0	0	0	0	0	0	0	0	0	0	0	0	0	0	0	0	0	0	0	0	0	0	0	0	0
Ventricular cardiac muscle cell membrane repolarization	0	0	0	0	0	0	2.87111	0	0	0	0	0	0	0	0	0	0	0	0	0	0	0	0	0	0	0	0	0	0	0	0	0
Negative regulation of potassium ion transmembrane transport	0	0	0	0	0	0	2.87111	0	0	2.1994	0	0	0	0	0	0	0	0	0	0	0	0	0	0	0	0	0	0	0	0	0	0
Regulation of cardiac muscle cell membrane repolarization	0	0	0	0	0	0	2.87111	0	0	0	0	0	0	0	0	0	0	0	0	0	0	0	0	0	0	0	0	0	0	0	0	0
Viral RNA genome replication	0	0	0	0	0	0	2.87111	0	0	0	0	0	0	0	0	0	0	0	0	0	0	0	0	0	0	0	0	0	0	0	0	0
RNA replication	0	0	0	0	0	0	2.87111	0	0	0	0	0	0	0	0	0	0	0	0	0	0	0	0	0	0	0	0	0	0	0	0	0
Cardiac muscle cell membrane repolarization	0	0	0	0	0	0	2.87111	0	0	0	0	0	0	0	0	0	0	0	0	0	0	0	0	0	0	0	0	0	0	0	0	0
Positive regulation of potassium ion transmembrane transport	0	0	0	0	0	0	2.87111	0	0	0	0	0	0	0	0	0	0	0	0	0	0	0	0	0	0	0	0	0	0	0	0	0
Negative regulation of potassium ion transport	0	0	0	0	0	0	2.87111	0	0	0	0	0	0	0	0	0	0	0	0	0	0	0	0	0	0	0	0	0	0	0	0	0
Regulation of membrane repolarization	0	0	0	0	0	0	2.87111	0	0	0	0	0	0	0	0	0	0	0	0	0	0	0	0	0	0	0	0	0	0	0	0	0
Apoptotic nuclear changes	0	0	0	0	0	0	2.87111	0	0	0	0	0	0	0	0	0	0	0	0	0	0	0	0	0	0	0	0	0	0	0	0	0
Regulation of heart rate by cardiac conduction	0	0	0	0	0	0	2.87111	0	0	0	0	0	0	0	0	0	0	0	0	0	0	0	0	0	0	0	0	0	0	0	0	0
Positive regulation of viral genome replication	0	0	0	0	0	0	2.87111	0	0	0	0	0	0	0	0	0	0	0	0	0	0	0	0	0	0	0	0	0	0	0	0	0
Positive regulation of potassium ion transport	0	0	0	0	0	0	2.87111	0	0	0	0	2.14482	0	0	0	0	0	0	0	0	0	0	0	0	0	0	0	0	0	0	0	0
Chromosome condensation	0	0	0	0	0	0	2.87111	0	0	0	0	0	0	0	0	0	0	0	0	0	0	0	0	0	0	0	0	0	0	0	0	0
Membrane repolarization	0	0	0	0	0	0	2.87111	0	0	0	0	0	0	0	0	0	0	0	0	0	0	0	0	0	0	0	0	0	0	0	0	0
Membrane depolarization during action potential	0	0	0	0	0	0	2.83431	0	0	0	0	0	0	0	0	0	0	0	0	0	0	0	0	0	0	4	0	0	0	0	0	0
Chromosome separation	0	0	0	0	0	0	2.76144	0	0	0	0	0	0	0	0	0	0	0	0	0	0	2.23202	0	0	0	0	0	0	0	0	0	0
DNA duplex unwinding	0	0	0	0	0	0	2.75921	0	0	0	0	0	0	0	0	0	0	0	0	0	0	3.26929	0	0	0	0	0	0	0	0	0	0
Hematopoietic progenitor cell differentiation	0	0	0	0	0	0	2.7351	0	0	0	0	0	0	0	0	0	0	0	0	0	0	0	0	0	0	0	0	0	0	0	0	0
Mitotic DNA integrity checkpoint	0	0	0	0	0	0	2.72867	0	0	0	0	0	0	0	0	0	0	0	0	0	0	1.98292	0	0	0	0	0	0	0	0	0	0
Viral genome replication	0	0	0	0	0	0	2.72826	0	0	0	0	0	0	0	0	0	0	0	0	0	0	1.98202	0	0	0	0	0	0	0	0	0	0
Cardiac muscle contraction	0	0	0	0	0	0	2.72826	0	0	0	0	0	0	0	0	0	0	0	0	0	0	0	0	0	0	0	0	0	0	0	0	0
Protein sumoylation	0	0	0	0	0	0	2.69293	0	0	0	0	0	0	0	0	0	0	0	0	0	0	0	0	0	0	0	0	0	0	0	0	0
Positive regulation of multi-organism process	0	0	0	0	0	0	2.64959	0	0	0	0	0	0	0	0	0	0	0	0	0	0	2.82391	0	0	0	0	0	0	1.8843	0	0	0
Positive regulation of DNA metabolic process	0	0	0	0	0	0	2.6095	0	0	0	0	0	0	0	0	0	0	0	0	0	0	0	0	0	0	0	4	0	0	0	0	0
Sister chromatid segregation	0	0	0	0	0	0	2.6095	0	0	0	0	0	0	0	0	0	0	0	0	0	0	1.61896	0	0	0	0	0	0	0	0	0	0
Multi-organism metabolic process	0	0	0	0	0	0	2.6095	0	0	0	0	0	0	0	0	0	0	0	0	0	0	1.61896	0	0	0	0	0	0	0	0	0	0
Positive regulation of I-kappaB kinase/NF-kappaB signaling	0	0	0	0	0	0	0	3.34672	0	0	0	0	0	0	0	0	0	0	0	0	0	0	0	0	0	0	0	0	0	0	0	0
Regulation of acute inflammatory response	0	0	0	0	0	0	0	3.12068	0	0	0	0	0	0	0	0	2.27785	0	0	0	0	0	0	0	2.68894	0	0	0	0	0	0	0
Fever generation	0	0	0	0	0	0	0	3.12068	0	0	0	0	1.6696	0	0	0	1.7837	0	0	0	0	0	0	0	0	0	0	0	0	0	0	0
Regulation of endothelial cell development	0	0	0	0	0	0	0	3.0672	0	0	0	0	0	0	0	0	0	0	0	0	0	0	0	0	0	0	0	0	0	0	0	0
Regulation of establishment of endothelial barrier	0	0	0	0	0	0	0	3.0672	0	0	0	0	0	0	0	0	0	0	0	0	0	0	0	0	0	0	0	0	0	0	0	0
Fatty acid transport	0	0	0	0	0	0	0	2.9674	0	0	0	0	0	0	0	0	0	0	0	0	0	0	0	0	0	0	0	0	0	0	0	0
I-kappaB phosphorylation	0	0	0	0	0	0	0	2.94792	0	0	0	0	0	0	0	0	0	0	0	0	2.76322	0	0	0	0	0	0	0	0	0	0	0
Response to tumor necrosis factor	0	0	0	0	0	0	0	2.89256	0	0	0	4	0	0	0	0	0	0	0	0	0	0	0	0	0	0	0	0	0	0	0	0
TRIF-dependent toll-like receptor signaling pathway	0	0	0	0	0	0	0	2.50588	0	0	0	0	0	0	0	0	0	0	0	0	2.29811	0	0	0	0	0	0	0	0	0	0	0
Regulation of cytokine-mediated signaling pathway	0	0	0	0	0	0	0	2.50588	0	0	0	0	0	0	0	0	0	0	0	0	0	0	0	0	0	0	0	0	0	0	0	0
Leukocyte migration	0	0	0	0	0	0	0	2.49056	0	0	0	0	0	0	0	2.86035	0	0	0	0	0	0	0	0	0	0	0	0	0	0	0	0
Regulation of response to cytokine stimulus	0	0	0	0	0	0	0	2.47962	0	0	0	0	0	0	0	0	0	0	0	0	0	0	0	0	0	0	0	0	0	0	0	0
Positive regulation of defense response	0	0	0	0	0	0	0	2.40057	0	0	0	4	0	0	0	0	0	0	0	0	0	0	0	0	0	0	3.36909	0	0	0	0	0
Establishment of endothelial barrier	0	0	0	0	0	0	0	2.36826	0	0	0	0	0	0	0	1.89209	0	0	0	0	0	0	0	0	0	0	0	0	0	0	0	1.96848
Positive regulation of homeostatic process	0	0	0	0	0	0	0	2.2139	2.25756	0	0	0	0	0	0	0	0	0	0	0	0	0	0	0	0	0	0	0	0	0	0	0
Cellular response to tumor necrosis factor	0	0	0	0	0	0	0	2.00529	0	0	0	4	0	0	0	0	0	0	0	0	0	0	0	0	0	0	0	0	0	0	0	0
Homotypic cell-cell adhesion	0	0	0	0	0	0	0	1.88426	0	0	0	0	0	0	0	0	0	0	0	0	0	0	0	0	0	0	0	0	2.18805	0	0	0
Cell-cell junction assembly	0	0	0	0	0	0	0	1.75651	0	0	0	0	0	0	0	0	0	0	0	0	0	0	0	0	0	0	0	0	0	0	0	0
Regulation of innate immune response	0	0	0	0	0	0	0	1.68342	0	0	0	0	0	0	0	0	0	0	0	0	0	0	0	1.63411	0	0	0	0	0	0	0	0
Negative regulation of ion transport	0	0	0	0	0	0	0	1.65501	0	0	0	0	0	0	0	0	0	0	0	0	0	0	0	0	0	0	0	0	0	4	0	0
Endothelium development	0	0	0	0	0	0	0	1.64776	0	0	0	0	0	0	0	0	0	0	0	0	0	0	0	0	0	0	0	0	0	0	0	0
Anion transport	0	0	0	0	0	0	0	0	4	0	0	0	0	0	0	0	0	0	0	0	0	0	0	0	0	4	0	0	0	0	0	0
Prostanoid metabolic process	0	0	0	0	0	0	0	0	3.13716	0	0	0	0	0	0	0	0	0	0	0	0	0	0	0	0	0	0	0	0	0	0	0
Prostaglandin metabolic process	0	0	0	0	0	0	0	0	3.13716	0	0	0	0	0	0	0	0	0	0	0	0	0	0	0	0	0	0	0	0	0	0	0
Positive regulation of transmembrane transport	0	0	0	0	0	0	0	0	2.90454	0	0	0	0	0	0	0	0	0	0	0	0	0	0	0	0	0	0	0	0	0	0	0
Monovalent inorganic cation homeostasis	0	0	0	0	0	0	0	0	2.5941	0	0	0	0	0	0	0	0	0	0	0	0	0	0	0	3.69038	0	0	0	0	0	0	0
Regulation of sequestering of triglyceride	0	0	0	0	0	0	0	0	2.32112	0	0	0	0	0	0	0	1.75833	0	0	0	0	0	3.24264	0	0	0	0	0	0	0	0	0
Heat generation	0	0	0	0	0	0	0	0	2.21547	4	0	0	0	0	0	0	0	0	0	0	0	0	0	0	4	0	0	0	0	0	0	0
Type B pancreatic cell development	0	0	0	0	0	0	0	0	2.15131	0	0	0	0	0	0	0	0	0	0	0	0	0	0	0	0	0	0	0	0	0	0	0
Anion homeostasis	0	0	0	0	0	0	0	0	2.13285	0	0	0	0	0	0	0	0	0	0	0	0	0	0	0	0	0	0	0	0	0	0	0
Cellular monovalent inorganic cation homeostasis	0	0	0	0	0	0	0	0	2.0362	0	0	0	0	0	0	0	0	0	0	0	0	0	0	0	0	0	0	0	0	0	0	0
Regulation of anatomical structure size	0	0	0	0	0	0	0	0	2.02292	0	0	0	0	0	0	0	0	0	0	0	0	0	0	0	0	0	2.40893	0	0	0	0	0
Response to purine-containing compound	0	0	0	0	0	0	0	0	1.81183	0	0	0	0	0	0	3.68197	0	1.89148	0	0	0	0	0	4	3.69038	0	0	0	0	0	0	0
Cellular response to oxygen levels	0	0	0	0	0	0	0	0	1.78026	0	0	0	0	0	0	0	0	0	0	0	0	0	2.71425	0	2.05097	0	0	0	0	0	0	0
Response to cold	0	0	0	0	0	0	0	0	1.71604	4	0	0	0	0	0	0	2.60168	0	0	0	0	0	0	0	2.03529	0	0	0	0	0	0	0
Myeloid leukocyte differentiation	0	0	0	0	0	0	0	0	1.58737	0	0	0	0	0	0	0	0	0	0	0	0	0	0	0	0	0	0	0	0	0	0	1.61615
Adenylate cyclase-activating adrenergic receptor signaling pathway	0	0	0	0	0	0	0	0	0	4	0	0	0	0	0	0	0	0	0	0	0	0	0	0	0	0	0	0	0	0	0	0
Regulation of systemic arterial blood pressure mediated by a chemical signal	0	0	0	0	0	0	0	0	0	4	0	0	0	0	0	0	0	0	0	0	0	0	0	0	0	4	0	4	0	0	0	1.80887
Negative regulation of multicellular organism growth	0	0	0	0	0	0	0	0	0	4	0	0	0	0	0	0	0	0	0	0	0	0	0	0	0	0	0	0	0	0	0	0
Regulation of smooth muscle contraction	0	0	0	0	0	0	0	0	0	4	0	0	0	1.90756	0	0	0	0	0	0	4	0	0	0	0	0	0	0	0	0	0	0
Regulation of cAMP biosynthetic process	0	0	0	0	0	0	0	0	0	4	0	0	0	0	0	0	0	0	0	0	0	0	0	0	0	0	0	0	0	0	0	0
Brown fat cell differentiation	0	0	0	0	0	0	0	0	0	4	0	0	0	0	0	0	0	0	0	0	0	0	0	0	0	2.61324	0	3.14691	0	0	0	0
Positive regulation of cyclase activity	0	0	0	0	0	0	0	0	0	4	0	0	0	0	1.81913	1.57696	0	0	0	0	0	0	0	0	0	0	0	0	2.31509	0	0	0
Positive regulation of lyase activity	0	0	0	0	0	0	0	0	0	4	0	0	0	0	1.81913	1.57696	0	0	0	0	0	0	0	0	0	0	0	0	2.31509	0	0	0
Serotonin secretion	0	0	0	0	0	0	0	0	0	4	0	0	0	0	0	0	0	1.75955	0	0	0	0	0	0	0	0	0	0	0	0	0	0
Negative adaptation of signaling pathway	0	0	0	0	0	0	0	0	0	4	0	0	0	0	0	0	0	0	0	0	0	0	0	0	0	4	0	4	0	0	0	0
Regulation of synaptic transmission, GABAergic	0	0	0	0	0	0	0	0	0	4	0	0	0	0	0	0	0	0	0	0	0	0	0	0	0	0	0	0	0	0	0	0
Fear response	0	0	0	0	0	0	0	0	0	3.85743	0	0	0	0	0	0	0	0	0	0	0	0	0	0	0	0	0	0	0	0	0	0
Bone remodeling	0	0	0	0	0	0	0	0	0	3.22589	0	0	0	0	0	0	0	0	0	0	0	0	0	0	0	1.92349	0	0	0	0	0	0
Cytosolic calcium ion transport	0	0	0	0	0	0	0	0	0	2.79577	0	0	0	0	0	0	0	0	0	0	0	0	0	0	0	0	0	0	0	0	0	0
Activation of transmembrane receptor protein tyrosine kinase activity	0	0	0	0	0	0	0	0	0	2.32543	0	0	0	0	0	0	0	0	0	0	0	0	0	0	0	0	0	0	0	0	0	0
Adult heart development	0	0	0	0	0	0	0	0	0	2.29384	0	0	0	0	0	0	0	0	0	0	0	0	0	0	0	0	0	0	0	0	0	0
Positive regulation of vacuole organization	0	0	0	0	0	0	0	0	0	2.27679	0	0	0	0	0	0	0	0	0	0	0	0	0	0	0	0	0	0	0	0	0	0
Regulation of metal ion transport	0	0	0	0	0	0	0	0	0	2.15682	0	0	0	0	0	0	0	0	0	0	0	0	0	0	0	0	0	0	0	0	0	0
Exploration behavior	0	0	0	0	0	0	0	0	0	2.13932	0	0	0	0	0	0	0	0	0	0	0	0	0	0	0	0	0	0	0	0	0	0
Positive regulation of lipid catabolic process	0	0	0	0	0	0	0	0	0	2.08985	0	0	0	0	0	0	0	0	0	0	0	0	0	0	0	0	0	0	0	0	0	0
Autophagosome maturation	0	0	0	0	0	0	0	0	0	2.08985	0	0	0	0	0	0	0	0	0	0	0	0	0	0	0	0	0	0	0	0	0	0
Vacuole fusion	0	0	0	0	0	0	0	0	0	2.04496	0	0	0	0	0	0	0	0	0	0	0	0	0	0	0	0	0	0	0	0	0	0
Response to mineralocorticoid	0	0	0	0	0	0	0	0	0	2.03552	0	0	0	2.29818	0	0	0	0	0	0	0	0	0	0	0	1.74717	0	0	0	1.88419	0	0
Positive regulation of bone mineralization	0	0	0	0	0	0	0	0	0	2.01624	0	0	0	0	0	0	0	0	0	0	0	0	0	0	0	0	0	0	0	0	0	0
Response to antibiotic	0	0	0	0	0	0	0	0	0	1.97846	0	0	0	0	0	0	0	0	0	0	0	0	0	0	0	0	0	0	0	0	0	0
Endosome to lysosome transport	0	0	0	0	0	0	0	0	0	1.96568	0	0	0	0	0	0	0	0	0	0	0	0	0	0	0	0	0	0	0	0	0	0
Response to cocaine	0	0	0	0	0	0	0	0	0	1.94606	0	0	0	0	0	0	0	0	0	0	0	0	0	0	0	0	0	4	0	0	0	0
Bone resorption	0	0	0	0	0	0	0	0	0	1.89332	0	0	0	0	0	0	0	0	0	0	0	0	0	0	0	0	0	0	0	0	0	0
Regulation of amine transport	0	0	0	0	0	0	0	0	0	1.88311	0	0	0	0	0	0	0	0	0	0	4	0	0	0	0	0	0	0	0	0	0	0
Adenylate cyclase-inhibiting G-protein coupled receptor signaling pathway	0	0	0	0	0	0	0	0	0	0	4	0	0	0	0	0	0	0	0	0	0	0	0	0	0	0	0	0	0	0	0	0
Calcium ion transport	0	0	0	0	0	0	0	0	0	0	4	0	0	4	0	0	0	0	0	0	4	0	0	0	0	0	2.84538	4	0	0	0	4
Synaptic transmission, cholinergic	0	0	0	0	0	0	0	0	0	0	4	0	0	4	0	0	0	0	0	0	4	0	0	0	0	0	0	0	0	0	0	0
Signal transduction involved in cellular response to ammonium ion	0	0	0	0	0	0	0	0	0	0	4	0	0	0	0	0	0	0	0	0	2.60506	0	0	0	0	4	0	0	0	4	0	0
Arginine metabolic process	0	0	0	0	0	0	0	0	0	0	4	0	0	0	0	0	0	0	0	0	0	0	0	0	0	0	0	0	0	0	0	0
Regulation of transmembrane transport	0	0	0	0	0	0	0	0	0	0	4	0	0	3.33333	0	0	0	0	0	0	0	0	0	0	3.69038	4	0	0	0	0	0	0
Cyclic purine nucleotide metabolic process	0	0	0	0	0	0	0	0	0	0	4	0	0	0	0	0	0	0	0	0	0	0	0	0	0	4	0	0	0	4	0	0
Urea cycle	0	0	0	0	0	0	0	0	0	0	4	0	0	0	0	0	0	0	0	0	0	0	0	0	0	0	0	0	0	0	0	0
Nitrogen cycle metabolic process	0	0	0	0	0	0	0	0	0	0	4	0	0	0	0	0	0	0	0	0	0	0	0	0	0	0	0	0	0	0	0	0
Extracellular matrix disassembly	0	0	0	0	0	0	0	0	0	0	3.36114	0	0	0	0	0	0	0	0	0	0	0	0	0	0	0	0	0	0	0	0	0
Negative regulation of protein catabolic process	0	0	0	0	0	0	0	0	0	0	3.31945	0	0	0	0	0	0	0	0	0	0	0	0	0	0	0	0	0	0	0	0	0
Negative regulation of homeostatic process	0	0	0	0	0	0	0	0	0	0	3.28969	0	0	0	0	4	0	0	0	0	0	0	0	0	0	0	0	0	0	0	0	0
Positive regulation of protein tyrosine kinase activity	0	0	0	0	0	0	0	0	0	0	3.22516	0	0	0	0	0	0	0	0	0	0	0	0	0	0	0	0	0	0	0	0	0
Anatomical structure maturation	0	0	0	0	0	0	0	0	0	0	2.9632	0	0	0	0	0	0	0	0	0	0	0	0	0	0	0	0	0	0	0	0	0
Protein nitrosylation	0	0	0	0	0	0	0	0	0	0	2.90101	0	0	0	0	0	0	0	0	0	0	0	0	0	0	0	0	0	0	0	0	0
Peptidyl-cysteine S-nitrosylation	0	0	0	0	0	0	0	0	0	0	2.90101	0	0	0	0	0	0	0	0	0	0	0	0	0	0	0	0	0	0	0	0	0
Pons development	0	0	0	0	0	0	0	0	0	0	2.90101	0	0	0	0	0	0	0	0	0	0	0	0	0	0	0	0	0	0	0	0	0
Positive regulation of vascular smooth muscle cell proliferation	0	0	0	0	0	0	0	0	0	0	2.77133	0	0	0	0	0	0	0	0	0	0	0	0	0	0	0	0	0	0	0	0	0
Negative regulation of circadian rhythm	0	0	0	0	0	0	0	0	0	0	2.71581	0	0	0	2.68387	0	0	0	0	0	0	0	0	0	0	0	0	0	0	0	0	0
Detection of temperature stimulus involved in sensory perception	0	0	0	0	0	0	0	0	0	0	2.71581	0	0	0	0	0	0	0	0	0	0	0	0	0	0	0	0	0	0	0	0	0
Detection of temperature stimulus involved in sensory perception of pain	0	0	0	0	0	0	0	0	0	0	2.71581	0	0	0	0	0	0	0	0	0	0	0	0	0	0	0	0	2.70752	0	0	0	0
Cellular response to lipopolysaccharide	0	0	0	0	0	0	0	0	0	0	2.6625	0	0	0	0	0	0	0	0	0	0	0	2.72328	0	0	0	2.74772	0	1.91288	0	0	3.59309
Carboxylic acid transmembrane transport	0	0	0	0	0	0	0	0	0	0	2.53578	0	0	0	0	0	0	0	0	0	0	0	0	0	0	0	0	0	0	0	0	0
Multicellular organism catabolic process	0	0	0	0	0	0	0	0	0	0	2.50687	0	0	0	0	0	0	0	0	0	0	0	0	0	0	0	0	0	0	0	0	0
Vascular smooth muscle cell proliferation	0	0	0	0	0	0	0	0	0	0	2.45702	0	0	0	0	0	0	0	0	0	0	0	0	0	0	0	0	0	0	0	0	0
Regulation of cellular respiration	0	0	0	0	0	0	0	0	0	0	2.39318	0	0	0	0	0	0	0	0	0	0	0	0	0	0	0	0	0	1.71811	0	0	0
Regulation of respiratory gaseous exchange	0	0	0	0	0	0	0	0	0	0	2.36444	0	0	0	0	0	0	0	0	0	0	0	0	0	0	0	0	0	0	2.1027	0	0
Response to iron ion	0	0	0	0	0	0	0	0	0	0	2.17806	0	0	0	0	0	0	0	0	0	0	0	0	0	0	0	0	0	0	0	0	0
Peptide catabolic process	0	0	0	0	0	0	0	0	0	0	2.17806	0	0	0	0	0	0	0	0	0	0	0	0	0	0	0	0	0	0	0	0	0
Response to food	0	0	0	0	0	0	0	0	0	0	2.07098	0	0	0	0	0	0	0	0	0	0	0	0	0	0	0	0	0	0	0	0	0
Negative regulation of G-protein coupled receptor protein signaling pathway	0	0	0	0	0	0	0	0	0	0	2.05011	0	0	0	0	0	0	0	0	0	0	0	0	0	0	0	0	0	0	0	0	0
Regulation of wound healing	0	0	0	0	0	0	0	0	0	0	1.99761	0	1.77699	0	0	0	0	0	0	0	0	0	0	0	0	0	0	0	2.96658	0	0	0
Endodermal cell differentiation	0	0	0	0	0	0	0	0	0	0	1.89055	0	0	0	0	0	0	0	0	0	0	0	0	0	0	0	0	0	0	0	0	0
Negative regulation of blood coagulation	0	0	0	0	0	0	0	0	0	0	1.86632	0	0	0	0	0	0	0	0	0	0	0	0	0	0	0	0	0	0	0	0	0
Negative regulation of hemostasis	0	0	0	0	0	0	0	0	0	0	1.86632	0	0	0	0	0	0	0	0	0	0	0	0	0	1.95385	0	0	0	0	0	0	0
Embryo implantation	0	0	0	0	0	0	0	0	0	0	1.85523	0	0	0	0	0	0	0	0	0	0	0	2.42674	0	1.93785	0	0	0	0	0	0	0
Negative regulation of coagulation	0	0	0	0	0	0	0	0	0	0	1.82474	0	0	0	0	0	0	0	0	0	0	0	0	0	1.91487	0	0	0	0	0	0	0
Cellular response to amino acid stimulus	0	0	0	0	0	0	0	0	0	0	1.76964	0	0	0	1.86609	0	0	0	0	0	0	0	0	0	0	0	0	0	0	0	0	0
Regulation of dephosphorylation	0	0	0	0	0	0	0	0	0	0	1.76318	0	0	0	0	0	0	0	0	0	0	0	0	0	0	0	0	0	0	0	0	0
Regulation of stem cell proliferation	0	0	0	0	0	0	0	0	0	0	1.70415	0	0	0	0	0	0	0	0	0	0	0	0	0	0	0	0	0	0	0	0	0
Positive regulation of lipid biosynthetic process	0	0	0	0	0	0	0	0	0	0	1.69202	0	0	0	1.81618	0	0	0	0	0	0	0	0	0	0	0	0	0	2.31509	0	0	0
Cellular response to lipid	0	0	0	0	0	0	0	0	0	0	1.67384	0	0	0	0	0	2.52336	0	4	0	0	0	4	0	0	0	4	0	4	0	0	2.34903
Dendrite development	0	0	0	0	0	0	0	0	0	0	1.58078	0	0	0	0	0	0	0	0	0	0	0	0	0	0	0	0	0	0	0	0	0
Antigen processing and presentation of peptide antigen via MHC class I	0	0	0	0	0	0	0	0	0	0	0	4	0	0	0	0	0	0	0	0	0	0	0	0	0	0	0	0	0	0	0	0
Regulation of cellular amino acid metabolic process	0	0	0	0	0	0	0	0	0	0	0	4	0	0	0	0	0	0	0	0	0	0	0	0	0	0	0	0	0	0	0	0
Negative regulation of ubiquitin-protein ligase activity involved in mitotic cell cycle	0	0	0	0	0	0	0	0	0	0	0	4	0	0	0	0	0	0	0	0	0	0	0	0	0	0	0	0	0	0	0	0
Regulation of ubiquitin-protein ligase activity involved in mitotic cell cycle	0	0	0	0	0	0	0	0	0	0	0	4	0	0	0	0	0	0	0	0	0	0	0	0	0	0	0	0	0	0	0	0
Negative regulation of ubiquitin protein ligase activity	0	0	0	0	0	0	0	0	0	0	0	4	0	0	0	0	0	0	0	0	0	0	0	0	0	0	0	0	0	0	0	0
Cellular ketone metabolic process	0	0	0	0	0	0	0	0	0	0	0	4	0	0	0	0	0	0	0	0	0	0	0	0	0	0	0	0	0	0	0	0
Positive regulation of ubiquitin-protein ligase activity involved in regulation of mitotic cell cycle transition	0	0	0	0	0	0	0	0	0	0	0	4	0	0	0	0	0	0	0	0	0	0	0	0	0	0	0	0	0	0	0	0
Anaphase-promoting complex-dependent catabolic process	0	0	0	0	0	0	0	0	0	0	0	4	0	0	0	0	0	0	0	0	0	0	0	0	0	0	0	0	0	0	0	0
Stimulatory C-type lectin receptor signaling pathway	0	0	0	0	0	0	0	0	0	0	0	4	0	0	0	0	0	0	0	0	0	0	0	0	0	0	0	0	0	0	0	0
NIK/NF-kappaB signaling	0	0	0	0	0	0	0	0	0	0	0	4	0	0	0	0	0	0	0	0	0	0	0	0	0	0	0	0	0	0	0	0
Wnt signaling pathway, planar cell polarity pathway	0	0	0	0	0	0	0	0	0	0	0	4	0	0	0	0	0	0	0	0	0	0	0	0	0	0	0	0	0	0	0	0
Positive regulation of canonical Wnt signaling pathway	0	0	0	0	0	0	0	0	0	0	0	4	0	0	0	0	0	0	0	0	0	0	0	0	0	0	0	0	0	0	0	0
Establishment of planar polarity	0	0	0	0	0	0	0	0	0	0	0	4	0	0	0	0	0	0	0	0	0	0	0	0	0	0	0	0	0	0	0	0
Establishment of tissue polarity	0	0	0	0	0	0	0	0	0	0	0	4	0	0	0	0	0	0	0	0	0	0	0	0	0	0	0	0	0	0	0	0
Negative regulation of transferase activity	0	0	0	0	0	0	0	0	0	0	0	4	0	0	0	0	0	0	0	0	0	0	0	0	0	0	2.96682	0	0	0	0	0
Regulation of mRNA stability	0	0	0	0	0	0	0	0	0	0	0	4	0	0	0	0	0	0	0	0	0	0	0	0	0	0	0	0	1.93009	0	0	0
Tumor necrosis factor-mediated signaling pathway	0	0	0	0	0	0	0	0	0	0	0	4	0	0	0	0	0	0	0	0	0	0	0	0	0	0	0	0	0	0	0	0
Steroid metabolic process	0	0	0	0	0	0	0	0	0	0	0	4	0	0	0	0	0	0	4	0	0	0	3.01013	0	3.66996	0	0	0	0	0	0	0
Lipid transport	0	0	0	0	0	0	0	0	0	0	0	4	0	0	0	0	0	0	0	0	0	0	0	0	0	0	0	0	0	0	0	0
Protein polyubiquitination	0	0	0	0	0	0	0	0	0	0	0	4	0	0	0	0	0	0	0	0	0	0	0	0	0	0	0	0	0	0	0	0
Response to increased oxygen levels	0	0	0	0	0	0	0	0	0	0	0	4	0	0	0	0	1.67914	0	0	0	0	0	0	0	0	0	0	0	0	0	0	0
Response to hyperoxia	0	0	0	0	0	0	0	0	0	0	0	4	0	0	0	0	1.67914	0	0	0	0	0	0	0	0	0	0	0	0	0	0	0
Regulation of mitotic cell cycle phase transition	0	0	0	0	0	0	0	0	0	0	0	3.96569	0	0	0	0	0	0	0	0	0	0	0	0	0	0	0	0	0	0	0	0
Visual learning	0	0	0	0	0	0	0	0	0	0	0	3.30484	0	0	0	0	0	0	0	0	0	0	0	0	0	0	0	0	0	0	0	0
Cell-cell signaling by wnt	0	0	0	0	0	0	0	0	0	0	0	2.95114	0	0	0	0	0	0	0	0	0	0	0	0	0	0	0	0	0	0	0	0
Oligosaccharide catabolic process	0	0	0	0	0	0	0	0	0	0	0	2.91725	0	0	0	0	0	0	0	0	0	0	0	0	0	0	0	0	0	0	0	0
Glycosphingolipid catabolic process	0	0	0	0	0	0	0	0	0	0	0	2.91725	0	0	0	0	0	0	0	0	0	0	0	0	0	0	0	0	0	0	0	0
Response to vitamin E	0	0	0	0	0	0	0	0	0	0	0	2.864	0	0	0	0	0	0	0	0	0	0	0	0	0	0	0	0	0	0	0	0
Response to low-density lipoprotein particle	0	0	0	0	0	0	0	0	0	0	0	2.864	0	0	0	0	1.75249	0	0	0	0	0	1.66772	0	0	0	0	0	0	0	0	0
Positive regulation of oligodendrocyte differentiation	0	0	0	0	0	0	0	0	0	0	0	2.7644	0	0	0	0	1.73152	0	0	0	0	0	0	0	0	0	0	0	0	0	0	0
Response to caffeine	0	0	0	0	0	0	0	0	0	0	0	2.71375	0	0	0	0	1.71898	0	0	0	0	0	0	0	0	0	0	0	0	0	0	0
Response to vitamin A	0	0	0	0	0	0	0	0	0	0	0	2.71375	0	0	0	0	3.07508	0	0	0	0	0	4	0	0	0	0	0	0	0	0	2.49405
Alcohol biosynthetic process	0	0	0	0	0	0	0	0	0	0	0	2.38465	0	0	0	0	0	0	0	0	0	0	0	0	2.36407	0	0	0	0	0	0	0
Multicellular organismal macromolecule metabolic process	0	0	0	0	0	0	0	0	0	0	0	2.27186	1.83968	0	0	0	0	0	0	0	0	0	0	0	0	0	0	0	0	0	0	0
Negative regulation of insulin secretion	0	0	0	0	0	0	0	0	0	0	0	2.08232	0	0	0	0	0	0	0	0	0	0	0	0	0	0	0	0	0	0	0	0
Negative regulation of peptide secretion	0	0	0	0	0	0	0	0	0	0	0	1.9861	0	0	0	0	0	0	0	0	0	0	0	0	0	0	0	0	0	0	0	0
Bile acid metabolic process	0	0	0	0	0	0	0	0	0	0	0	1.97149	0	0	0	0	0	0	0	0	0	0	0	0	0	0	0	0	0	0	0	0
Receptor clustering	0	0	0	0	0	0	0	0	0	0	0	1.9569	0	0	0	0	0	0	0	0	0	0	0	0	0	0	0	0	0	0	0	0
Digestion	0	0	0	0	0	0	0	0	0	0	0	1.93341	0	0	0	0	0	0	0	0	0	0	0	0	3.66964	0	0	0	0	0	0	0
Cardiac muscle cell action potential	0	0	0	0	0	0	0	0	0	0	0	1.86994	0	0	0	0	0	0	0	0	0	0	0	0	0	0	0	0	0	0	0	0
Regulation of sequence-specific DNA binding transcription factor activity	0	0	0	0	0	0	0	0	0	0	0	1.82699	0	0	0	0	0	0	0	0	0	0	0	0	0	0	3.56866	0	0	0	0	0
Cellular potassium ion transport	0	0	0	0	0	0	0	0	0	0	0	1.80582	0	0	0	0	0	0	0	0	0	0	0	0	0	0	0	0	0	0	0	0
Localization within membrane	0	0	0	0	0	0	0	0	0	0	0	1.6627	0	0	0	0	0	0	0	0	0	0	0	0	0	0	0	0	0	0	0	0
Cellular response to retinoic acid	0	0	0	0	0	0	0	0	0	0	0	1.64653	0	0	0	0	0	0	0	0	0	0	0	0	0	0	0	0	0	0	0	0
Regulation of peptidyl-tyrosine phosphorylation	0	0	0	0	0	0	0	0	0	0	0	1.64075	0	0	0	0	0	0	0	0	0	0	0	0	0	0	0	0	0	0	0	0
Cellular response to steroid hormone stimulus	0	0	0	0	0	0	0	0	0	0	0	1.5557	0	0	0	0	0	0	4	0	0	0	4	0	0	0	2.16204	0	4	0	0	0
Response to insulin	0	0	0	0	0	0	0	0	0	0	0	1.53827	0	0	0	0	0	0	0	0	0	0	2.28076	0	0	0	0	0	0	0	0	0
Oligodendrocyte differentiation	0	0	0	0	0	0	0	0	0	0	0	1.53827	0	0	0	0	0	0	0	0	0	0	0	0	0	0	0	0	0	0	0	0
Phagocytosis	0	0	0	0	0	0	0	0	0	0	0	1.53195	0	0	1.68929	2.0116	0	0	0	0	0	0	0	0	0	0	4	0	1.7485	0	0	0
Cellular response to prostaglandin stimulus	0	0	0	0	0	0	0	0	0	0	0	0	4	0	0	0	2.84995	0	0	0	0	0	0	0	0	0	0	0	0	0	0	0
Adenylate cyclase-modulating G-protein coupled receptor signaling pathway	0	0	0	0	0	0	0	0	0	0	0	0	4	0	0	0	0	0	0	0	0	0	0	4	0	0	0	0	0	0	0	0
Response to prostaglandin	0	0	0	0	0	0	0	0	0	0	0	0	4	0	0	0	2.70731	0	0	0	0	0	0	0	0	0	0	0	0	0	0	0
cAMP catabolic process	0	0	0	0	0	0	0	0	0	0	0	0	4	0	0	0	0	0	0	0	0	0	0	0	0	0	0	0	0	0	0	4
Cellular response to epinephrine stimulus	0	0	0	0	0	0	0	0	0	0	0	0	3.27799	0	0	0	0	0	0	0	0	0	0	0	0	0	0	0	0	0	0	2.67325
Response to epinephrine	0	0	0	0	0	0	0	0	0	0	0	0	3.07196	0	0	0	0	0	0	0	0	0	0	0	0	0	0	0	0	0	0	2.49405
Relaxation of cardiac muscle	0	0	0	0	0	0	0	0	0	0	0	0	3.03006	0	0	0	0	0	0	0	0	0	0	0	0	0	0	0	0	0	0	0
Regulation of cardiac muscle cell contraction	0	0	0	0	0	0	0	0	0	0	0	0	2.7077	0	0	0	0	0	0	0	0	0	0	0	0	0	0	0	0	0	0	0
Positive regulation of interleukin-2 production	0	0	0	0	0	0	0	0	0	0	0	0	2.66533	0	0	0	0	0	0	0	0	0	0	0	0	0	0	0	0	0	0	0
Heterocycle catabolic process	0	0	0	0	0	0	0	0	0	0	0	0	2.66533	0	1.8563	4	0	2.07226	0	0	0	0	0	0	0	0	0	0	0	0	0	2.69637
Aromatic compound catabolic process	0	0	0	0	0	0	0	0	0	0	0	0	2.64024	0	1.82605	4	0	3.91493	0	0	0	0	0	0	0	0	0	0	0	0	0	2.66075
Negative regulation of smooth muscle cell proliferation	0	0	0	0	0	0	0	0	0	0	0	0	2.57257	0	0	0	0	0	0	0	0	0	2.62306	0	0	0	0	0	0	0	0	0
Negative regulation of secretion	0	0	0	0	0	0	0	0	0	0	0	0	2.50237	0	0	0	0	0	0	0	0	0	0	0	0	0	0	0	0	0	0	0
Regulation of calcium ion transport	0	0	0	0	0	0	0	0	0	0	0	0	2.45639	0	0	0	0	0	0	0	0	0	0	0	0	0	0	0	0	0	0	0
Interleukin-2 production	0	0	0	0	0	0	0	0	0	0	0	0	2.23284	0	0	1.59691	0	0	0	0	0	0	0	0	0	0	1.82347	0	0	0	0	0
Negative regulation of response to external stimulus	0	0	0	0	0	0	0	0	0	0	0	0	2.1701	0	0	0	0	0	0	0	0	0	3.07444	0	1.57805	0	0	0	0	0	0	0
Cellular response to ketone	0	0	0	0	0	0	0	0	0	0	0	0	2.13731	0	0	0	0	0	1.97668	0	0	0	0	0	0	0	1.70364	0	0	0	0	0
Retinoid metabolic process	0	0	0	0	0	0	0	0	0	0	0	0	1.9652	0	0	0	0	0	0	0	0	0	0	0	0	0	0	0	0	0	0	0
Vitamin metabolic process	0	0	0	0	0	0	0	0	0	0	0	0	1.75204	0	2.15191	0	0	0	0	0	0	0	4	0	2.13821	0	0	0	0	0	0	0
Regulation of leukocyte migration	0	0	0	0	0	0	0	0	0	0	0	0	1.68875	0	0	0	0	0	0	0	0	0	0	0	0	0	0	0	0	0	0	0
Glucose transport	0	0	0	0	0	0	0	0	0	0	0	0	1.68664	0	2.05288	0	0	0	0	0	0	0	0	0	0	0	0	0	0	0	0	0
Response to ketone	0	0	0	0	0	0	0	0	0	0	0	0	1.6696	0	0	0	1.7837	1.80268	2.44544	0	0	0	0	2.57851	0	0	0	0	0	0	0	0
Neutrophil homeostasis	0	0	0	0	0	0	0	0	0	0	0	0	1.6696	0	0	0	0	0	0	0	0	0	0	0	0	0	0	0	1.7485	0	0	0
Skeletal muscle satellite cell proliferation	0	0	0	0	0	0	0	0	0	0	0	0	1.6696	0	0	0	0	0	0	0	0	0	0	0	0	0	0	0	0	0	0	0
Cyclooxygenase pathway	0	0	0	0	0	0	0	0	0	0	0	0	1.6696	0	0	0	0	0	0	0	0	0	0	0	0	0	0	0	0	0	0	0
Regulation of integrin activation	0	0	0	0	0	0	0	0	0	0	0	0	1.6696	0	0	0	0	0	0	0	0	0	0	0	0	0	0	0	0	0	0	0
Regulation of myoblast proliferation	0	0	0	0	0	0	0	0	0	0	0	0	1.6696	0	0	0	0	0	0	0	0	0	1.70216	0	0	0	0	0	0	0	0	0
Response to nutrient	0	0	0	0	0	0	0	0	0	0	0	0	1.65045	0	0	0	0	0	0	0	0	0	4	0	0	0	0	0	0	0	0	0
T cell receptor signaling pathway	0	0	0	0	0	0	0	0	0	0	0	0	1.64987	0	0	0	0	0	0	0	0	0	0	0	0	0	0	0	0	0	0	0
Regulation of ketone biosynthetic process	0	0	0	0	0	0	0	0	0	0	0	0	1.64987	0	0	0	0	0	0	0	0	0	0	0	0	0	0	0	0	0	0	0
Regulation of cell communication by electrical coupling	0	0	0	0	0	0	0	0	0	0	0	0	1.64123	0	0	0	0	0	0	0	0	0	0	0	0	0	0	0	0	0	0	2.67325
Keratinocyte migration	0	0	0	0	0	0	0	0	0	0	0	0	1.64123	0	0	0	0	0	0	0	0	0	1.67961	0	0	0	0	0	0	0	0	0
Cellular lipid catabolic process	0	0	0	0	0	0	0	0	0	0	0	0	1.62187	0	0	0	0	0	0	0	0	0	0	0	1.87566	0	0	0	0	0	0	0
Positive regulation of endothelial cell apoptotic process	0	0	0	0	0	0	0	0	0	0	0	0	1.61772	0	0	0	0	0	0	0	0	0	0	0	0	0	0	0	0	0	0	0
Parturition	0	0	0	0	0	0	0	0	0	0	0	0	1.60874	0	0	0	0	0	0	0	0	0	0	0	0	0	0	0	0	0	0	0
Progesterone metabolic process	0	0	0	0	0	0	0	0	0	0	0	0	1.60874	0	0	0	1.73933	0	0	0	0	0	0	0	0	0	0	0	0	0	0	0
Myoblast proliferation	0	0	0	0	0	0	0	0	0	0	0	0	1.60874	0	0	0	0	0	0	0	0	0	1.64737	0	0	0	0	0	0	0	0	0
Negative regulation of digestive system process	0	0	0	0	0	0	0	0	0	0	0	0	1.60874	0	0	0	0	0	0	0	0	0	0	0	0	0	0	0	0	0	0	0
Renal absorption	0	0	0	0	0	0	0	0	0	0	0	0	1.59686	0	0	0	0	0	0	0	0	0	0	0	0	0	0	0	0	0	0	0
Cellular response to cadmium ion	0	0	0	0	0	0	0	0	0	0	0	0	1.59686	0	0	0	0	0	0	0	0	0	0	0	0	0	0	0	0	0	0	0
Response to nicotine	0	0	0	0	0	0	0	0	0	0	0	0	0	4	0	0	0	0	0	0	4	0	0	0	0	0	0	0	0	0	0	0
Respiratory burst	0	0	0	0	0	0	0	0	0	0	0	0	0	4	0	0	0	0	0	0	0	0	0	0	0	0	0	0	0	0	1.70691	0
Opioid receptor signaling pathway	0	0	0	0	0	0	0	0	0	0	0	0	0	4	0	0	0	0	0	0	0	0	0	0	0	0	0	0	0	0	0	0
Superoxide anion generation	0	0	0	0	0	0	0	0	0	0	0	0	0	4	0	0	0	0	0	0	0	0	0	0	0	0	0	0	0	0	0	0
Antigen processing and presentation of exogenous peptide antigen via MHC class I, TAP-dependent	0	0	0	0	0	0	0	0	0	0	0	0	0	4	0	0	0	0	0	0	0	0	0	0	0	0	0	0	0	0	0	0
Cell redox homeostasis	0	0	0	0	0	0	0	0	0	0	0	0	0	4	0	0	0	0	0	0	0	0	0	0	0	0	0	0	0	0	0	0
Regulation of tumor necrosis factor production	0	0	0	0	0	0	0	0	0	0	0	0	0	3.59491	0	0	0	0	0	0	0	0	0	0	0	0	0	0	0	0	0	0
Tumor necrosis factor production	0	0	0	0	0	0	0	0	0	0	0	0	0	3.57162	0	0	0	0	0	0	0	0	0	0	0	0	0	0	0	0	0	0
Regulation of mast cell activation	0	0	0	0	0	0	0	0	0	0	0	0	0	3.57162	0	0	0	0	0	0	0	0	0	0	0	0	0	0	0	0	0	0
Positive regulation of blood pressure	0	0	0	0	0	0	0	0	0	0	0	0	0	3.57162	0	0	0	0	0	0	0	0	0	0	0	0	0	0	0	0	0	0
Acute-phase response	0	0	0	0	0	0	0	0	0	0	0	0	0	3.26073	0	0	0	0	0	0	0	0	0	0	3.01533	0	0	0	0	0	0	0
Mast cell activation	0	0	0	0	0	0	0	0	0	0	0	0	0	3.13251	0	1.65266	0	0	0	0	0	0	0	0	0	0	0	1.72417	0	0	0	0
Mast cell chemotaxis	0	0	0	0	0	0	0	0	0	0	0	0	0	3.08152	0	0	0	0	0	0	0	0	0	0	0	0	0	0	0	0	0	0
Protein oligomerization	0	0	0	0	0	0	0	0	0	0	0	0	0	3.05097	0	0	0	0	0	0	0	0	0	0	0	0	0	0	0	0	0	0
Negative regulation of monooxygenase activity	0	0	0	0	0	0	0	0	0	0	0	0	0	3.01335	0	0	0	0	0	0	0	0	0	0	0	0	0	0	0	0	0	0
Regulation of respiratory burst	0	0	0	0	0	0	0	0	0	0	0	0	0	2.91055	0	0	0	0	0	0	0	0	0	0	0	0	0	0	0	0	0	0
Thalamus development	0	0	0	0	0	0	0	0	0	0	0	0	0	2.79837	0	0	0	0	0	0	0	0	0	0	0	0	0	0	0	0	0	0
Positive regulation of lamellipodium assembly	0	0	0	0	0	0	0	0	0	0	0	0	0	2.76101	0	0	0	0	0	0	0	1.56579	0	0	0	0	0	0	0	0	0	0
Estrous cycle	0	0	0	0	0	0	0	0	0	0	0	0	0	2.76101	0	0	0	0	0	0	0	0	0	0	0	0	0	2.60412	1.7485	0	0	0
Cellular response to angiotensin	0	0	0	0	0	0	0	0	0	0	0	0	0	2.76101	0	0	1.71898	0	0	0	0	0	0	0	0	0	0	0	1.7485	0	0	0
Copulation	0	0	0	0	0	0	0	0	0	0	0	0	0	2.6359	0	0	0	0	0	0	0	0	0	0	0	0	0	0	0	0	0	0
Positive regulation of neutrophil chemotaxis	0	0	0	0	0	0	0	0	0	0	0	0	0	2.5313	0	0	0	0	0	0	0	0	0	0	0	0	0	0	0	0	0	0
Regulation of homeostatic process	0	0	0	0	0	0	0	0	0	0	0	0	0	2.40263	1.77431	0	0	0	0	0	0	0	0	0	3.66964	0	4	0	0	0	0	1.94655
Signal release from synapse	0	0	0	0	0	0	0	0	0	0	0	0	0	2.21946	0	0	0	0	0	0	0	0	0	0	0	0	0	0	0	0	0	0
Lamellipodium assembly	0	0	0	0	0	0	0	0	0	0	0	0	0	1.91937	0	0	0	0	0	0	0	0	0	0	0	0	0	0	0	0	0	0
Regulation of endocytosis	0	0	0	0	0	0	0	0	0	0	0	0	0	1.88641	0	0	0	0	0	0	0	0	0	0	0	0	0	0	0	0	0	0
Cellular defense response	0	0	0	0	0	0	0	0	0	0	0	0	0	1.86781	1.81618	1.56466	0	0	0	0	0	0	0	0	0	0	0	0	0	0	0	0
Regulation of dendrite morphogenesis	0	0	0	0	0	0	0	0	0	0	0	0	0	1.76372	0	0	0	0	0	0	2.76322	0	0	0	0	0	0	0	0	0	0	0
Positive regulation of cell development	0	0	0	0	0	0	0	0	0	0	0	0	0	1.72642	0	0	0	0	0	0	0	0	0	1.95294	0	0	0	0	0	0	0	0
Regulation of heart rate	0	0	0	0	0	0	0	0	0	0	0	0	0	1.62466	0	0	0	0	0	0	0	0	0	0	0	0	0	0	0	0	0	0
Regulation of cell morphogenesis involved in differentiation	0	0	0	0	0	0	0	0	0	0	0	0	0	1.60591	0	0	0	0	0	0	0	0	0	0	0	0	0	0	0	0	0	0
Positive regulation of kinase activity	0	0	0	0	0	0	0	0	0	0	0	0	0	1.58665	0	0	0	0	0	0	0	0	0	0	0	0	4	0	0	0	0	0
Adenosine receptor signaling pathway	0	0	0	0	0	0	0	0	0	0	0	0	0	0	4	0	0	0	0	0	0	0	0	0	0	0	0	0	0	0	0	0
Glycosyl compound metabolic process	0	0	0	0	0	0	0	0	0	0	0	0	0	0	4	0	1.93128	3.09411	0	0	0	0	0	0	0	0	0	0	0	0	0	0
Glycosyl compound biosynthetic process	0	0	0	0	0	0	0	0	0	0	0	0	0	0	4	0	0	3.34871	0	0	0	0	0	0	0	0	0	0	0	0	0	0
DNA replication	0	0	0	0	0	0	0	0	0	0	0	0	0	0	4	0	0	0	0	0	0	0	0	0	0	0	0	0	0	0	0	0
Negative regulation of smooth muscle contraction	0	0	0	0	0	0	0	0	0	0	0	0	0	0	4	0	0	0	0	0	0	0	0	0	2.68314	0	0	0	0	0	0	0
Regulation of transcription involved in G1/S transition of mitotic cell cycle	0	0	0	0	0	0	0	0	0	0	0	0	0	0	3.65182	0	2.80184	0	0	0	0	0	0	0	0	0	0	0	0	0	0	0
Deoxyribose phosphate metabolic process	0	0	0	0	0	0	0	0	0	0	0	0	0	0	3.53767	0	0	0	0	0	0	0	0	0	0	0	0	0	0	0	0	0
G1/S transition of mitotic cell cycle	0	0	0	0	0	0	0	0	0	0	0	0	0	0	3.35394	0	1.68072	0	0	0	0	0	0	0	0	0	0	0	0	0	0	0
Mucus secretion	0	0	0	0	0	0	0	0	0	0	0	0	0	0	2.92102	0	0	0	0	0	0	0	0	0	0	0	0	0	0	0	0	0
Negative regulation of behavior	0	0	0	0	0	0	0	0	0	0	0	0	0	0	2.74471	0	0	0	0	0	0	0	0	0	0	0	0	0	0	0	0	0
Sequestering of triglyceride	0	0	0	0	0	0	0	0	0	0	0	0	0	0	2.63876	0	0	0	0	0	0	0	0	0	0	0	0	0	0	0	0	0
Response to vitamin	0	0	0	0	0	0	0	0	0	0	0	0	0	0	2.56865	0	0	0	0	0	0	0	0	0	0	0	0	0	0	0	0	0
Negative regulation of lipid catabolic process	0	0	0	0	0	0	0	0	0	0	0	0	0	0	2.36476	2.21164	0	0	0	0	0	0	0	0	0	0	0	0	0	0	0	0
Lymphocyte proliferation	0	0	0	0	0	0	0	0	0	0	0	0	0	0	2.33493	0	0	2.58114	0	0	0	0	0	0	1.61481	0	0	0	1.7485	0	0	0
Mononuclear cell proliferation	0	0	0	0	0	0	0	0	0	0	0	0	0	0	2.32922	0	0	2.57787	0	0	0	0	0	0	1.60674	0	0	0	1.7485	0	0	0
Regulation of fat cell differentiation	0	0	0	0	0	0	0	0	0	0	0	0	0	0	2.30906	0	0	0	0	0	0	0	0	0	0	0	0	0	0	0	0	0
Positive regulation of vascular endothelial growth factor production	0	0	0	0	0	0	0	0	0	0	0	0	0	0	2.27913	0	0	0	0	0	0	0	0	0	0	0	0	0	0	0	0	0
Positive regulation of leukocyte differentiation	0	0	0	0	0	0	0	0	0	0	0	0	0	0	2.18474	0	0	0	0	0	0	0	0	0	0	0	0	0	1.98205	0	0	0
Negative regulation of leukocyte migration	0	0	0	0	0	0	0	0	0	0	0	0	0	0	2.1424	0	0	0	0	0	0	0	0	0	0	0	0	0	0	0	0	0
Vascular endothelial growth factor production	0	0	0	0	0	0	0	0	0	0	0	0	0	0	2.1424	0	0	0	0	0	0	0	0	0	0	0	0	0	0	0	0	0
Protein tetramerization	0	0	0	0	0	0	0	0	0	0	0	0	0	0	2.13771	0	0	0	0	0	0	0	0	0	0	0	0	0	0	0	0	0
Response to glucocorticoid	0	0	0	0	0	0	0	0	0	0	0	0	0	0	2.12948	0	0	0	0	0	0	0	0	0	0	0	0	0	0	0	0	1.89092
Telomere organization	0	0	0	0	0	0	0	0	0	0	0	0	0	0	2.06841	0	0	0	0	0	0	0	0	0	0	0	0	0	0	0	0	0
Positive regulation of nitric oxide biosynthetic process	0	0	0	0	0	0	0	0	0	0	0	0	0	0	2.02789	0	0	0	0	0	0	0	0	0	0	0	0	0	0	0	0	3.05509
Positive regulation of nitric oxide metabolic process	0	0	0	0	0	0	0	0	0	0	0	0	0	0	2.02789	0	0	0	0	0	0	0	0	0	0	0	0	0	0	0	0	3.05509
Glycosyl compound catabolic process	0	0	0	0	0	0	0	0	0	0	0	0	0	0	1.9894	0	0	0	0	0	0	0	0	0	0	0	0	0	0	0	0	0
Positive regulation of adenylate cyclase activity	0	0	0	0	0	0	0	0	0	0	0	0	0	0	1.95401	0	0	0	0	0	0	0	0	0	0	0	0	0	0	0	0	0
Regulation of peptide secretion	0	0	0	0	0	0	0	0	0	0	0	0	0	0	1.82228	3.10222	0	0	0	0	0	0	0	0	0	0	0	0	0	0	0	3.08263
Histone h3 acetylation	0	0	0	0	0	0	0	0	0	0	0	0	0	0	1.81913	0	0	0	0	0	0	0	0	0	0	0	0	0	0	0	0	0
Response to extracellular stimulus	0	0	0	0	0	0	0	0	0	0	0	0	0	0	1.8022	0	0	0	0	0	0	0	0	2.62309	0	0	0	0	0	0	2.17986	0
Positive regulation of leukocyte cell-cell adhesion	0	0	0	0	0	0	0	0	0	0	0	0	0	0	1.7829	0	0	0	0	0	0	0	0	0	0	0	0	0	0	0	0	0
Positive regulation of smooth muscle cell proliferation	0	0	0	0	0	0	0	0	0	0	0	0	0	0	1.73829	0	0	0	0	0	0	0	0	0	0	0	2.66786	0	0	0	0	0
Positive regulation of adaptive immune response based on somatic recombination of immune receptors built from immunoglobulin superfamily domains	0	0	0	0	0	0	0	0	0	0	0	0	0	0	1.71043	0	0	0	0	0	0	0	0	0	0	0	0	0	0	0	0	0
Ceramide metabolic process	0	0	0	0	0	0	0	0	0	0	0	0	0	0	1.62641	0	0	0	0	0	0	0	0	0	0	0	0	0	0	0	0	0
Regulation of protein dephosphorylation	0	0	0	0	0	0	0	0	0	0	0	0	0	0	1.62641	0	0	0	0	0	0	0	0	0	0	0	0	0	0	0	0	2.33954
Reactive oxygen species biosynthetic process	0	0	0	0	0	0	0	0	0	0	0	0	0	0	1.62641	0	0	0	0	0	0	0	0	0	0	0	0	0	0	0	0	0
Positive regulation of blood circulation	0	0	0	0	0	0	0	0	0	0	0	0	0	0	1.62641	0	0	0	0	0	0	0	2.04173	0	0	0	0	0	0	0	0	0
Positive regulation of leukocyte mediated immunity	0	0	0	0	0	0	0	0	0	0	0	0	0	0	1.61208	0	0	0	0	0	0	0	0	0	0	0	0	0	0	0	0	0
Alpha-beta T cell differentiation	0	0	0	0	0	0	0	0	0	0	0	0	0	0	1.60419	0	0	0	0	0	0	0	0	0	0	0	0	0	0	0	0	0
Cyclic nucleotide catabolic process	0	0	0	0	0	0	0	0	0	0	0	0	0	0	0	4	0	0	0	0	0	0	0	0	0	0	0	0	0	0	0	0
Second-messenger-mediated signaling	0	0	0	0	0	0	0	0	0	0	0	0	0	0	0	4	0	0	0	0	0	0	0	0	0	0	0	0	0	0	0	0
Relaxation of muscle	0	0	0	0	0	0	0	0	0	0	0	0	0	0	0	4	0	0	0	0	0	0	0	0	0	0	0	0	0	0	0	0
Regulation of heart contraction	0	0	0	0	0	0	0	0	0	0	0	0	0	0	0	4	0	0	0	0	0	0	0	0	0	0	0	0	0	0	0	4
Release of sequestered calcium ion into cytosol	0	0	0	0	0	0	0	0	0	0	0	0	0	0	0	4	0	0	0	0	0	0	0	3.06813	0	0	2.25331	0	0	0	0	0
Blood coagulation	0	0	0	0	0	0	0	0	0	0	0	0	0	0	0	3.76184	0	0	0	0	0	0	0	0	0	0	0	0	0	0	0	0
Coagulation	0	0	0	0	0	0	0	0	0	0	0	0	0	0	0	3.74954	0	0	0	0	0	0	0	0	0	0	0	0	0	0	0	0
Phototransduction, visible light	0	0	0	0	0	0	0	0	0	0	0	0	0	0	0	3.10222	0	0	0	0	0	0	0	0	0	0	0	0	0	0	0	0
Oocyte development	0	0	0	0	0	0	0	0	0	0	0	0	0	0	0	2.9636	0	0	0	0	0	0	0	0	0	0	0	0	0	0	0	0
Response to macrophage colony-stimulating factor	0	0	0	0	0	0	0	0	0	0	0	0	0	0	0	2.77167	0	0	0	0	0	0	0	0	0	0	0	0	0	0	0	0
Cellular response to macrophage colony-stimulating factor stimulus	0	0	0	0	0	0	0	0	0	0	0	0	0	0	0	2.77167	0	0	0	0	0	0	0	0	0	0	0	0	0	0	0	0
Negative regulation of vascular permeability	0	0	0	0	0	0	0	0	0	0	0	0	0	0	0	2.77167	0	1.75955	0	0	0	0	0	0	0	0	0	0	0	0	0	0
Detection of visible light	0	0	0	0	0	0	0	0	0	0	0	0	0	0	0	2.61029	0	0	0	0	0	0	0	0	0	0	0	0	0	0	0	1.63642
Negative regulation of synaptic transmission	0	0	0	0	0	0	0	0	0	0	0	0	0	0	0	2.59281	0	0	0	0	0	0	0	0	0	0	0	0	0	0	0	0
V(D)J recombination	0	0	0	0	0	0	0	0	0	0	0	0	0	0	0	2.53535	0	0	0	0	0	0	0	0	0	0	0	0	0	0	0	0
Positive regulation of cardiac muscle hypertrophy	0	0	0	0	0	0	0	0	0	0	0	0	0	0	0	2.18137	0	0	0	0	0	0	0	0	0	0	0	0	1.71811	0	0	0
Positive regulation of cytokine production	0	0	0	0	0	0	0	0	0	0	0	0	0	0	0	2.07925	0	0	0	0	0	0	0	0	0	0	2.78895	0	0	0	0	0
Female gamete generation	0	0	0	0	0	0	0	0	0	0	0	0	0	0	0	2.05357	0	0	0	0	0	0	0	0	0	0	0	0	0	0	0	0
Peptidyl-serine phosphorylation	0	0	0	0	0	0	0	0	0	0	0	0	0	0	0	1.96978	0	0	0	0	0	0	0	0	0	0	0	0	0	0	0	0
Retina development in camera-type eye	0	0	0	0	0	0	0	0	0	0	0	0	0	0	0	1.82831	0	0	0	0	0	0	0	0	0	0	0	0	0	0	0	0
Cellular response to abiotic stimulus	0	0	0	0	0	0	0	0	0	0	0	0	0	0	0	1.81617	0	0	0	0	0	0	0	2.61045	0	0	0	0	0	0	0	0
Positive regulation of protein kinase activity	0	0	0	0	0	0	0	0	0	0	0	0	0	0	0	1.80997	0	0	0	0	0	0	0	0	0	0	0	0	0	0	0	0
Mast cell activation involved in immune response	0	0	0	0	0	0	0	0	0	0	0	0	0	0	0	1.76777	0	0	0	0	0	0	0	0	0	0	0	0	0	0	0	0
Mast cell degranulation	0	0	0	0	0	0	0	0	0	0	0	0	0	0	0	1.76777	0	0	0	0	0	0	0	0	0	0	2.00233	0	0	0	0	0
Leukocyte cell-cell adhesion	0	0	0	0	0	0	0	0	0	0	0	0	0	0	0	1.76413	0	0	0	0	0	0	0	0	0	0	0	0	0	0	0	0
Mast cell mediated immunity	0	0	0	0	0	0	0	0	0	0	0	0	0	0	0	1.74201	0	0	0	0	0	0	0	0	0	0	0	0	0	0	0	0
Positive regulation of reproductive process	0	0	0	0	0	0	0	0	0	0	0	0	0	0	0	1.74201	0	0	0	0	0	0	0	1.86381	0	0	0	0	0	0	0	0
Telomere capping	0	0	0	0	0	0	0	0	0	0	0	0	0	0	0	1.70014	0	0	0	0	0	0	0	0	0	0	0	0	0	0	0	0
Regulation of MAP kinase activity	0	0	0	0	0	0	0	0	0	0	0	0	0	0	0	1.67582	0	0	0	0	0	0	0	0	0	0	0	0	0	0	0	0
Lysosome localization	0	0	0	0	0	0	0	0	0	0	0	0	0	0	0	1.57696	0	0	0	0	0	0	0	0	0	0	1.80063	0	0	0	0	0
Negative regulation of mononuclear cell proliferation	0	0	0	0	0	0	0	0	0	0	0	0	0	0	0	1.57696	0	0	0	0	0	0	0	0	0	0	1.80063	0	0	0	0	0
Negative regulation of lymphocyte proliferation	0	0	0	0	0	0	0	0	0	0	0	0	0	0	0	1.57696	0	0	0	0	0	0	0	0	0	0	0	0	0	0	0	0
Cellular response to insulin stimulus	0	0	0	0	0	0	0	0	0	0	0	0	0	0	0	1.55785	0	0	0	0	0	0	1.63845	0	0	0	0	0	0	0	0	0
Signal transduction involved in mitotic G1 DNA damage checkpoint	0	0	0	0	0	0	0	0	0	0	0	0	0	0	0	1.55785	0	0	0	0	0	0	0	0	0	0	0	0	0	0	0	0
Intracellular signal transduction involved in G1 DNA damage checkpoint	0	0	0	0	0	0	0	0	0	0	0	0	0	0	0	1.55785	0	0	0	0	0	0	0	0	0	0	0	0	0	0	0	0
Somatic diversification of immune receptors	0	0	0	0	0	0	0	0	0	0	0	0	0	0	0	1.55459	0	0	0	0	0	0	0	0	0	0	0	0	0	0	0	0
Leukocyte degranulation	0	0	0	0	0	0	0	0	0	0	0	0	0	0	0	1.53816	0	0	0	0	0	0	0	0	0	0	3.85534	0	0	0	0	0
Negative regulation of immune system process	0	0	0	0	0	0	0	0	0	0	0	0	0	0	0	1.53436	0	0	0	0	0	0	0	0	0	0	0	0	0	0	0	0
Vasodilation	0	0	0	0	0	0	0	0	0	0	0	0	0	0	0	1.53183	0	0	0	0	0	0	0	0	0	0	0	0	0	0	0	0
Somitogenesis	0	0	0	0	0	0	0	0	0	0	0	0	0	0	0	1.52237	0	0	0	0	0	0	0	0	0	0	0	0	0	0	0	0
Double-strand break repair via nonhomologous end joining	0	0	0	0	0	0	0	0	0	0	0	0	0	0	0	1.52237	0	0	0	0	0	0	0	0	0	0	0	0	0	0	0	0
Folic acid-containing compound metabolic process	0	0	0	0	0	0	0	0	0	0	0	0	0	0	0	0	4	0	0	0	0	0	0	0	0	0	0	0	0	0	0	0
Pteridine-containing compound metabolic process	0	0	0	0	0	0	0	0	0	0	0	0	0	0	0	0	4	0	0	0	0	0	0	0	0	0	0	0	0	0	0	0
Folic acid-containing compound biosynthetic process	0	0	0	0	0	0	0	0	0	0	0	0	0	0	0	0	4	0	0	0	0	0	0	0	0	0	0	0	0	0	0	0
Pteridine-containing compound biosynthetic process	0	0	0	0	0	0	0	0	0	0	0	0	0	0	0	0	4	0	0	0	0	0	0	0	0	0	0	0	0	0	0	0
Cellular modified amino acid biosynthetic process	0	0	0	0	0	0	0	0	0	0	0	0	0	0	0	0	4	0	0	0	0	0	0	0	0	0	0	0	0	0	0	0
Enteric nervous system development	0	0	0	0	0	0	0	0	0	0	0	0	0	0	0	0	3.34141	0	0	0	0	0	0	0	2.80651	0	0	0	0	0	0	0
Glycine metabolic process	0	0	0	0	0	0	0	0	0	0	0	0	0	0	0	0	2.99558	0	0	0	0	0	0	0	0	0	0	0	0	0	0	0
Lung epithelial cell differentiation	0	0	0	0	0	0	0	0	0	0	0	0	0	0	0	0	2.83107	0	0	0	0	0	0	0	0	0	0	0	0	0	0	0
Transcription initiation from RNA polymerase II promoter	0	0	0	0	0	0	0	0	0	0	0	0	0	0	0	0	2.65825	0	4	0	0	0	4	0	1.92295	0	0	0	3.91584	0	0	0
Positive regulation of oxidoreductase activity	0	0	0	0	0	0	0	0	0	0	0	0	0	0	0	0	2.52273	0	0	0	0	0	0	0	0	0	0	0	0	0	0	0
Regulation of phospholipase activity	0	0	0	0	0	0	0	0	0	0	0	0	0	0	0	0	2.37124	0	0	0	0	0	0	0	0	0	4	0	2.31509	0	0	0
Intracellular receptor signaling pathway	0	0	0	0	0	0	0	0	0	0	0	0	0	0	0	0	2.31693	0	4	0	0	0	4	0	0	0	0	0	1.73639	0	0	0
Positive regulation of protein kinase b signaling	0	0	0	0	0	0	0	0	0	0	0	0	0	0	0	0	2.19972	0	0	0	0	0	0	0	0	0	0	0	0	0	0	0
Water-soluble vitamin metabolic process	0	0	0	0	0	0	0	0	0	0	0	0	0	0	0	0	2.1409	0	0	0	0	0	0	0	0	0	0	0	0	0	0	0
Regulation of lipid transport	0	0	0	0	0	0	0	0	0	0	0	0	0	0	0	0	2.10664	0	0	0	0	0	0	0	0	0	0	0	0	0	0	0
Response to peptide hormone	0	0	0	0	0	0	0	0	0	0	0	0	0	0	0	0	1.9637	0	4	0	0	0	0	0	0	0	2.72174	0	0	0	0	0
Regulation of neuron maturation	0	0	0	0	0	0	0	0	0	0	0	0	0	0	0	0	1.7837	0	0	0	0	0	0	0	2.84819	0	0	0	0	0	0	0
Low-density lipoprotein particle receptor biosynthetic process	0	0	0	0	0	0	0	0	0	0	0	0	0	0	0	0	1.7837	0	0	0	0	0	0	0	0	0	0	0	0	0	0	0
Regulation of cholesterol esterification	0	0	0	0	0	0	0	0	0	0	0	0	0	0	0	0	1.77004	0	0	0	0	0	0	0	0	0	0	0	0	0	0	0
Low-density lipoprotein particle remodeling	0	0	0	0	0	0	0	0	0	0	0	0	0	0	0	0	1.77004	0	0	0	0	0	0	0	0	0	0	0	0	0	1.71566	0
Regulation of phagocytosis, engulfment	0	0	0	0	0	0	0	0	0	0	0	0	0	0	0	0	1.77004	0	0	0	0	0	0	0	0	0	0	0	0	0	0	0
Regulation of removal of superoxide radicals	0	0	0	0	0	0	0	0	0	0	0	0	0	0	0	0	1.77004	0	0	0	0	0	0	0	0	0	0	0	0	0	0	0
Regulation of rna polymerase ii transcriptional preinitiation complex assembly	0	0	0	0	0	0	0	0	0	0	0	0	0	0	0	0	1.75833	0	0	0	0	0	0	0	0	0	0	0	0	0	0	0
Regulation of membrane invagination	0	0	0	0	0	0	0	0	0	0	0	0	0	0	0	0	1.75833	0	0	0	0	0	1.67961	0	0	0	0	0	0	0	0	0
Lipoprotein transport	0	0	0	0	0	0	0	0	0	0	0	0	0	0	0	0	1.75249	0	0	0	0	0	1.66772	0	0	0	0	0	0	0	0	0
Lipoprotein localization	0	0	0	0	0	0	0	0	0	0	0	0	0	0	0	0	1.75249	0	0	0	0	0	1.66772	0	0	0	0	0	0	0	0	0
Negative regulation of telomerase activity	0	0	0	0	0	0	0	0	0	0	0	0	0	0	0	0	1.75249	0	0	0	0	0	1.66772	0	0	0	0	0	0	0	0	0
Low-density lipoprotein receptor particle metabolic process	0	0	0	0	0	0	0	0	0	0	0	0	0	0	0	0	1.73933	0	0	0	0	0	0	0	0	0	0	0	0	0	0	0
Positive regulation of fatty acid oxidation	0	0	0	0	0	0	0	0	0	0	0	0	0	0	0	0	1.73933	0	0	0	0	0	3.14213	0	0	0	0	0	0	0	0	0
Organic hydroxy compound transport	0	0	0	0	0	0	0	0	0	0	0	0	0	0	0	0	1.73152	0	0	0	0	0	0	3.97588	4	0	0	0	0	0	0	0
Corticosteroid hormone secretion	0	0	0	0	0	0	0	0	0	0	0	0	0	0	0	0	1.73152	0	0	0	0	0	0	0	0	0	0	0	0	0	0	0
Regulation of corticosteroid hormone secretion	0	0	0	0	0	0	0	0	0	0	0	0	0	0	0	0	1.73152	0	0	0	0	0	0	0	0	0	0	0	0	0	0	0
Connective tissue development	0	0	0	0	0	0	0	0	0	0	0	0	0	0	0	0	1.67914	0	0	0	0	0	4	0	0	0	0	0	0	0	0	0
Regulation of interferon-gamma-mediated signaling pathway	0	0	0	0	0	0	0	0	0	0	0	0	0	0	0	0	1.67914	0	0	0	0	0	0	0	0	0	0	0	0	0	0	0
Cytoplasmic sequestering of transcription factor	0	0	0	0	0	0	0	0	0	0	0	0	0	0	0	0	1.67275	0	0	0	0	0	0	0	0	0	0	0	0	0	0	0
Regulation of response to interferon-gamma	0	0	0	0	0	0	0	0	0	0	0	0	0	0	0	0	1.67275	0	0	0	0	0	0	0	0	0	0	0	0	0	0	0
Cell aggregation	0	0	0	0	0	0	0	0	0	0	0	0	0	0	0	0	1.67275	0	0	0	0	0	0	0	0	0	0	0	0	0	0	0
Purine nucleoside monophosphate biosynthetic process	0	0	0	0	0	0	0	0	0	0	0	0	0	0	0	0	0	4	0	0	0	0	0	0	0	0	0	0	0	0	0	0
Purine ribonucleoside monophosphate biosynthetic process	0	0	0	0	0	0	0	0	0	0	0	0	0	0	0	0	0	4	0	0	0	0	0	0	0	0	0	0	0	0	0	0
Guanosine-containing compound biosynthetic process	0	0	0	0	0	0	0	0	0	0	0	0	0	0	0	0	0	4	0	0	0	0	0	0	0	0	0	0	0	0	0	0
GMP metabolic process	0	0	0	0	0	0	0	0	0	0	0	0	0	0	0	0	0	4	0	0	0	0	0	0	0	0	0	0	0	0	0	0
Purine nucleotide catabolic process	0	0	0	0	0	0	0	0	0	0	0	0	0	0	0	0	0	4	0	0	0	0	0	0	0	0	0	0	0	0	0	0
Protein homotetramerization	0	0	0	0	0	0	0	0	0	0	0	0	0	0	0	0	0	3.79283	0	0	0	0	2.24796	0	2.7908	0	0	0	0	0	0	0
Potassium ion import	0	0	0	0	0	0	0	0	0	0	0	0	0	0	0	0	0	3.09411	0	0	0	0	0	0	0	0	0	0	0	0	0	0
Organic hydroxy compound catabolic process	0	0	0	0	0	0	0	0	0	0	0	0	0	0	0	0	0	2.59303	0	0	0	0	0	0	0	2.27445	0	0	0	0	0	0
Mammary gland development	0	0	0	0	0	0	0	0	0	0	0	0	0	0	0	0	0	1.963	0	0	0	0	0	0	0	0	0	0	0	0	0	0
Mitotic cell cycle phase transition	0	0	0	0	0	0	0	0	0	0	0	0	0	0	0	0	0	1.94227	0	0	0	0	0	0	0	0	0	0	0	0	0	0
Negative regulation of secretion by cell	0	0	0	0	0	0	0	0	0	0	0	0	0	0	0	0	0	1.78681	0	0	0	0	0	0	0	0	0	0	0	0	0	0
Hydrogen peroxide biosynthetic process	0	0	0	0	0	0	0	0	0	0	0	0	0	0	0	0	0	1.74919	0	0	0	0	0	0	0	0	0	0	0	0	0	0
Regulation of vascular endothelial growth factor signaling pathway	0	0	0	0	0	0	0	0	0	0	0	0	0	0	0	0	0	1.74919	0	0	0	0	0	0	0	0	0	0	0	0	0	0
Cgmp-mediated signaling	0	0	0	0	0	0	0	0	0	0	0	0	0	0	0	0	0	1.72826	0	0	0	0	0	0	0	0	0	0	0	0	0	0
Regulation of cellular response to vascular endothelial growth factor stimulus	0	0	0	0	0	0	0	0	0	0	0	0	0	0	0	0	0	1.72826	0	0	0	0	0	0	0	0	0	0	0	0	0	0
Regulation of skeletal muscle adaptation	0	0	0	0	0	0	0	0	0	0	0	0	0	0	0	0	0	1.70577	0	0	0	0	0	0	0	0	0	0	0	0	0	0
Regulation of vasculogenesis	0	0	0	0	0	0	0	0	0	0	0	0	0	0	0	0	0	1.67771	0	0	0	0	0	0	0	0	0	0	0	0	0	0
Positive regulation of p38MAPK cascade	0	0	0	0	0	0	0	0	0	0	0	0	0	0	0	0	0	1.65052	0	0	0	0	0	0	0	0	0	0	0	0	0	0
Reactive oxygen species metabolic process	0	0	0	0	0	0	0	0	0	0	0	0	0	0	0	0	0	1.62533	0	0	0	0	0	0	2.40509	0	0	0	0	0	0	0
Genitalia development	0	0	0	0	0	0	0	0	0	0	0	0	0	0	0	0	0	0	4	0	0	0	0	0	0	0	0	0	0	0	0	0
Sex differentiation	0	0	0	0	0	0	0	0	0	0	0	0	0	0	0	0	0	0	3.99591	0	0	0	0	0	0	0	2.69374	0	0	0	0	0
Maternal process involved in female pregnancy	0	0	0	0	0	0	0	0	0	0	0	0	0	0	0	0	0	0	3.48826	0	0	0	0	0	0	0	0	0	0	0	0	0
Negative regulation of leukocyte chemotaxis	0	0	0	0	0	0	0	0	0	0	0	0	0	0	0	0	0	0	3.04649	0	0	0	0	0	0	0	0	0	0	0	0	0
Branching involved in mammary gland duct morphogenesis	0	0	0	0	0	0	0	0	0	0	0	0	0	0	0	0	0	0	2.70813	0	0	0	0	0	0	0	0	0	0	0	0	0
Macrophage chemotaxis	0	0	0	0	0	0	0	0	0	0	0	0	0	0	0	0	0	0	2.63238	0	0	0	0	0	0	0	0	0	0	0	0	0
Organ growth	0	0	0	0	0	0	0	0	0	0	0	0	0	0	0	0	0	0	2.58186	0	0	0	0	0	0	0	0	0	0	0	0	0
Negative regulation of chemotaxis	0	0	0	0	0	0	0	0	0	0	0	0	0	0	0	0	0	0	2.17832	0	0	0	0	0	0	0	0	0	0	0	0	0
Response to activity	0	0	0	0	0	0	0	0	0	0	0	0	0	0	0	0	0	0	2.05517	0	0	0	0	0	0	0	0	0	0	0	0	0
Quaternary ammonium group transport	0	0	0	0	0	0	0	0	0	0	0	0	0	0	0	0	0	0	0	4	0	0	0	0	0	0	0	0	0	0	0	0
Fatty acid beta-oxidation	0	0	0	0	0	0	0	0	0	0	0	0	0	0	0	0	0	0	0	4	0	0	0	0	0	0	0	0	0	0	0	0
Cholesterol biosynthetic process	0	0	0	0	0	0	0	0	0	0	0	0	0	0	0	0	0	0	0	2.3327	0	0	0	0	0	0	0	0	0	0	0	0
Cholesterol metabolic process	0	0	0	0	0	0	0	0	0	0	0	0	0	0	0	0	0	0	0	1.68863	0	0	0	0	0	0	0	0	0	0	0	0
Adult behavior	0	0	0	0	0	0	0	0	0	0	0	0	0	0	0	0	0	0	0	0	4	0	0	0	0	0	0	0	0	0	0	0
Ionotropic glutamate receptor signaling pathway	0	0	0	0	0	0	0	0	0	0	0	0	0	0	0	0	0	0	0	0	4	0	0	0	0	0	0	0	0	0	0	0
Multicellular organismal movement	0	0	0	0	0	0	0	0	0	0	0	0	0	0	0	0	0	0	0	0	4	0	0	0	0	0	0	0	0	0	0	2.88828
Musculoskeletal movement	0	0	0	0	0	0	0	0	0	0	0	0	0	0	0	0	0	0	0	0	4	0	0	0	0	0	0	0	0	0	0	2.88828
Protein heterooligomerization	0	0	0	0	0	0	0	0	0	0	0	0	0	0	0	0	0	0	0	0	3.31836	0	0	0	0	0	0	0	0	0	0	0
Detection of mechanical stimulus involved in sensory perception of sound	0	0	0	0	0	0	0	0	0	0	0	0	0	0	0	0	0	0	0	0	2.8734	0	0	0	0	0	0	0	0	0	0	0
Regulation of neurotransmitter secretion	0	0	0	0	0	0	0	0	0	0	0	0	0	0	0	0	0	0	0	0	1.90501	0	0	0	0	0	0	0	0	0	0	0
Regulation of tumor necrosis factor-mediated signaling pathway	0	0	0	0	0	0	0	0	0	0	0	0	0	0	0	0	0	0	0	0	1.87531	0	0	0	0	0	0	0	0	0	0	0
Regulation of synapse assembly	0	0	0	0	0	0	0	0	0	0	0	0	0	0	0	0	0	0	0	0	1.57415	0	0	0	0	0	0	0	0	0	0	0
B cell activation	0	0	0	0	0	0	0	0	0	0	0	0	0	0	0	0	0	0	0	0	1.55607	0	0	0	0	0	3.65089	0	0	0	0	0
Protein folding	0	0	0	0	0	0	0	0	0	0	0	0	0	0	0	0	0	0	0	0	0	3.26929	0	0	0	0	0	0	0	0	0	0
DNA geometric change	0	0	0	0	0	0	0	0	0	0	0	0	0	0	0	0	0	0	0	0	0	3.26929	0	0	0	0	0	0	0	0	0	0
Positive regulation of viral life cycle	0	0	0	0	0	0	0	0	0	0	0	0	0	0	0	0	0	0	0	0	0	3.26929	0	0	0	0	0	0	0	0	0	0
Protein peptidyl-prolyl isomerization	0	0	0	0	0	0	0	0	0	0	0	0	0	0	0	0	0	0	0	0	0	2.45708	0	0	0	0	0	0	0	0	0	0
Mitotic recombination	0	0	0	0	0	0	0	0	0	0	0	0	0	0	0	0	0	0	0	0	0	2.45708	0	0	0	0	0	0	0	0	0	0
Reciprocal DNA recombination	0	0	0	0	0	0	0	0	0	0	0	0	0	0	0	0	0	0	0	0	0	2.45708	0	0	0	0	0	0	0	0	0	0
Mitochondrial membrane organization	0	0	0	0	0	0	0	0	0	0	0	0	0	0	0	0	0	0	0	0	0	2.03704	0	0	0	0	0	0	0	0	0	0
Viral life cycle	0	0	0	0	0	0	0	0	0	0	0	0	0	0	0	0	0	0	0	0	0	1.98202	0	0	0	0	0	0	0	0	0	0
ERBB signaling pathway	0	0	0	0	0	0	0	0	0	0	0	0	0	0	0	0	0	0	0	0	0	1.76566	0	0	0	0	0	0	0	0	0	0
Response to unfolded protein	0	0	0	0	0	0	0	0	0	0	0	0	0	0	0	0	0	0	0	0	0	1.69514	0	0	0	0	0	0	0	0	0	0
Positive regulation of protein import into nucleus, translocation	0	0	0	0	0	0	0	0	0	0	0	0	0	0	0	0	0	0	0	0	0	1.61896	0	0	0	0	0	0	0	0	0	0
ATF6-mediated unfolded protein response	0	0	0	0	0	0	0	0	0	0	0	0	0	0	0	0	0	0	0	0	0	1.61896	0	0	0	0	0	0	0	0	0	0
Positive regulation of cell size	0	0	0	0	0	0	0	0	0	0	0	0	0	0	0	0	0	0	0	0	0	1.61896	0	0	0	0	0	0	0	0	0	0
Chaperone-mediated autophagy	0	0	0	0	0	0	0	0	0	0	0	0	0	0	0	0	0	0	0	0	0	1.61896	0	0	0	0	0	0	0	0	0	0
Establishment of protein localization to mitochondrial membrane	0	0	0	0	0	0	0	0	0	0	0	0	0	0	0	0	0	0	0	0	0	1.61896	0	0	0	0	0	0	0	0	0	0
Negative regulation of ATPase activity	0	0	0	0	0	0	0	0	0	0	0	0	0	0	0	0	0	0	0	0	0	1.61896	0	0	0	0	0	0	0	0	0	0
Exogenous drug catabolic process	0	0	0	0	0	0	0	0	0	0	0	0	0	0	0	0	0	0	0	0	0	1.61896	0	0	0	0	0	0	0	0	0	0
Positive regulation of cardiac muscle contraction	0	0	0	0	0	0	0	0	0	0	0	0	0	0	0	0	0	0	0	0	0	1.61896	0	0	0	0	0	0	0	0	0	0
Cellular response to arsenic-containing substance	0	0	0	0	0	0	0	0	0	0	0	0	0	0	0	0	0	0	0	0	0	1.61896	0	0	0	0	0	0	0	0	0	0
Cellular response to ATP	0	0	0	0	0	0	0	0	0	0	0	0	0	0	0	0	0	0	0	0	0	1.61896	0	0	2.76534	0	0	0	0	0	0	0
Regulation of proton transport	0	0	0	0	0	0	0	0	0	0	0	0	0	0	0	0	0	0	0	0	0	1.59199	0	0	0	0	0	0	0	0	0	0
Positive regulation by host of viral transcription	0	0	0	0	0	0	0	0	0	0	0	0	0	0	0	0	0	0	0	0	0	1.58035	0	0	0	0	0	0	0	0	0	0
Regulation of oxidative phosphorylation	0	0	0	0	0	0	0	0	0	0	0	0	0	0	0	0	0	0	0	0	0	1.58035	0	0	0	0	0	0	0	0	0	0
Lipid particle organization	0	0	0	0	0	0	0	0	0	0	0	0	0	0	0	0	0	0	0	0	0	1.58035	0	0	0	0	0	0	0	0	0	0
Chaperone-mediated protein complex assembly	0	0	0	0	0	0	0	0	0	0	0	0	0	0	0	0	0	0	0	0	0	1.58035	0	0	0	0	0	0	0	0	0	0
Mitochondrial transport	0	0	0	0	0	0	0	0	0	0	0	0	0	0	0	0	0	0	0	0	0	1.56579	0	0	0	0	0	0	0	0	0	0
Glandular epithelial cell differentiation	0	0	0	0	0	0	0	0	0	0	0	0	0	0	0	0	0	0	0	0	0	0	4	0	0	0	0	0	0	0	0	0
Monocarboxylic acid transport	0	0	0	0	0	0	0	0	0	0	0	0	0	0	0	0	0	0	0	0	0	0	4	0	0	0	0	0	0	0	0	0
Growth plate cartilage development	0	0	0	0	0	0	0	0	0	0	0	0	0	0	0	0	0	0	0	0	0	0	4	0	0	0	0	0	0	0	0	0
Ventricular cardiac muscle cell differentiation	0	0	0	0	0	0	0	0	0	0	0	0	0	0	0	0	0	0	0	0	0	0	4	0	0	0	0	0	0	0	0	0
Endochondral bone growth	0	0	0	0	0	0	0	0	0	0	0	0	0	0	0	0	0	0	0	0	0	0	4	0	0	0	0	0	0	0	0	0
Reproductive structure development	0	0	0	0	0	0	0	0	0	0	0	0	0	0	0	0	0	0	0	0	0	0	4	0	0	0	0	0	0	0	0	0
Negative regulation of cartilage development	0	0	0	0	0	0	0	0	0	0	0	0	0	0	0	0	0	0	0	0	0	0	4	0	0	0	0	0	0	0	0	0
Response to retinoic acid	0	0	0	0	0	0	0	0	0	0	0	0	0	0	0	0	0	0	0	0	0	0	4	0	0	0	4	0	0	0	0	0
Regulation of myelination	0	0	0	0	0	0	0	0	0	0	0	0	0	0	0	0	0	0	0	0	0	0	4	0	0	0	0	0	0	0	0	0
Ensheathment of neurons	0	0	0	0	0	0	0	0	0	0	0	0	0	0	0	0	0	0	0	0	0	0	4	0	0	0	0	0	0	0	0	0
Axon ensheathment	0	0	0	0	0	0	0	0	0	0	0	0	0	0	0	0	0	0	0	0	0	0	4	0	0	0	0	0	0	0	0	0
Negative regulation of macrophage derived foam cell differentiation	0	0	0	0	0	0	0	0	0	0	0	0	0	0	0	0	0	0	0	0	0	0	3.20139	0	0	0	0	0	0	0	0	0
Negative regulation of inflammatory response	0	0	0	0	0	0	0	0	0	0	0	0	0	0	0	0	0	0	0	0	0	0	3.01013	0	0	0	0	0	0	0	0	0
Negative regulation of smooth muscle cell migration	0	0	0	0	0	0	0	0	0	0	0	0	0	0	0	0	0	0	0	0	0	0	2.98174	0	0	0	0	0	0	0	0	0
Cellular response to vitamin	0	0	0	0	0	0	0	0	0	0	0	0	0	0	0	0	0	0	0	0	0	0	2.80545	0	0	0	0	0	0	0	0	0
Myeloid cell differentiation	0	0	0	0	0	0	0	0	0	0	0	0	0	0	0	0	0	0	0	0	0	0	2.80083	0	0	0	0	0	0	0	0	0
Positive regulation of transcription from RNA polymerase II promoter involved in cellular response to chemical stimulus	0	0	0	0	0	0	0	0	0	0	0	0	0	0	0	0	0	0	0	0	0	0	2.75688	0	0	0	0	0	0	0	0	0
Regulation of pri-miRNA transcription from RNA polymerase II promoter	0	0	0	0	0	0	0	0	0	0	0	0	0	0	0	0	0	0	0	0	0	0	2.75688	0	0	0	0	0	0	0	0	0
Muscle cell differentiation	0	0	0	0	0	0	0	0	0	0	0	0	0	0	0	0	0	0	0	0	0	0	2.75605	0	0	0	4	0	0	0	0	0
Regulation of collagen biosynthetic process	0	0	0	0	0	0	0	0	0	0	0	0	0	0	0	0	0	0	0	0	0	0	2.7521	0	0	0	0	0	0	0	0	0
Embryonic hindlimb morphogenesis	0	0	0	0	0	0	0	0	0	0	0	0	0	0	0	0	0	0	0	0	0	0	2.7521	0	0	0	0	0	0	0	0	0
Keratinocyte proliferation	0	0	0	0	0	0	0	0	0	0	0	0	0	0	0	0	0	0	0	0	0	0	2.57081	0	0	0	0	0	0	0	0	0
Regulation of myeloid cell differentiation	0	0	0	0	0	0	0	0	0	0	0	0	0	0	0	0	0	0	0	0	0	0	2.5447	0	0	0	0	0	0	0	0	0
Positive regulation of wound healing	0	0	0	0	0	0	0	0	0	0	0	0	0	0	0	0	0	0	0	0	0	0	2.43862	0	0	0	0	0	0	0	0	0
Face development	0	0	0	0	0	0	0	0	0	0	0	0	0	0	0	0	0	0	0	0	0	0	2.42674	0	0	0	0	0	0	0	0	0
Smooth muscle cell migration	0	0	0	0	0	0	0	0	0	0	0	0	0	0	0	0	0	0	0	0	0	0	2.29959	0	1.82771	0	0	0	0	0	0	0
Epidermis development	0	0	0	0	0	0	0	0	0	0	0	0	0	0	0	0	0	0	0	0	0	0	2.05142	0	0	0	2.51603	0	1.71811	0	0	0
Regulation of translational initiation	0	0	0	0	0	0	0	0	0	0	0	0	0	0	0	0	0	0	0	0	0	0	2.0443	0	0	0	0	0	0	0	0	0
Neural tube closure	0	0	0	0	0	0	0	0	0	0	0	0	0	0	0	0	0	0	0	0	0	0	2.03417	0	0	0	0	0	0	0	0	0
Negative regulation of epithelial cell proliferation	0	0	0	0	0	0	0	0	0	0	0	0	0	0	0	0	0	0	0	0	0	0	1.84964	0	0	0	0	0	0	0	0	0
Regulation of plasminogen activation	0	0	0	0	0	0	0	0	0	0	0	0	0	0	0	0	0	0	0	0	0	0	1.70216	0	0	0	0	0	0	0	0	0
Regulation of apoptotic process involved in morphogenesis	0	0	0	0	0	0	0	0	0	0	0	0	0	0	0	0	0	0	0	0	0	0	1.70216	0	0	0	0	0	0	0	0	0
Regulation of apoptotic process involved in development	0	0	0	0	0	0	0	0	0	0	0	0	0	0	0	0	0	0	0	0	0	0	1.70216	0	0	0	0	0	0	0	0	0
Positive regulation of interleukin-5 production	0	0	0	0	0	0	0	0	0	0	0	0	0	0	0	0	0	0	0	0	0	0	1.69164	0	0	0	0	0	0	0	0	0
Sodium ion export from cell	0	0	0	0	0	0	0	0	0	0	0	0	0	0	0	0	0	0	0	0	0	0	1.69164	0	0	0	0	0	0	0	0	0
Negative regulation of glycolytic process	0	0	0	0	0	0	0	0	0	0	0	0	0	0	0	0	0	0	0	0	0	0	1.69164	0	0	0	0	0	0	0	0	0
Negative regulation of cofactor metabolic process	0	0	0	0	0	0	0	0	0	0	0	0	0	0	0	0	0	0	0	0	0	0	1.69164	0	0	0	0	0	0	0	0	0
Negative regulation of coenzyme metabolic process	0	0	0	0	0	0	0	0	0	0	0	0	0	0	0	0	0	0	0	0	0	0	1.69164	0	0	0	0	0	0	0	0	0
Nucleoside transmembrane transport	0	0	0	0	0	0	0	0	0	0	0	0	0	0	0	0	0	0	0	0	0	0	1.69164	0	0	0	0	0	0	0	0	0
Negative regulation of cell growth	0	0	0	0	0	0	0	0	0	0	0	0	0	0	0	0	0	0	0	0	0	0	1.67961	0	0	0	0	0	0	0	0	0
Cellular potassium ion homeostasis	0	0	0	0	0	0	0	0	0	0	0	0	0	0	0	0	0	0	0	0	0	0	1.67961	0	0	0	0	0	0	0	0	0
Regulation of T-helper 2 cell differentiation	0	0	0	0	0	0	0	0	0	0	0	0	0	0	0	0	0	0	0	0	0	0	1.67961	0	0	0	0	0	1.7485	0	0	0
Positive regulation of gluconeogenesis	0	0	0	0	0	0	0	0	0	0	0	0	0	0	0	0	0	0	0	0	0	0	1.67961	0	0	0	0	0	0	0	0	0
Membrane hyperpolarization	0	0	0	0	0	0	0	0	0	0	0	0	0	0	0	0	0	0	0	0	0	0	1.67961	0	2.76534	0	0	0	0	0	0	0
Response to glucose	0	0	0	0	0	0	0	0	0	0	0	0	0	0	0	0	0	0	0	0	0	0	1.66772	0	0	0	0	0	0	0	0	0
Establishment or maintenance of transmembrane electrochemical gradient	0	0	0	0	0	0	0	0	0	0	0	0	0	0	0	0	0	0	0	0	0	0	1.66772	0	0	0	0	0	0	0	0	0
Positive regulation of keratinocyte differentiation	0	0	0	0	0	0	0	0	0	0	0	0	0	0	0	0	0	0	0	0	0	0	1.66772	0	0	0	0	0	0	0	0	0
Positive regulation of type 2 immune response	0	0	0	0	0	0	0	0	0	0	0	0	0	0	0	0	0	0	0	0	0	0	1.6331	0	0	0	0	0	0	0	0	0
Positive regulation of striated muscle contraction	0	0	0	0	0	0	0	0	0	0	0	0	0	0	0	0	0	0	0	0	0	0	1.6331	0	0	0	0	0	0	0	0	0
Enamel mineralization	0	0	0	0	0	0	0	0	0	0	0	0	0	0	0	0	0	0	0	0	0	0	1.6331	0	0	0	0	0	0	0	0	0
Positive regulation of monocyte chemotaxis	0	0	0	0	0	0	0	0	0	0	0	0	0	0	0	0	0	0	0	0	0	0	1.6331	0	0	0	0	0	0	0	0	0
Regulation of systemic arterial blood pressure	0	0	0	0	0	0	0	0	0	0	0	0	0	0	0	0	0	0	0	0	0	0	0	4	0	0	0	0	0	4	0	0
MyD88-dependent toll-like receptor signaling pathway	0	0	0	0	0	0	0	0	0	0	0	0	0	0	0	0	0	0	0	0	0	0	0	3.19797	0	0	0	0	0	0	0	0
Synaptic transmission, GABAergic	0	0	0	0	0	0	0	0	0	0	0	0	0	0	0	0	0	0	0	0	0	0	0	3.1819	0	0	0	0	0	0	0	0
Response to testosterone	0	0	0	0	0	0	0	0	0	0	0	0	0	0	0	0	0	0	0	0	0	0	0	3.16589	0	0	0	0	0	0	0	0
Negative regulation of sequestering of calcium ion	0	0	0	0	0	0	0	0	0	0	0	0	0	0	0	0	0	0	0	0	0	0	0	3.06813	0	0	0	0	0	0	0	0
Negative regulation of catecholamine secretion	0	0	0	0	0	0	0	0	0	0	0	0	0	0	0	0	0	0	0	0	0	0	0	2.75043	0	0	0	0	0	0	0	0
Positive regulation of interferon-gamma biosynthetic process	0	0	0	0	0	0	0	0	0	0	0	0	0	0	0	0	0	0	0	0	0	0	0	2.75043	0	0	0	0	0	0	0	0
Type i interferon biosynthetic process	0	0	0	0	0	0	0	0	0	0	0	0	0	0	0	0	0	0	0	0	0	0	0	2.75043	0	0	0	0	0	0	0	0
Regulation of interleukin-8 biosynthetic process	0	0	0	0	0	0	0	0	0	0	0	0	0	0	0	0	0	0	0	0	0	0	0	2.75043	0	0	0	0	0	0	0	0
Positive regulation of interferon-alpha production	0	0	0	0	0	0	0	0	0	0	0	0	0	0	0	0	0	0	0	0	0	0	0	2.6464	0	0	0	0	0	0	0	0
Microglial cell activation	0	0	0	0	0	0	0	0	0	0	0	0	0	0	0	0	0	0	0	0	0	0	0	2.57422	0	0	0	0	0	0	0	0
Female genitalia development	0	0	0	0	0	0	0	0	0	0	0	0	0	0	0	0	0	0	0	0	0	0	0	2.57422	0	0	0	0	0	0	0	0
Interferon-alpha production	0	0	0	0	0	0	0	0	0	0	0	0	0	0	0	0	0	0	0	0	0	0	0	2.50712	0	0	0	0	0	0	0	0
Acute inflammatory response to antigenic stimulus	0	0	0	0	0	0	0	0	0	0	0	0	0	0	0	0	0	0	0	0	0	0	0	2.39471	0	0	0	0	0	0	0	0
Circadian sleep/wake cycle, sleep	0	0	0	0	0	0	0	0	0	0	0	0	0	0	0	0	0	0	0	0	0	0	0	2.33707	0	0	0	0	0	0	0	0
Interferon-gamma production	0	0	0	0	0	0	0	0	0	0	0	0	0	0	0	0	0	0	0	0	0	0	0	2.23134	0	0	0	0	0	0	0	3.12539
Cardiac ventricle development	0	0	0	0	0	0	0	0	0	0	0	0	0	0	0	0	0	0	0	0	0	0	0	2.07925	0	0	0	0	0	0	0	0
Regulation of protein ubiquitination	0	0	0	0	0	0	0	0	0	0	0	0	0	0	0	0	0	0	0	0	0	0	0	2.0723	0	0	0	0	0	0	0	0
Endocrine system development	0	0	0	0	0	0	0	0	0	0	0	0	0	0	0	0	0	0	0	0	0	0	0	1.99266	0	0	0	0	2.95026	0	0	0
Glial cell migration	0	0	0	0	0	0	0	0	0	0	0	0	0	0	0	0	0	0	0	0	0	0	0	1.95525	0	0	0	0	0	0	0	0
Long-term synaptic potentiation	0	0	0	0	0	0	0	0	0	0	0	0	0	0	0	0	0	0	0	0	0	0	0	1.83599	0	0	0	0	0	0	0	0
Negative regulation of autophagy	0	0	0	0	0	0	0	0	0	0	0	0	0	0	0	0	0	0	0	0	0	0	0	1.71754	0	0	0	0	0	0	0	0
Peptidyl-proline modification	0	0	0	0	0	0	0	0	0	0	0	0	0	0	0	0	0	0	0	0	0	0	0	1.71754	0	0	0	0	0	0	0	0
Maternal placenta development	0	0	0	0	0	0	0	0	0	0	0	0	0	0	0	0	0	0	0	0	0	0	0	0	3.41925	0	0	0	0	0	0	0
Intestinal absorption	0	0	0	0	0	0	0	0	0	0	0	0	0	0	0	0	0	0	0	0	0	0	0	0	3.33506	0	0	0	0	0	0	0
Macrophage derived foam cell differentiation	0	0	0	0	0	0	0	0	0	0	0	0	0	0	0	0	0	0	0	0	0	0	0	0	3.29697	0	0	0	0	0	0	0
Foam cell differentiation	0	0	0	0	0	0	0	0	0	0	0	0	0	0	0	0	0	0	0	0	0	0	0	0	3.29697	0	0	0	0	0	0	0
Purine ribonucleotide biosynthetic process	0	0	0	0	0	0	0	0	0	0	0	0	0	0	0	0	0	0	0	0	0	0	0	0	3.10799	0	0	0	0	0	0	0
Arachidonic acid metabolic process	0	0	0	0	0	0	0	0	0	0	0	0	0	0	0	0	0	0	0	0	0	0	0	0	3.009	0	0	0	0	0	0	0
Cellular response to nutrient levels	0	0	0	0	0	0	0	0	0	0	0	0	0	0	0	0	0	0	0	0	0	0	0	0	2.81427	0	0	0	0	0	0	0
Morphogenesis of a branching epithelium	0	0	0	0	0	0	0	0	0	0	0	0	0	0	0	0	0	0	0	0	0	0	0	0	2.68314	0	0	0	0	0	0	0
Cholesterol storage	0	0	0	0	0	0	0	0	0	0	0	0	0	0	0	0	0	0	0	0	0	0	0	0	2.63611	0	0	0	0	0	0	0
Peroxisome proliferator activated receptor signaling pathway	0	0	0	0	0	0	0	0	0	0	0	0	0	0	0	0	0	0	0	0	0	0	0	0	2.5062	0	0	0	0	0	0	0
Glucose transmembrane transport	0	0	0	0	0	0	0	0	0	0	0	0	0	0	0	0	0	0	0	0	0	0	0	0	2.49193	0	0	0	0	0	0	0
Fibrinolysis	0	0	0	0	0	0	0	0	0	0	0	0	0	0	0	0	0	0	0	0	0	0	0	0	2.25592	0	0	0	0	0	0	0
Gland morphogenesis	0	0	0	0	0	0	0	0	0	0	0	0	0	0	0	0	0	0	0	0	0	0	0	0	2.20297	0	0	0	0	0	0	0
Response to vitamin D	0	0	0	0	0	0	0	0	0	0	0	0	0	0	0	0	0	0	0	0	0	0	0	0	2.15204	0	0	0	0	0	0	0
Plasma lipoprotein particle organization	0	0	0	0	0	0	0	0	0	0	0	0	0	0	0	0	0	0	0	0	0	0	0	0	2.11768	0	0	0	0	0	0	0
Protein-lipid complex subunit organization	0	0	0	0	0	0	0	0	0	0	0	0	0	0	0	0	0	0	0	0	0	0	0	0	2.0938	0	0	0	0	0	0	0
Regulation of glycoprotein biosynthetic process	0	0	0	0	0	0	0	0	0	0	0	0	0	0	0	0	0	0	0	0	0	0	0	0	2.08477	0	0	0	0	0	0	0
Developmental pigmentation	0	0	0	0	0	0	0	0	0	0	0	0	0	0	0	0	0	0	0	0	0	0	0	0	1.96205	0	0	0	0	0	0	0
Negative regulation of calcium ion transport	0	0	0	0	0	0	0	0	0	0	0	0	0	0	0	0	0	0	0	0	0	0	0	0	1.96205	0	0	0	0	0	0	0
Regulation of plasma lipoprotein particle levels	0	0	0	0	0	0	0	0	0	0	0	0	0	0	0	0	0	0	0	0	0	0	0	0	1.84484	0	0	0	0	0	0	0
Negative regulation of wound healing	0	0	0	0	0	0	0	0	0	0	0	0	0	0	0	0	0	0	0	0	0	0	0	0	1.8119	0	0	0	0	0	0	0
Regulation of organ morphogenesis	0	0	0	0	0	0	0	0	0	0	0	0	0	0	0	0	0	0	0	0	0	0	0	0	1.61811	0	0	0	0	0	0	0
Regulation of intracellular pH	0	0	0	0	0	0	0	0	0	0	0	0	0	0	0	0	0	0	0	0	0	0	0	0	1.58717	0	0	0	0	0	0	0
Phenol-containing compound metabolic process	0	0	0	0	0	0	0	0	0	0	0	0	0	0	0	0	0	0	0	0	0	0	0	0	1.55274	0	0	0	0	0	0	0
Pigmentation	0	0	0	0	0	0	0	0	0	0	0	0	0	0	0	0	0	0	0	0	0	0	0	0	1.5455	0	0	0	0	0	0	0
Response to histamine	0	0	0	0	0	0	0	0	0	0	0	0	0	0	0	0	0	0	0	0	0	0	0	0	0	4	0	0	0	4	0	0
Associative learning	0	0	0	0	0	0	0	0	0	0	0	0	0	0	0	0	0	0	0	0	0	0	0	0	0	4	0	0	0	0	0	0
Saliva secretion	0	0	0	0	0	0	0	0	0	0	0	0	0	0	0	0	0	0	0	0	0	0	0	0	0	4	0	4	0	0	0	0
Positive regulation of epidermal growth factor-activated receptor activity	0	0	0	0	0	0	0	0	0	0	0	0	0	0	0	0	0	0	0	0	0	0	0	0	0	4	0	0	0	4	0	0
Innervation	0	0	0	0	0	0	0	0	0	0	0	0	0	0	0	0	0	0	0	0	0	0	0	0	0	3.17328	0	0	0	3.38859	0	0
Central nervous system neuron development	0	0	0	0	0	0	0	0	0	0	0	0	0	0	0	0	0	0	0	0	0	0	0	0	0	2.97735	0	0	0	0	0	0
Cochlea development	0	0	0	0	0	0	0	0	0	0	0	0	0	0	0	0	0	0	0	0	0	0	0	0	0	2.53042	0	0	0	2.73434	0	0
Adenohypophysis development	0	0	0	0	0	0	0	0	0	0	0	0	0	0	0	0	0	0	0	0	0	0	0	0	0	2.33446	0	0	0	0	0	0
Inhibitory postsynaptic potential	0	0	0	0	0	0	0	0	0	0	0	0	0	0	0	0	0	0	0	0	0	0	0	0	0	2.33446	0	0	0	0	0	0
Protein autophosphorylation	0	0	0	0	0	0	0	0	0	0	0	0	0	0	0	0	0	0	0	0	0	0	0	0	0	0	4	0	0	0	0	0
Phosphatidylinositol-mediated signaling	0	0	0	0	0	0	0	0	0	0	0	0	0	0	0	0	0	0	0	0	0	0	0	0	0	0	4	0	0	0	0	0
Phospholipid metabolic process	0	0	0	0	0	0	0	0	0	0	0	0	0	0	0	0	0	0	0	0	0	0	0	0	0	0	4	0	0	0	0	0
Phosphatidylinositol phosphorylation	0	0	0	0	0	0	0	0	0	0	0	0	0	0	0	0	0	0	0	0	0	0	0	0	0	0	4	0	0	0	0	0
Positive regulation of cell projection organization	0	0	0	0	0	0	0	0	0	0	0	0	0	0	0	0	0	0	0	0	0	0	0	0	0	0	4	0	0	0	0	0
Vascular endothelial growth factor signaling pathway	0	0	0	0	0	0	0	0	0	0	0	0	0	0	0	0	0	0	0	0	0	0	0	0	0	0	4	0	0	0	0	0
Positive regulation of neuron projection development	0	0	0	0	0	0	0	0	0	0	0	0	0	0	0	0	0	0	0	0	0	0	0	0	0	0	4	0	0	0	0	0
Ameboidal-type cell migration	0	0	0	0	0	0	0	0	0	0	0	0	0	0	0	0	0	0	0	0	0	0	0	0	0	0	4	0	0	0	0	0
Gland development	0	0	0	0	0	0	0	0	0	0	0	0	0	0	0	0	0	0	0	0	0	0	0	0	0	0	4	0	0	0	0	0
Leukocyte differentiation	0	0	0	0	0	0	0	0	0	0	0	0	0	0	0	0	0	0	0	0	0	0	0	0	0	0	4	0	0	0	0	0
Regulation of actin cytoskeleton reorganization	0	0	0	0	0	0	0	0	0	0	0	0	0	0	0	0	0	0	0	0	0	0	0	0	0	0	4	0	0	0	0	0
Positive regulation of cell adhesion	0	0	0	0	0	0	0	0	0	0	0	0	0	0	0	0	0	0	0	0	0	0	0	0	0	0	4	0	0	0	0	0
Actin cytoskeleton reorganization	0	0	0	0	0	0	0	0	0	0	0	0	0	0	0	0	0	0	0	0	0	0	0	0	0	0	4	0	0	0	0	0
Immune response-regulating cell surface receptor signaling pathway	0	0	0	0	0	0	0	0	0	0	0	0	0	0	0	0	0	0	0	0	0	0	0	0	0	0	4	0	0	0	0	4
Regulation of cell morphogenesis	0	0	0	0	0	0	0	0	0	0	0	0	0	0	0	0	0	0	0	0	0	0	0	0	0	0	4	0	0	0	0	0
Axonogenesis	0	0	0	0	0	0	0	0	0	0	0	0	0	0	0	0	0	0	0	0	0	0	0	0	0	0	4	0	0	0	0	0
T cell activation	0	0	0	0	0	0	0	0	0	0	0	0	0	0	0	0	0	0	0	0	0	0	0	0	0	0	4	0	0	0	0	0
T cell aggregation	0	0	0	0	0	0	0	0	0	0	0	0	0	0	0	0	0	0	0	0	0	0	0	0	0	0	4	0	0	0	0	0
Regulation of developmental growth	0	0	0	0	0	0	0	0	0	0	0	0	0	0	0	0	0	0	0	0	0	0	0	0	0	0	4	0	0	0	0	0
Response to platelet-derived growth factor	0	0	0	0	0	0	0	0	0	0	0	0	0	0	0	0	0	0	0	0	0	0	0	0	0	0	4	0	0	0	0	0
Regulation of vesicle-mediated transport	0	0	0	0	0	0	0	0	0	0	0	0	0	0	0	0	0	0	0	0	0	0	0	0	0	0	4	0	0	0	0	0
Regulation of actin filament-based process	0	0	0	0	0	0	0	0	0	0	0	0	0	0	0	0	0	0	0	0	0	0	0	0	0	0	4	0	0	0	0	0
Positive regulation of fibroblast proliferation	0	0	0	0	0	0	0	0	0	0	0	0	0	0	0	0	0	0	0	0	0	0	0	0	0	0	4	0	0	0	0	0
Regulation of chemotaxis	0	0	0	0	0	0	0	0	0	0	0	0	0	0	0	0	0	0	0	0	0	0	0	0	0	0	4	0	0	0	0	0
Negative regulation of endothelial cell apoptotic process	0	0	0	0	0	0	0	0	0	0	0	0	0	0	0	0	0	0	0	0	0	0	0	0	0	0	4	0	0	0	0	0
Regulation of cell activation	0	0	0	0	0	0	0	0	0	0	0	0	0	0	0	0	0	0	0	0	0	0	0	0	0	0	4	0	1.98205	0	0	0
Regulation of tissue remodeling	0	0	0	0	0	0	0	0	0	0	0	0	0	0	0	0	0	0	0	0	0	0	0	0	0	0	4	0	0	0	0	0
Regulation of vascular permeability	0	0	0	0	0	0	0	0	0	0	0	0	0	0	0	0	0	0	0	0	0	0	0	0	0	0	4	0	0	0	0	0
Regulation of cardiac muscle cell proliferation	0	0	0	0	0	0	0	0	0	0	0	0	0	0	0	0	0	0	0	0	0	0	0	0	0	0	4	0	0	0	0	0
Regulation of production of small RNA involved in gene silencing by RNA	0	0	0	0	0	0	0	0	0	0	0	0	0	0	0	0	0	0	0	0	0	0	0	0	0	0	4	0	0	0	0	0
T cell costimulation	0	0	0	0	0	0	0	0	0	0	0	0	0	0	0	0	0	0	0	0	0	0	0	0	0	0	4	0	0	0	0	0
Positive regulation of cellular component biogenesis	0	0	0	0	0	0	0	0	0	0	0	0	0	0	0	0	0	0	0	0	0	0	0	0	0	0	4	0	0	0	0	0
Striated muscle tissue development	0	0	0	0	0	0	0	0	0	0	0	0	0	0	0	0	0	0	0	0	0	0	0	0	0	0	4	0	0	0	0	0
Positive regulation of gene silencing by miRNA	0	0	0	0	0	0	0	0	0	0	0	0	0	0	0	0	0	0	0	0	0	0	0	0	0	0	4	0	0	0	0	0
Positive regulation of posttranscriptional gene silencing	0	0	0	0	0	0	0	0	0	0	0	0	0	0	0	0	0	0	0	0	0	0	0	0	0	0	4	0	0	0	0	0
Endothelial cell apoptotic process	0	0	0	0	0	0	0	0	0	0	0	0	0	0	0	0	0	0	0	0	0	0	0	0	0	0	4	0	0	0	0	0
Leukocyte proliferation	0	0	0	0	0	0	0	0	0	0	0	0	0	0	0	0	0	0	0	0	0	0	0	0	0	0	4	0	0	0	0	0
Regulation of focal adhesion assembly	0	0	0	0	0	0	0	0	0	0	0	0	0	0	0	0	0	0	0	0	0	0	0	0	0	0	4	0	0	0	0	0
Regulation of cell-substrate junction assembly	0	0	0	0	0	0	0	0	0	0	0	0	0	0	0	0	0	0	0	0	0	0	0	0	0	0	4	0	0	0	0	0
Regulation of adherens junction organization	0	0	0	0	0	0	0	0	0	0	0	0	0	0	0	0	0	0	0	0	0	0	0	0	0	0	4	0	0	0	0	0
Regulation of early endosome to late endosome transport	0	0	0	0	0	0	0	0	0	0	0	0	0	0	0	0	0	0	0	0	0	0	0	0	0	0	4	0	0	0	0	0
Cell-substrate adhesion	0	0	0	0	0	0	0	0	0	0	0	0	0	0	0	0	0	0	0	0	0	0	0	0	0	0	3.96317	0	0	0	0	0
Somatic stem cell division	0	0	0	0	0	0	0	0	0	0	0	0	0	0	0	0	0	0	0	0	0	0	0	0	0	0	3.91491	0	0	0	0	0
Mitochondrial depolarization	0	0	0	0	0	0	0	0	0	0	0	0	0	0	0	0	0	0	0	0	0	0	0	0	0	0	3.91491	0	0	0	0	0
Homeostasis of number of cells	0	0	0	0	0	0	0	0	0	0	0	0	0	0	0	0	0	0	0	0	0	0	0	0	0	0	3.81805	0	1.7485	0	0	0
Regulation of cellular response to growth factor stimulus	0	0	0	0	0	0	0	0	0	0	0	0	0	0	0	0	0	0	0	0	0	0	0	0	0	0	3.76508	0	0	0	0	0
Focal adhesion assembly	0	0	0	0	0	0	0	0	0	0	0	0	0	0	0	0	0	0	0	0	0	0	0	0	0	0	3.75203	0	0	0	0	0
Positive regulation of mesenchymal cell proliferation	0	0	0	0	0	0	0	0	0	0	0	0	0	0	0	0	0	0	0	0	0	0	0	0	0	0	3.64547	0	1.7	0	0	0
Regulation of defense response to virus by virus	0	0	0	0	0	0	0	0	0	0	0	0	0	0	0	0	0	0	0	0	0	0	0	0	0	0	3.61101	0	0	0	0	0
Positive regulation of establishment of protein localization	0	0	0	0	0	0	0	0	0	0	0	0	0	0	0	0	0	0	0	0	0	0	0	0	0	0	3.54251	0	0	0	0	0
Substrate adhesion-dependent cell spreading	0	0	0	0	0	0	0	0	0	0	0	0	0	0	0	0	0	0	0	0	0	0	0	0	0	0	3.52062	0	0	0	0	0
Regulation of bone resorption	0	0	0	0	0	0	0	0	0	0	0	0	0	0	0	0	0	0	0	0	0	0	0	0	0	0	3.40055	0	0	0	0	0
Early endosome to late endosome transport	0	0	0	0	0	0	0	0	0	0	0	0	0	0	0	0	0	0	0	0	0	0	0	0	0	0	3.36909	0	0	0	0	0
Vesicle-mediated transport between endosomal compartments	0	0	0	0	0	0	0	0	0	0	0	0	0	0	0	0	0	0	0	0	0	0	0	0	0	0	3.2814	0	0	0	0	0
Regulation of immune effector process	0	0	0	0	0	0	0	0	0	0	0	0	0	0	0	0	0	0	0	0	0	0	0	0	0	0	3.13112	0	0	0	0	0
Response to reactive oxygen species	0	0	0	0	0	0	0	0	0	0	0	0	0	0	0	0	0	0	0	0	0	0	0	0	0	0	3.06957	0	0	0	0	0
Developmental growth involved in morphogenesis	0	0	0	0	0	0	0	0	0	0	0	0	0	0	0	0	0	0	0	0	0	0	0	0	0	0	3.06957	0	0	0	0	0
Mesenchymal cell proliferation	0	0	0	0	0	0	0	0	0	0	0	0	0	0	0	0	0	0	0	0	0	0	0	0	0	0	3.06745	0	0	0	0	0
Regulation of muscle tissue development	0	0	0	0	0	0	0	0	0	0	0	0	0	0	0	0	0	0	0	0	0	0	0	0	0	0	3.05582	0	0	0	0	0
Positive regulation of protein localization to nucleus	0	0	0	0	0	0	0	0	0	0	0	0	0	0	0	0	0	0	0	0	0	0	0	0	0	0	2.96048	0	1.98205	0	0	0
Negative regulation of protein ubiquitination	0	0	0	0	0	0	0	0	0	0	0	0	0	0	0	0	0	0	0	0	0	0	0	0	0	0	2.91715	0	0	0	0	0
Cell adhesion mediated by integrin	0	0	0	0	0	0	0	0	0	0	0	0	0	0	0	0	0	0	0	0	0	0	0	0	0	0	2.91239	0	0	0	0	0
Chondrocyte proliferation	0	0	0	0	0	0	0	0	0	0	0	0	0	0	0	0	0	0	0	0	0	0	0	0	0	0	2.84587	0	0	0	0	0
Regulation of podosome assembly	0	0	0	0	0	0	0	0	0	0	0	0	0	0	0	0	0	0	0	0	0	0	0	0	0	0	2.84587	0	0	0	0	0
Golgi inheritance	0	0	0	0	0	0	0	0	0	0	0	0	0	0	0	0	0	0	0	0	0	0	0	0	0	0	2.79878	0	0	0	0	0
JAK-STAT cascade involved in growth hormone signaling pathway	0	0	0	0	0	0	0	0	0	0	0	0	0	0	0	0	0	0	0	0	0	0	0	0	0	0	2.79878	0	0	0	0	0
Regulation of response to wounding	0	0	0	0	0	0	0	0	0	0	0	0	0	0	0	0	0	0	0	0	0	0	0	0	0	0	2.77331	0	0	0	0	0
Regulation of cell growth	0	0	0	0	0	0	0	0	0	0	0	0	0	0	0	0	0	0	0	0	0	0	0	0	0	0	2.75862	0	0	0	0	0
Myeloid cell activation involved in immune response	0	0	0	0	0	0	0	0	0	0	0	0	0	0	0	0	0	0	0	0	0	0	0	0	0	0	2.66786	0	0	0	0	0
Cardiac myofibril assembly	0	0	0	0	0	0	0	0	0	0	0	0	0	0	0	0	0	0	0	0	0	0	0	0	0	0	2.65937	0	0	0	0	0
Sensory perception of mechanical stimulus	0	0	0	0	0	0	0	0	0	0	0	0	0	0	0	0	0	0	0	0	0	0	0	0	0	0	2.65732	0	0	0	0	1.76815
Somatic stem cell population maintenance	0	0	0	0	0	0	0	0	0	0	0	0	0	0	0	0	0	0	0	0	0	0	0	0	0	0	2.65486	0	0	0	0	0
Positive regulation of synaptic transmission, glutamatergic	0	0	0	0	0	0	0	0	0	0	0	0	0	0	0	0	0	0	0	0	0	0	0	0	0	0	2.62333	0	0	0	0	0
Myeloid leukocyte mediated immunity	0	0	0	0	0	0	0	0	0	0	0	0	0	0	0	0	0	0	0	0	0	0	0	0	0	0	2.60168	0	0	0	0	0
Regulation of cell size	0	0	0	0	0	0	0	0	0	0	0	0	0	0	0	0	0	0	0	0	0	0	0	0	0	0	2.5881	0	0	0	0	0
Response to dsRNA	0	0	0	0	0	0	0	0	0	0	0	0	0	0	0	0	0	0	0	0	0	0	0	0	0	0	2.52017	0	0	0	0	0
Negative regulation of cysteine-type endopeptidase activity involved in apoptotic process	0	0	0	0	0	0	0	0	0	0	0	0	0	0	0	0	0	0	0	0	0	0	0	0	0	0	2.49564	0	0	0	0	0
Response to virus	0	0	0	0	0	0	0	0	0	0	0	0	0	0	0	0	0	0	0	0	0	0	0	0	0	0	2.47207	0	0	0	0	0
In utero embryonic development	0	0	0	0	0	0	0	0	0	0	0	0	0	0	0	0	0	0	0	0	0	0	0	0	0	0	2.42489	0	0	0	0	0
Osteoblast proliferation	0	0	0	0	0	0	0	0	0	0	0	0	0	0	0	0	0	0	0	0	0	0	0	0	0	0	2.39603	0	0	0	0	0
Columnar/cuboidal epithelial cell differentiation	0	0	0	0	0	0	0	0	0	0	0	0	0	0	0	0	0	0	0	0	0	0	0	0	0	0	2.27142	0	0	0	0	0
Regulation of platelet activation	0	0	0	0	0	0	0	0	0	0	0	0	0	0	0	0	0	0	0	0	0	0	0	0	0	0	2.26734	0	0	0	0	0
Developmental induction	0	0	0	0	0	0	0	0	0	0	0	0	0	0	0	0	0	0	0	0	0	0	0	0	0	0	2.26734	0	0	0	0	0
Response to pain	0	0	0	0	0	0	0	0	0	0	0	0	0	0	0	0	0	0	0	0	0	0	0	0	0	0	2.26734	0	0	0	0	0
Histone phosphorylation	0	0	0	0	0	0	0	0	0	0	0	0	0	0	0	0	0	0	0	0	0	0	0	0	0	0	2.18506	0	2.59278	0	0	0
Response to estradiol	0	0	0	0	0	0	0	0	0	0	0	0	0	0	0	0	0	0	0	0	0	0	0	0	0	0	2.15883	1.97043	0	0	0	0
Response to electrical stimulus	0	0	0	0	0	0	0	0	0	0	0	0	0	0	0	0	0	0	0	0	0	0	0	0	0	0	2.12493	1.98855	0	0	0	0
Negative regulation of hemopoiesis	0	0	0	0	0	0	0	0	0	0	0	0	0	0	0	0	0	0	0	0	0	0	0	0	0	0	2.06976	0	0	0	0	0
Regulation of response to biotic stimulus	0	0	0	0	0	0	0	0	0	0	0	0	0	0	0	0	0	0	0	0	0	0	0	0	0	0	2.04678	0	0	0	0	0
Cytosolic transport	0	0	0	0	0	0	0	0	0	0	0	0	0	0	0	0	0	0	0	0	0	0	0	0	0	0	2.0382	0	0	0	0	0
Neuromuscular process controlling balance	0	0	0	0	0	0	0	0	0	0	0	0	0	0	0	0	0	0	0	0	0	0	0	0	0	0	1.91333	0	0	0	0	0
Maintenance of cell number	0	0	0	0	0	0	0	0	0	0	0	0	0	0	0	0	0	0	0	0	0	0	0	0	0	0	1.9118	0	0	0	0	0
Negative regulation of cellular amide metabolic process	0	0	0	0	0	0	0	0	0	0	0	0	0	0	0	0	0	0	0	0	0	0	0	0	0	0	1.89999	0	0	0	0	0
Positive chemotaxis	0	0	0	0	0	0	0	0	0	0	0	0	0	0	0	0	0	0	0	0	0	0	0	0	0	0	1.88945	0	0	0	0	0
Cellular senescence	0	0	0	0	0	0	0	0	0	0	0	0	0	0	0	0	0	0	0	0	0	0	0	0	0	0	1.8764	0	0	0	0	0
Cranial skeletal system development	0	0	0	0	0	0	0	0	0	0	0	0	0	0	0	0	0	0	0	0	0	0	0	0	0	0	1.80063	0	0	0	0	0
Protein localization to nucleus	0	0	0	0	0	0	0	0	0	0	0	0	0	0	0	0	0	0	0	0	0	0	0	0	0	0	1.64629	0	0	0	0	0
Establishment of protein localization to membrane	0	0	0	0	0	0	0	0	0	0	0	0	0	0	0	0	0	0	0	0	0	0	0	0	0	0	1.63882	0	0	0	0	0
Glial cell differentiation	0	0	0	0	0	0	0	0	0	0	0	0	0	0	0	0	0	0	0	0	0	0	0	0	0	0	0	3.12598	0	0	0	0
Positive regulation of neurogenesis	0	0	0	0	0	0	0	0	0	0	0	0	0	0	0	0	0	0	0	0	0	0	0	0	0	0	0	2.48978	0	0	0	0
Neurotrophin signaling pathway	0	0	0	0	0	0	0	0	0	0	0	0	0	0	0	0	0	0	0	0	0	0	0	0	0	0	0	2.14624	0	0	0	0
Regulation of synapse organization	0	0	0	0	0	0	0	0	0	0	0	0	0	0	0	0	0	0	0	0	0	0	0	0	0	0	0	2.01603	0	0	0	0
Regulation of synapse structure or activity	0	0	0	0	0	0	0	0	0	0	0	0	0	0	0	0	0	0	0	0	0	0	0	0	0	0	0	1.97988	0	0	0	0
Glutamate secretion	0	0	0	0	0	0	0	0	0	0	0	0	0	0	0	0	0	0	0	0	0	0	0	0	0	0	0	1.89134	0	0	0	0
Positive regulation of synapse assembly	0	0	0	0	0	0	0	0	0	0	0	0	0	0	0	0	0	0	0	0	0	0	0	0	0	0	0	1.61975	0	0	0	0
Icosanoid secretion	0	0	0	0	0	0	0	0	0	0	0	0	0	0	0	0	0	0	0	0	0	0	0	0	0	0	0	0	3.91584	0	0	0
Icosanoid transport	0	0	0	0	0	0	0	0	0	0	0	0	0	0	0	0	0	0	0	0	0	0	0	0	0	0	0	0	3.91584	0	0	0
Myoblast migration	0	0	0	0	0	0	0	0	0	0	0	0	0	0	0	0	0	0	0	0	0	0	0	0	0	0	0	0	3.30687	0	0	0
Glial cell apoptotic process	0	0	0	0	0	0	0	0	0	0	0	0	0	0	0	0	0	0	0	0	0	0	0	0	0	0	0	0	3.0336	0	0	0
Regulation of platelet aggregation	0	0	0	0	0	0	0	0	0	0	0	0	0	0	0	0	0	0	0	0	0	0	0	0	0	0	0	0	3.01913	0	0	0
Interleukin-8 secretion	0	0	0	0	0	0	0	0	0	0	0	0	0	0	0	0	0	0	0	0	0	0	0	0	0	0	0	0	2.85363	0	0	0
Regulation of homotypic cell-cell adhesion	0	0	0	0	0	0	0	0	0	0	0	0	0	0	0	0	0	0	0	0	0	0	0	0	0	0	0	0	2.83446	0	0	0
Phospholipid catabolic process	0	0	0	0	0	0	0	0	0	0	0	0	0	0	0	0	0	0	0	0	0	0	0	0	0	0	0	0	2.64379	0	0	0
Peptide secretion	0	0	0	0	0	0	0	0	0	0	0	0	0	0	0	0	0	0	0	0	0	0	0	0	0	0	0	0	2.38643	0	0	0
Platelet aggregation	0	0	0	0	0	0	0	0	0	0	0	0	0	0	0	0	0	0	0	0	0	0	0	0	0	0	0	0	2.31509	0	0	0
Superoxide metabolic process	0	0	0	0	0	0	0	0	0	0	0	0	0	0	0	0	0	0	0	0	0	0	0	0	0	0	0	0	2.31509	0	0	0
Interleukin-8 production	0	0	0	0	0	0	0	0	0	0	0	0	0	0	0	0	0	0	0	0	0	0	0	0	0	0	0	0	2.30021	0	0	0
Cellular response to hydrogen peroxide	0	0	0	0	0	0	0	0	0	0	0	0	0	0	0	0	0	0	0	0	0	0	0	0	0	0	0	0	2.18805	0	0	0
Peptidyl-threonine phosphorylation	0	0	0	0	0	0	0	0	0	0	0	0	0	0	0	0	0	0	0	0	0	0	0	0	0	0	0	0	2.18458	0	0	0
Regulation of hemostasis	0	0	0	0	0	0	0	0	0	0	0	0	0	0	0	0	0	0	0	0	0	0	0	0	0	0	0	0	2.1537	0	0	0
Regulation of coagulation	0	0	0	0	0	0	0	0	0	0	0	0	0	0	0	0	0	0	0	0	0	0	0	0	0	0	0	0	2.12801	0	0	0
Ammonium ion metabolic process	0	0	0	0	0	0	0	0	0	0	0	0	0	0	0	0	0	0	0	0	0	0	0	0	0	0	0	0	2.1119	0	0	0
Positive regulation of protein import into nucleus	0	0	0	0	0	0	0	0	0	0	0	0	0	0	0	0	0	0	0	0	0	0	0	0	0	0	0	0	2.09973	0	0	0
Positive regulation of cyclic nucleotide biosynthetic process	0	0	0	0	0	0	0	0	0	0	0	0	0	0	0	0	0	0	0	0	0	0	0	0	0	0	0	0	2.09696	0	0	0
Positive regulation of protein import	0	0	0	0	0	0	0	0	0	0	0	0	0	0	0	0	0	0	0	0	0	0	0	0	0	0	0	0	2.09496	0	0	0
Response to interleukin-1	0	0	0	0	0	0	0	0	0	0	0	0	0	0	0	0	0	0	0	0	0	0	0	0	0	0	0	0	2.01596	0	0	0
Unsaturated fatty acid metabolic process	0	0	0	0	0	0	0	0	0	0	0	0	0	0	0	0	0	0	0	0	0	0	0	0	0	0	0	0	2.00403	0	0	0
Positive regulation of nucleocytoplasmic transport	0	0	0	0	0	0	0	0	0	0	0	0	0	0	0	0	0	0	0	0	0	0	0	0	0	0	0	0	2.00403	0	0	0
Positive regulation of mitotic cell cycle	0	0	0	0	0	0	0	0	0	0	0	0	0	0	0	0	0	0	0	0	0	0	0	0	0	0	0	0	1.99153	0	0	0
Protein stabilization	0	0	0	0	0	0	0	0	0	0	0	0	0	0	0	0	0	0	0	0	0	0	0	0	0	0	0	0	1.98205	0	0	0
Negative regulation of binding	0	0	0	0	0	0	0	0	0	0	0	0	0	0	0	0	0	0	0	0	0	0	0	0	0	0	0	0	1.96472	0	0	0
Cellular response to interferon-gamma	0	0	0	0	0	0	0	0	0	0	0	0	0	0	0	0	0	0	0	0	0	0	0	0	0	0	0	0	1.94418	0	0	0
Leydig cell differentiation	0	0	0	0	0	0	0	0	0	0	0	0	0	0	0	0	0	0	0	0	0	0	0	0	0	0	0	0	1.7485	0	0	0
Regulation of T-helper 1 cell differentiation	0	0	0	0	0	0	0	0	0	0	0	0	0	0	0	0	0	0	0	0	0	0	0	0	0	0	0	0	1.7485	0	0	0
Cellular response to antibiotic	0	0	0	0	0	0	0	0	0	0	0	0	0	0	0	0	0	0	0	0	0	0	0	0	0	0	0	0	1.7485	0	0	0
Negative regulation of type 2 immune response	0	0	0	0	0	0	0	0	0	0	0	0	0	0	0	0	0	0	0	0	0	0	0	0	0	0	0	0	1.7485	0	0	0
Regulation of cerebellar granule cell precursor proliferation	0	0	0	0	0	0	0	0	0	0	0	0	0	0	0	0	0	0	0	0	0	0	0	0	0	0	0	0	1.7485	0	0	0
Negative regulation of T-helper cell differentiation	0	0	0	0	0	0	0	0	0	0	0	0	0	0	0	0	0	0	0	0	0	0	0	0	0	0	0	0	1.7485	0	0	0
Midgut development	0	0	0	0	0	0	0	0	0	0	0	0	0	0	0	0	0	0	0	0	0	0	0	0	0	0	0	0	1.7485	0	0	0
Negative regulation of CD4-positive, alpha-beta T cell differentiation	0	0	0	0	0	0	0	0	0	0	0	0	0	0	0	0	0	0	0	0	0	0	0	0	0	0	0	0	1.7485	0	0	0
Hepatocyte differentiation	0	0	0	0	0	0	0	0	0	0	0	0	0	0	0	0	0	0	0	0	0	0	0	0	0	0	0	0	1.7485	0	0	0
Cellular response to cholesterol	0	0	0	0	0	0	0	0	0	0	0	0	0	0	0	0	0	0	0	0	0	0	0	0	0	0	0	0	1.7485	0	0	0
Mesenchymal to epithelial transition involved in metanephros morphogenesis	0	0	0	0	0	0	0	0	0	0	0	0	0	0	0	0	0	0	0	0	0	0	0	0	0	0	0	0	1.7485	0	0	0
Sphingomyelin metabolic process	0	0	0	0	0	0	0	0	0	0	0	0	0	0	0	0	0	0	0	0	0	0	0	0	0	0	0	0	1.7485	0	0	0
Regulation of superoxide anion generation	0	0	0	0	0	0	0	0	0	0	0	0	0	0	0	0	0	0	0	0	0	0	0	0	0	0	0	0	1.7485	0	0	0
Left/right axis specification	0	0	0	0	0	0	0	0	0	0	0	0	0	0	0	0	0	0	0	0	0	0	0	0	0	0	0	0	1.7485	0	0	0
Gliogenesis	0	0	0	0	0	0	0	0	0	0	0	0	0	0	0	0	0	0	0	0	0	0	0	0	0	0	0	0	1.7485	0	0	0
Male sex determination	0	0	0	0	0	0	0	0	0	0	0	0	0	0	0	0	0	0	0	0	0	0	0	0	0	0	0	0	1.7485	0	0	0
Positive regulation of nuclease activity	0	0	0	0	0	0	0	0	0	0	0	0	0	0	0	0	0	0	0	0	0	0	0	0	0	0	0	0	1.7485	0	0	0
Negative regulation of interleukin-8 production	0	0	0	0	0	0	0	0	0	0	0	0	0	0	0	0	0	0	0	0	0	0	0	0	0	0	0	0	1.7485	0	0	0
Regulation of sphingolipid biosynthetic process	0	0	0	0	0	0	0	0	0	0	0	0	0	0	0	0	0	0	0	0	0	0	0	0	0	0	0	0	1.7485	0	0	0
Regulation of membrane lipid metabolic process	0	0	0	0	0	0	0	0	0	0	0	0	0	0	0	0	0	0	0	0	0	0	0	0	0	0	0	0	1.7485	0	0	0
Regulation of ceramide biosynthetic process	0	0	0	0	0	0	0	0	0	0	0	0	0	0	0	0	0	0	0	0	0	0	0	0	0	0	0	0	1.7485	0	0	0
Negative regulation of CD4-positive, alpha-beta T cell activation	0	0	0	0	0	0	0	0	0	0	0	0	0	0	0	0	0	0	0	0	0	0	0	0	0	0	0	0	1.7485	0	0	0
Adaptive immune response based on somatic recombination of immune receptors built from immunoglobulin superfamily domains	0	0	0	0	0	0	0	0	0	0	0	0	0	0	0	0	0	0	0	0	0	0	0	0	0	0	0	0	1.7485	0	0	0
Cell chemotaxis	0	0	0	0	0	0	0	0	0	0	0	0	0	0	0	0	0	0	0	0	0	0	0	0	0	0	0	0	1.7485	0	0	0
Positive regulation of T-helper 1 type immune response	0	0	0	0	0	0	0	0	0	0	0	0	0	0	0	0	0	0	0	0	0	0	0	0	0	0	0	0	1.7485	0	0	0
Cardiolipin metabolic process	0	0	0	0	0	0	0	0	0	0	0	0	0	0	0	0	0	0	0	0	0	0	0	0	0	0	0	0	1.7485	0	0	0
Cellular response to sterol	0	0	0	0	0	0	0	0	0	0	0	0	0	0	0	0	0	0	0	0	0	0	0	0	0	0	0	0	1.7485	0	0	0
Negative regulation of epidermis development	0	0	0	0	0	0	0	0	0	0	0	0	0	0	0	0	0	0	0	0	0	0	0	0	0	0	0	0	1.7485	0	0	0
Negative regulation of alpha-beta t cell differentiation	0	0	0	0	0	0	0	0	0	0	0	0	0	0	0	0	0	0	0	0	0	0	0	0	0	0	0	0	1.7485	0	0	0
Lateral mesoderm development	0	0	0	0	0	0	0	0	0	0	0	0	0	0	0	0	0	0	0	0	0	0	0	0	0	0	0	0	1.7485	0	0	0
Regulation of hair follicle development	0	0	0	0	0	0	0	0	0	0	0	0	0	0	0	0	0	0	0	0	0	0	0	0	0	0	0	0	1.7485	0	0	0
Negative regulation of lipase activity	0	0	0	0	0	0	0	0	0	0	0	0	0	0	0	0	0	0	0	0	0	0	0	0	0	0	0	0	1.7485	0	0	0
Defense response to bacterium	0	0	0	0	0	0	0	0	0	0	0	0	0	0	0	0	0	0	0	0	0	0	0	0	0	0	0	0	1.7485	0	0	0
Phosphatidylinositol acyl-chain remodeling	0	0	0	0	0	0	0	0	0	0	0	0	0	0	0	0	0	0	0	0	0	0	0	0	0	0	0	0	1.7485	0	0	0
T-helper 2 cell differentiation	0	0	0	0	0	0	0	0	0	0	0	0	0	0	0	0	0	0	0	0	0	0	0	0	0	0	0	0	1.7485	0	0	0
Atrial septum morphogenesis	0	0	0	0	0	0	0	0	0	0	0	0	0	0	0	0	0	0	0	0	0	0	0	0	0	0	0	0	1.7485	0	0	0
Mammary gland epithelial cell differentiation	0	0	0	0	0	0	0	0	0	0	0	0	0	0	0	0	0	0	0	0	0	0	0	0	0	0	0	0	1.7485	0	0	0
Metanephric renal vesicle morphogenesis	0	0	0	0	0	0	0	0	0	0	0	0	0	0	0	0	0	0	0	0	0	0	0	0	0	0	0	0	1.7485	0	0	0
Phosphatidylserine acyl-chain remodeling	0	0	0	0	0	0	0	0	0	0	0	0	0	0	0	0	0	0	0	0	0	0	0	0	0	0	0	0	1.73639	0	0	0
Regulation of stem cell population maintenance	0	0	0	0	0	0	0	0	0	0	0	0	0	0	0	0	0	0	0	0	0	0	0	0	0	0	0	0	1.73639	0	0	0
Single-organism nuclear import	0	0	0	0	0	0	0	0	0	0	0	0	0	0	0	0	0	0	0	0	0	0	0	0	0	0	0	0	1.72727	0	0	0
Response to angiotensin	0	0	0	0	0	0	0	0	0	0	0	0	0	0	0	0	0	0	0	0	0	0	0	0	0	0	0	0	1.72727	0	0	0
Mesenchymal to epithelial transition	0	0	0	0	0	0	0	0	0	0	0	0	0	0	0	0	0	0	0	0	0	0	0	0	0	0	0	0	1.71895	0	0	0
Positive regulation of branching involved in ureteric bud morphogenesis	0	0	0	0	0	0	0	0	0	0	0	0	0	0	0	0	0	0	0	0	0	0	0	0	0	0	0	0	1.71895	0	0	0
Regulation of lipopolysaccharide-mediated signaling pathway	0	0	0	0	0	0	0	0	0	0	0	0	0	0	0	0	0	0	0	0	0	0	0	0	0	0	0	0	1.71811	0	0	0
Response to cholesterol	0	0	0	0	0	0	0	0	0	0	0	0	0	0	0	0	0	0	0	0	0	0	0	0	0	0	0	0	1.71811	0	0	0
Detection of biotic stimulus	0	0	0	0	0	0	0	0	0	0	0	0	0	0	0	0	0	0	0	0	0	0	0	0	0	0	0	0	1.71811	0	0	0
Innate immune response in mucosa	0	0	0	0	0	0	0	0	0	0	0	0	0	0	0	0	0	0	0	0	0	0	0	0	0	0	0	0	1.71811	0	0	0
Spinal cord dorsal/ventral patterning	0	0	0	0	0	0	0	0	0	0	0	0	0	0	0	0	0	0	0	0	0	0	0	0	0	0	0	0	1.71811	0	0	0
Neutrophil activation	0	0	0	0	0	0	0	0	0	0	0	0	0	0	0	0	0	0	0	0	0	0	0	0	0	0	0	0	1.71811	0	0	0
Regulation of hair cycle	0	0	0	0	0	0	0	0	0	0	0	0	0	0	0	0	0	0	0	0	0	0	0	0	0	0	0	0	1.71811	0	0	0
Positive regulation of mesonephros development	0	0	0	0	0	0	0	0	0	0	0	0	0	0	0	0	0	0	0	0	0	0	0	0	0	0	0	0	1.71811	0	0	0
Cytokine production involved in inflammatory response	0	0	0	0	0	0	0	0	0	0	0	0	0	0	0	0	0	0	0	0	0	0	0	0	0	0	0	0	1.71811	0	0	0
Sex determination	0	0	0	0	0	0	0	0	0	0	0	0	0	0	0	0	0	0	0	0	0	0	0	0	0	0	0	0	1.71811	0	0	0
Positive regulation of muscle hypertrophy	0	0	0	0	0	0	0	0	0	0	0	0	0	0	0	0	0	0	0	0	0	0	0	0	0	0	0	0	1.71811	0	0	0
Dorsal/ventral neural tube patterning	0	0	0	0	0	0	0	0	0	0	0	0	0	0	0	0	0	0	0	0	0	0	0	0	0	0	0	0	1.71811	0	0	0
Response to sterol	0	0	0	0	0	0	0	0	0	0	0	0	0	0	0	0	0	0	0	0	0	0	0	0	0	0	0	0	1.71811	0	0	0
Positive regulation of blood vessel endothelial cell migration	0	0	0	0	0	0	0	0	0	0	0	0	0	0	0	0	0	0	0	0	0	0	0	0	0	0	0	0	1.71811	0	0	0
Spinal cord patterning	0	0	0	0	0	0	0	0	0	0	0	0	0	0	0	0	0	0	0	0	0	0	0	0	0	0	0	0	1.71811	0	0	0
Regulation of myeloid cell apoptotic process	0	0	0	0	0	0	0	0	0	0	0	0	0	0	0	0	0	0	0	0	0	0	0	0	0	0	0	0	1.71811	0	0	0
Positive regulation of G1/S transition of mitotic cell cycle	0	0	0	0	0	0	0	0	0	0	0	0	0	0	0	0	0	0	0	0	0	0	0	0	0	0	0	0	1.71811	0	0	0
Positive regulation of smoothened signaling pathway	0	0	0	0	0	0	0	0	0	0	0	0	0	0	0	0	0	0	0	0	0	0	0	0	0	0	0	0	1.70796	0	0	0
Hair follicle morphogenesis	0	0	0	0	0	0	0	0	0	0	0	0	0	0	0	0	0	0	0	0	0	0	0	0	0	0	0	0	1.70663	0	0	0
Cell differentiation involved in metanephros development	0	0	0	0	0	0	0	0	0	0	0	0	0	0	0	0	0	0	0	0	0	0	0	0	0	0	0	0	1.70663	0	0	0
Positive regulation of vasodilation	0	0	0	0	0	0	0	0	0	0	0	0	0	0	0	0	0	0	0	0	0	0	0	0	0	0	0	0	1.69375	0	0	0
Negative regulation of exocytosis	0	0	0	0	0	0	0	0	0	0	0	0	0	0	0	0	0	0	0	0	0	0	0	0	0	0	0	0	1.69375	0	0	0
Positive regulation of leukocyte apoptotic process	0	0	0	0	0	0	0	0	0	0	0	0	0	0	0	0	0	0	0	0	0	0	0	0	0	0	0	0	1.69375	0	0	0
Chloride transport	0	0	0	0	0	0	0	0	0	0	0	0	0	0	0	0	0	0	0	0	0	0	0	0	0	0	0	0	0	4	0	0
G-protein coupled receptor internalization	0	0	0	0	0	0	0	0	0	0	0	0	0	0	0	0	0	0	0	0	0	0	0	0	0	0	0	0	0	4	0	0
Inner ear receptor cell development	0	0	0	0	0	0	0	0	0	0	0	0	0	0	0	0	0	0	0	0	0	0	0	0	0	0	0	0	0	2.85242	0	0
Cellular response to ethanol	0	0	0	0	0	0	0	0	0	0	0	0	0	0	0	0	0	0	0	0	0	0	0	0	0	0	0	0	0	2.52126	0	0
Negative regulation of neuron apoptotic process	0	0	0	0	0	0	0	0	0	0	0	0	0	0	0	0	0	0	0	0	0	0	0	0	0	0	0	0	0	2.29125	0	0
Positive regulation of nitric-oxide synthase activity	0	0	0	0	0	0	0	0	0	0	0	0	0	0	0	0	0	0	0	0	0	0	0	0	0	0	0	0	0	2.16764	0	0
C21-steroid hormone biosynthetic process	0	0	0	0	0	0	0	0	0	0	0	0	0	0	0	0	0	0	0	0	0	0	0	0	0	0	0	0	0	2.13201	0	0
Acrosome reaction	0	0	0	0	0	0	0	0	0	0	0	0	0	0	0	0	0	0	0	0	0	0	0	0	0	0	0	0	0	1.88419	0	0
Negative regulation of gliogenesis	0	0	0	0	0	0	0	0	0	0	0	0	0	0	0	0	0	0	0	0	0	0	0	0	0	0	0	0	0	1.77778	0	0
Neuron apoptotic process	0	0	0	0	0	0	0	0	0	0	0	0	0	0	0	0	0	0	0	0	0	0	0	0	0	0	0	0	0	1.71345	0	0
Response to progesterone	0	0	0	0	0	0	0	0	0	0	0	0	0	0	0	0	0	0	0	0	0	0	0	0	0	0	0	0	0	1.68226	0	0
Regulation of nitric-oxide synthase activity	0	0	0	0	0	0	0	0	0	0	0	0	0	0	0	0	0	0	0	0	0	0	0	0	0	0	0	0	0	1.59832	0	0
Sodium-independent organic anion transport	0	0	0	0	0	0	0	0	0	0	0	0	0	0	0	0	0	0	0	0	0	0	0	0	0	0	0	0	0	0	4	0
Urate metabolic process	0	0	0	0	0	0	0	0	0	0	0	0	0	0	0	0	0	0	0	0	0	0	0	0	0	0	0	0	0	0	1.71566	0
Positive regulation of cholesterol efflux	0	0	0	0	0	0	0	0	0	0	0	0	0	0	0	0	0	0	0	0	0	0	0	0	0	0	0	0	0	0	1.71566	0
Negative regulation of growth of symbiont in host	0	0	0	0	0	0	0	0	0	0	0	0	0	0	0	0	0	0	0	0	0	0	0	0	0	0	0	0	0	0	1.71566	2.56717
Regulation of growth of symbiont in host	0	0	0	0	0	0	0	0	0	0	0	0	0	0	0	0	0	0	0	0	0	0	0	0	0	0	0	0	0	0	1.71566	0
Negative regulation of growth of symbiont involved in interaction with host	0	0	0	0	0	0	0	0	0	0	0	0	0	0	0	0	0	0	0	0	0	0	0	0	0	0	0	0	0	0	1.71566	0
Modulation of growth of symbiont involved in interaction with host	0	0	0	0	0	0	0	0	0	0	0	0	0	0	0	0	0	0	0	0	0	0	0	0	0	0	0	0	0	0	1.71566	0
Positive regulation of sterol transport	0	0	0	0	0	0	0	0	0	0	0	0	0	0	0	0	0	0	0	0	0	0	0	0	0	0	0	0	0	0	1.71566	0
Positive regulation of cholesterol transport	0	0	0	0	0	0	0	0	0	0	0	0	0	0	0	0	0	0	0	0	0	0	0	0	0	0	0	0	0	0	1.71566	0
Growth of symbiont in host	0	0	0	0	0	0	0	0	0	0	0	0	0	0	0	0	0	0	0	0	0	0	0	0	0	0	0	0	0	0	1.71031	2.41875
Growth involved in symbiotic interaction	0	0	0	0	0	0	0	0	0	0	0	0	0	0	0	0	0	0	0	0	0	0	0	0	0	0	0	0	0	0	1.71031	0
Growth of symbiont involved in interaction with host	0	0	0	0	0	0	0	0	0	0	0	0	0	0	0	0	0	0	0	0	0	0	0	0	0	0	0	0	0	0	1.71031	0
Hydrogen peroxide catabolic process	0	0	0	0	0	0	0	0	0	0	0	0	0	0	0	0	0	0	0	0	0	0	0	0	0	0	0	0	0	0	1.70985	0
Macromolecular complex remodeling	0	0	0	0	0	0	0	0	0	0	0	0	0	0	0	0	0	0	0	0	0	0	0	0	0	0	0	0	0	0	1.70985	0
Protein-lipid complex remodeling	0	0	0	0	0	0	0	0	0	0	0	0	0	0	0	0	0	0	0	0	0	0	0	0	0	0	0	0	0	0	1.70985	0
Drug transport	0	0	0	0	0	0	0	0	0	0	0	0	0	0	0	0	0	0	0	0	0	0	0	0	0	0	0	0	0	0	1.70985	0
Response to oxygen radical	0	0	0	0	0	0	0	0	0	0	0	0	0	0	0	0	0	0	0	0	0	0	0	0	0	0	0	0	0	0	1.70691	0
Defense response to fungus	0	0	0	0	0	0	0	0	0	0	0	0	0	0	0	0	0	0	0	0	0	0	0	0	0	0	0	0	0	0	1.67443	0
Heart contraction	0	0	0	0	0	0	0	0	0	0	0	0	0	0	0	0	0	0	0	0	0	0	0	0	0	0	0	0	0	0	0	4
Muscle system process	0	0	0	0	0	0	0	0	0	0	0	0	0	0	0	0	0	0	0	0	0	0	0	0	0	0	0	0	0	0	0	4
Regulation of monooxygenase activity	0	0	0	0	0	0	0	0	0	0	0	0	0	0	0	0	0	0	0	0	0	0	0	0	0	0	0	0	0	0	0	4
Ethanol oxidation	0	0	0	0	0	0	0	0	0	0	0	0	0	0	0	0	0	0	0	0	0	0	0	0	0	0	0	0	0	0	0	4
Positive regulation of interferon-gamma production	0	0	0	0	0	0	0	0	0	0	0	0	0	0	0	0	0	0	0	0	0	0	0	0	0	0	0	0	0	0	0	3.7889
Leukocyte homeostasis	0	0	0	0	0	0	0	0	0	0	0	0	0	0	0	0	0	0	0	0	0	0	0	0	0	0	0	0	0	0	0	3.49299
Positive regulation of B cell mediated immunity	0	0	0	0	0	0	0	0	0	0	0	0	0	0	0	0	0	0	0	0	0	0	0	0	0	0	0	0	0	0	0	3.38572
Positive regulation of immunoglobulin mediated immune response	0	0	0	0	0	0	0	0	0	0	0	0	0	0	0	0	0	0	0	0	0	0	0	0	0	0	0	0	0	0	0	3.38572
Regulation of insulin secretion	0	0	0	0	0	0	0	0	0	0	0	0	0	0	0	0	0	0	0	0	0	0	0	0	0	0	0	0	0	0	0	3.36872
Protein import into nucleus, translocation	0	0	0	0	0	0	0	0	0	0	0	0	0	0	0	0	0	0	0	0	0	0	0	0	0	0	0	0	0	0	0	2.91864
Positive regulation of dephosphorylation	0	0	0	0	0	0	0	0	0	0	0	0	0	0	0	0	0	0	0	0	0	0	0	0	0	0	0	0	0	0	0	2.88828
Regulation of immunoglobulin production	0	0	0	0	0	0	0	0	0	0	0	0	0	0	0	0	0	0	0	0	0	0	0	0	0	0	0	0	0	0	0	2.86457
Muscle cell apoptotic process	0	0	0	0	0	0	0	0	0	0	0	0	0	0	0	0	0	0	0	0	0	0	0	0	0	0	0	0	0	0	0	2.80396
Positive regulation of chemokine biosynthetic process	0	0	0	0	0	0	0	0	0	0	0	0	0	0	0	0	0	0	0	0	0	0	0	0	0	0	0	0	0	0	0	2.80396
Regulation of isotype switching to IgG isotypes	0	0	0	0	0	0	0	0	0	0	0	0	0	0	0	0	0	0	0	0	0	0	0	0	0	0	0	0	0	0	0	2.80396
Chemokine biosynthetic process	0	0	0	0	0	0	0	0	0	0	0	0	0	0	0	0	0	0	0	0	0	0	0	0	0	0	0	0	0	0	0	2.56717
Regulation of smooth muscle cell apoptotic process	0	0	0	0	0	0	0	0	0	0	0	0	0	0	0	0	0	0	0	0	0	0	0	0	0	0	0	0	0	0	0	2.535
Regulation of regulatory T cell differentiation	0	0	0	0	0	0	0	0	0	0	0	0	0	0	0	0	0	0	0	0	0	0	0	0	0	0	0	0	0	0	0	2.535
Chemokine metabolic process	0	0	0	0	0	0	0	0	0	0	0	0	0	0	0	0	0	0	0	0	0	0	0	0	0	0	0	0	0	0	0	2.535
Positive regulation of lymphocyte mediated immunity	0	0	0	0	0	0	0	0	0	0	0	0	0	0	0	0	0	0	0	0	0	0	0	0	0	0	0	0	0	0	0	2.49405
Regulatory T cell differentiation	0	0	0	0	0	0	0	0	0	0	0	0	0	0	0	0	0	0	0	0	0	0	0	0	0	0	0	0	0	0	0	2.45836
Response to salt stress	0	0	0	0	0	0	0	0	0	0	0	0	0	0	0	0	0	0	0	0	0	0	0	0	0	0	0	0	0	0	0	2.37962
Neutrophil chemotaxis	0	0	0	0	0	0	0	0	0	0	0	0	0	0	0	0	0	0	0	0	0	0	0	0	0	0	0	0	0	0	0	2.35544
Positive regulation of DNA recombination	0	0	0	0	0	0	0	0	0	0	0	0	0	0	0	0	0	0	0	0	0	0	0	0	0	0	0	0	0	0	0	2.34903
Positive regulation of alcohol biosynthetic process	0	0	0	0	0	0	0	0	0	0	0	0	0	0	0	0	0	0	0	0	0	0	0	0	0	0	0	0	0	0	0	2.34903
Neutrophil migration	0	0	0	0	0	0	0	0	0	0	0	0	0	0	0	0	0	0	0	0	0	0	0	0	0	0	0	0	0	0	0	2.2931
Positive regulation of osteoclast differentiation	0	0	0	0	0	0	0	0	0	0	0	0	0	0	0	0	0	0	0	0	0	0	0	0	0	0	0	0	0	0	0	2.29156
Immunoglobulin production	0	0	0	0	0	0	0	0	0	0	0	0	0	0	0	0	0	0	0	0	0	0	0	0	0	0	0	0	0	0	0	2.29156
Protein localization to plasma membrane	0	0	0	0	0	0	0	0	0	0	0	0	0	0	0	0	0	0	0	0	0	0	0	0	0	0	0	0	0	0	0	2.29156
Protein localization to cell periphery	0	0	0	0	0	0	0	0	0	0	0	0	0	0	0	0	0	0	0	0	0	0	0	0	0	0	0	0	0	0	0	2.20579
Extrinsic apoptotic signaling pathway	0	0	0	0	0	0	0	0	0	0	0	0	0	0	0	0	0	0	0	0	0	0	0	0	0	0	0	0	0	0	0	2.15662
Regulation of B cell activation	0	0	0	0	0	0	0	0	0	0	0	0	0	0	0	0	0	0	0	0	0	0	0	0	0	0	0	0	0	0	0	1.9986
Plasma membrane organization	0	0	0	0	0	0	0	0	0	0	0	0	0	0	0	0	0	0	0	0	0	0	0	0	0	0	0	0	0	0	0	1.96185
Immunoglobulin mediated immune response	0	0	0	0	0	0	0	0	0	0	0	0	0	0	0	0	0	0	0	0	0	0	0	0	0	0	0	0	0	0	0	1.94538
Membrane protein ectodomain proteolysis	0	0	0	0	0	0	0	0	0	0	0	0	0	0	0	0	0	0	0	0	0	0	0	0	0	0	0	0	0	0	0	1.91921
Fat-soluble vitamin metabolic process	0	0	0	0	0	0	0	0	0	0	0	0	0	0	0	0	0	0	0	0	0	0	0	0	0	0	0	0	0	0	0	1.87024
Ceramide biosynthetic process	0	0	0	0	0	0	0	0	0	0	0	0	0	0	0	0	0	0	0	0	0	0	0	0	0	0	0	0	0	0	0	1.65387
Positive regulation of tyrosine phosphorylation of STAT protein	0	0	0	0	0	0	0	0	0	0	0	0	0	0	0	0	0	0	0	0	0	0	0	0	0	0	0	0	0	0	0	1.64445
B cell activation involved in immune response	0	0	0	0	0	0	0	0	0	0	0	0	0	0	0	0	0	0	0	0	0	0	0	0	0	0	0	0	0	0	0	1.62499
Regulation of mononuclear cell proliferation	0	0	0	0	0	0	0	0	0	0	0	0	0	0	0	0	0	0	0	0	0	0	0	0	0	0	0	0	0	0	0	1.60615

## Sheet: gene_GOCC_enrichmentmatrix
Table S5 KEGG pathway and GO enrichment results for targets of each drug cluster
Note: KEGG pathway, GO biological process, GO cellular component, and GO molecular function enrichment results for targets of each drug community are listed as the matrix. Values in the matrix indicate the -log10 P values of enrichment analysis, which were calculated by using the ClusterProfiler tool in R software. KEGG, Kyoto Encyclopedia of Genes and Genomes; GO, Gene Ontology.
	Cluster 1	Cluster 2	Cluster 3	Cluster 4	Cluster 5	Cluster 6	Cluster 7	Cluster 8	Cluster 9	Cluster 11	Cluster 12	Cluster 13	Cluster 14	Cluster 15	Cluster 16	Cluster 18	Cluster 19	Cluster 20	Cluster 21	Cluster 22	Cluster 23	Cluster 24	Cluster 25	Cluster 26	Cluster 27	Cluster 28	Cluster 30	Cluster 31	Cluster 32
Plasma membrane receptor complex	2.72543	2.81153	0	0	0	0	0	0	0	4	0	0	4	0	0	0	0	0	4	0	0	0	0	0	0	0	4	0	0
Receptor complex	2.19218	4	0	0	3.53135	0	0	0	0	4	0	0	4	0	0	0	0	0	4	0	0	1.76815	0	4	4	2.79441	4	0	0
Postsynaptic membrane	1.56997	3.26197	3.35864	4	2.69115	0	0	0	0	4	0	0	4	0	0	0	0	0	4	0	0	0	0	4	0	4	4	0	0
Nucleotide-activated protein kinase complex	1.56997	0	0	0	0	0	0	0	0	0	0	0	0	0	0	0	0	0	0	0	0	0	0	0	0	0	0	0	0
Transferase complex, transferring phosphorus-containing groups	1.56997	0	0	0	0	0	0	0	0	0	0	0	0	3.77856	0	0	0	0	0	0	0	0	0	0	0	0	0	0	0
Telomere cap complex	1.56997	0	0	0	0	0	0	0	0	0	0	0	0	0	0	0	0	0	0	0	0	0	0	0	0	0	0	0	0
Nuclear telomere cap complex	1.56997	0	0	0	0	0	0	0	0	0	0	0	0	0	0	0	0	0	0	0	0	0	0	0	0	0	0	0	0
Synaptic membrane	1.56997	2.75057	2.80736	4	2.32571	0	0	0	0	4	0	0	4	0	0	0	0	0	4	0	0	0	0	4	0	4	4	0	0
Ion channel complex	0	4	4	4	4	0	2.39031	0	1.45919	4	0	0	4	0	0	1.73239	0	0	4	0	0	4	3.96832	4	0	4	4	0	4
Transmembrane transporter complex	0	4	4	4	4	0	2.39031	0	0	4	0	0	4	0	0	0	0	0	4	0	0	4	3.96832	4	0	4	4	0	4
Transporter complex	0	4	4	4	4	0	2.39031	0	0	4	0	0	4	0	0	0	0	0	4	0	0	4	3.96832	4	0	4	4	0	4
Cation channel complex	0	4	4	4	4	0	2.4058	0	0	3.62663	0	0	0	0	1.65611	1.85565	0	0	0	0	0	4	3.96832	4	0	4	1.92886	0	4
Voltage-gated potassium channel complex	0	4	1.97279	4	2.69115	0	2.4058	0	1.45919	0	0	0	0	0	0	1.95239	0	0	0	0	0	3.4029	3.96832	0	0	4	0	0	0
Potassium channel complex	0	4	1.96994	4	2.69115	0	2.4058	0	1.45919	0	0	0	0	0	0	1.95239	0	0	0	0	0	3.4029	3.96832	0	0	4	0	0	0
Cell body	0	4	4	4	4	0	0	0	0	4	0	0	4	0	3.18528	0	3.29911	0	3.57078	0	0	2.49758	0	3.4891	0	4	4	0	3.41898
Neuronal cell body	0	4	4	4	4	0	0	0	0	4	0	0	4	0	3.47514	0	3.29911	0	3.78001	0	0	2.69126	0	3.88803	0	4	4	0	3.75461
Membrane raft	0	4	2.07678	0	3.89767	0	0	0	1.45919	4	0	0	3.66931	0	0	0	0	0	0	0	0	4	0	1.69726	4	4	0	0	0
Membrane microdomain	0	4	2.07678	0	3.89767	0	0	0	1.45919	4	0	0	3.66931	0	0	0	0	0	0	0	0	4	0	1.69726	4	4	0	0	0
Membrane region	0	4	1.7027	0	3.43364	0	0	0	0	4	0	0	3.28785	0	0	0	0	0	0	0	0	3.94931	0	0	4	4	0	0	0
Caveola	0	4	2.18717	2.13034	2.83948	0	0	0	2.54414	2.65793	0	0	0	0	0	0	0	0	0	0	0	1.58536	0	1.97135	0	2.42061	0	0	0
Plasma membrane raft	0	4	2.07678	2.87225	2.72746	0	0	0	2.51732	2.53472	0	0	0	0	0	0	0	0	0	0	0	0	0	1.85485	0	3.35247	0	0	0
NMDA selective glutamate receptor complex	0	4	0	3.46781	3.0749	0	0	0	0	4	0	0	1.73456	0	0	0	0	0	4	0	0	0	0	0	0	0	4	0	0
Sarcolemma	0	4	4	2.20177	2.40168	0	0	0	0	2.13663	0	0	0	0	0	1.95239	0	0	0	0	0	0	0	2.1793	0	2.81374	0	0	4
T-tubule	0	4	4	1.9135	3.36698	0	0	0	0	1.96132	0	0	0	0	0	0	0	0	0	0	0	0	0	3.71162	0	1.7918	1.56683	0	4
Postsynapse	0	4	4	4	3.43364	0	0	0	0	4	0	0	4	0	0	0	0	0	4	0	0	0	0	4	0	4	4	0	0
Ionotropic glutamate receptor complex	0	3.92231	0	1.88187	2.10464	0	0	0	0	4	0	0	0	0	0	0	0	0	4	0	0	0	0	0	0	0	4	0	0
Neurotransmitter receptor complex	0	3.92231	0	1.88187	2.10464	0	0	0	0	4	0	0	0	0	0	0	0	0	4	0	0	0	0	0	0	0	4	0	0
Excitatory synapse	0	3.87946	0	0	2.96413	0	0	0	0	4	0	0	3.54747	0	1.73622	0	0	0	3.56259	0	0	0	0	0	3.37067	1.62737	4	0	0
Dendrite	0	3.58376	4	4	2.93625	0	0	0	0	4	0	0	4	0	0	0	0	0	2.7928	0	0	0	0	4	0	4	4	0	0
Axon	0	3.23625	4	4	1.77528	0	0	0	0	4	0	0	4	0	0	0	1.79406	0	3.78001	0	0	0	1.83147	4	0	4	4	0	0
Postsynaptic density	0	3.10518	0	0	3.0749	0	0	0	0	4	0	0	3.66863	0	1.8078	0	0	0	3.62242	0	0	0	0	0	2.5175	1.71273	4	0	0
Postsynaptic specialization	0	3.10518	0	0	3.0749	0	0	0	0	4	0	0	3.66863	0	1.8078	0	0	0	3.62242	0	0	0	0	0	2.5175	1.71273	4	0	0
Intercalated disc	0	2.62024	3.85401	3.897	2.09174	0	0	0	0	0	0	0	0	0	0	0	0	0	0	0	0	0	0	3.57858	0	0	0	0	0
Z disc	0	2.57821	3.57553	2.27374	0	0	0	0	0	0	0	0	0	0	0	0	0	0	0	0	0	2.09207	0	2.23216	0	1.94556	0	0	2.085
Voltage-gated sodium channel complex	0	2.4408	2.44427	4	4	0	0	0	0	0	0	0	0	0	0	0	0	0	0	0	0	0	0	4	0	0	0	0	0
I band	0	2.4408	4	2.11479	0	0	0	0	0	0	0	0	0	0	0	0	0	0	0	0	0	2.00084	0	2.14785	0	1.83567	0	0	3.06647
Cell-cell contact zone	0	2.36771	3.49673	3.43039	1.90797	0	0	0	0	0	0	0	0	0	0	0	0	0	0	0	0	0	0	3.20141	0	0	0	0	0
Sodium channel complex	0	2.3074	2.29925	4	4	0	0	0	0	0	0	0	0	0	0	0	0	0	0	0	0	0	0	4	0	0	0	0	0
Sarcomere	0	1.87505	3.57553	1.53167	2.7807	0	0	0	0	0	0	0	0	0	0	0	0	0	0	0	0	1.66997	0	1.67662	0	0	0	0	4
Contractile fiber part	0	1.7591	3.41736	0	2.69612	0	0	0	0	0	0	0	0	0	0	0	0	0	0	0	0	1.60211	0	1.57582	0	0	0	0	4
Neuron projection membrane	0	1.74726	0	0	0	0	0	0	0	4	0	0	4	0	0	0	0	0	0	0	0	0	0	0	0	1.95138	1.71662	0	0
Myofibril	0	1.73762	3.36425	0	2.69115	0	0	0	0	0	0	0	0	0	0	1.85565	0	0	0	0	0	1.58536	0	0	0	0	0	0	4
Dendritic spine	0	1.73339	0	0	0	0	0	0	0	2.21309	0	0	0	0	0	0	0	0	0	0	0	0	0	0	0	0	1.68869	0	0
Neuron spine	0	1.72243	0	0	0	0	0	0	0	2.20167	0	0	0	0	0	0	0	0	0	0	0	0	0	0	0	0	1.68869	0	0
Contractile fiber	0	1.69211	4	0	2.63881	0	0	0	0	0	0	0	0	0	0	1.85565	0	0	0	0	0	1.56331	0	0	0	0	0	0	4
Synaptic vesicle	0	1.5735	0	0	0	0	0	0	0	2.04699	0	0	1.71139	0	0	0	0	0	1.63814	0	0	0	0	0	0	0	3.33811	0	0
Voltage-gated calcium channel complex	0	0	4	0	3.43364	0	0	0	0	4	0	1.66632	0	0	1.8078	0	0	0	0	0	0	0	0	2.56793	0	0	0	0	4
Calcium channel complex	0	0	4	0	4	0	0	0	0	4	0	1.57356	0	0	2.48998	0	0	0	0	0	0	0	0	2.10744	0	0	0	0	4
Axon part	0	0	4	4	0	0	0	0	0	4	0	0	4	0	0	0	0	0	3.11907	0	0	0	1.78106	4	0	4	4	0	0
Axon terminus	0	0	4	3.14877	0	0	0	0	0	4	0	0	4	0	0	0	1.79406	0	2.85817	0	0	0	0	4	0	4	4	0	0
Neuron projection terminus	0	0	4	2.93369	0	0	0	0	0	4	0	0	3.85996	0	0	0	1.79406	0	2.76459	0	0	0	0	3.90181	0	4	4	0	0
Nonmotile primary cilium	0	0	3.17768	0	0	0	0	0	0	0	0	0	0	0	0	0	0	0	0	0	0	1.87732	0	0	0	1.71273	0	0	0
Ciliary membrane	0	0	3.09899	0	1.6895	0	0	0	0	0	0	0	0	0	0	0	0	0	0	0	0	2.43492	0	1.85743	0	2.30428	0	0	0
Cell projection membrane	0	0	2.64855	0	0	0	0	0	1.45919	3.54385	0	0	4	0	2.48998	0	0	0	0	0	0	2.57604	0	2.15964	0	2.29208	1.86635	0	0
Lateral plasma membrane	0	0	2.56587	0	2.05075	0	0	0	0	0	0	0	0	0	0	0	0	0	0	0	0	1.76815	0	0	0	1.71273	0	0	0
Primary cilium	0	0	2.5018	0	0	0	0	0	0	0	0	0	0	0	0	0	0	0	0	0	0	1.58536	0	0	0	0	0	0	0
Apical part of cell	0	0	2.29925	0	0	0	0	0	4	0	0	0	2.38847	0	0	0	0	2.33877	0	0	0	1.6811	2.92441	0	2.03184	0	0	0	1.56992
Cilium	0	0	2.18717	0	0	0	0	0	0	0	0	0	0	0	0	0	0	0	0	0	0	0	0	0	0	0	0	0	0
Early endosome	0	0	1.93938	0	0	0	0	0	0	0	0	0	0	0	0	0	0	0	0	0	0	0	0	0	3.02829	0	0	0	0
Perikaryon	0	0	1.81634	4	0	0	0	0	0	4	0	0	4	0	2.02109	0	1.79406	0	0	0	0	2.13376	0	1.61818	0	4	2.63627	0	2.14252
Neuronal cell body membrane	0	0	0	4	0	0	0	0	0	0	0	0	0	0	0	0	0	0	0	0	0	0	0	0	0	0	0	0	0
Cell body membrane	0	0	0	4	0	0	0	0	0	0	0	0	0	0	0	0	0	0	0	0	0	0	0	0	0	0	0	0	0
Mitochondrial matrix	0	0	0	4	0	0	0	0	0	0	0	0	0	0	0	0	0	0	0	0	0	0	0	0	0	0	0	0	0
Main axon	0	0	0	4	0	0	0	0	0	1.74472	0	0	0	0	0	0	0	0	0	0	0	0	3.11246	2.17259	0	2.66728	0	0	0
Node of Ranvier	0	0	0	4	0	0	0	0	0	0	0	0	0	0	0	0	0	0	0	0	0	0	3.99781	3.76794	0	2.58796	0	0	0
Presynaptic membrane	0	0	0	3.43039	0	0	0	0	0	1.71179	0	0	0	0	1.59729	0	0	0	0	0	0	0	0	0	0	0	0	0	0
Glial cell projection	0	0	0	3.10316	0	0	0	0	0	0	0	0	0	0	0	0	0	0	0	0	0	0	0	0	0	0	0	0	0
Chloride channel complex	0	0	0	2.65557	0	0	0	0	0	0	0	0	0	0	0	0	0	0	0	0	0	0	0	4	0	0	4	0	0
Juxtaparanode region of axon	0	0	0	2.0459	0	0	0	0	0	0	0	0	0	0	0	0	0	0	0	0	0	0	0	0	0	0	0	0	0
Leading edge membrane	0	0	0	2.00481	0	0	0	0	0	4	0	0	3.74327	0	1.8078	0	0	0	0	0	0	0	0	0	0	0	0	0	0
Axon initial segment	0	0	0	1.98423	0	0	0	0	0	0	0	0	0	0	0	0	0	0	0	0	0	0	3.0455	0	0	2.81374	0	0	0
Inhibitory synapse	0	0	0	1.91832	0	0	0	0	0	0	0	0	0	0	0	0	0	0	0	0	0	0	0	0	0	0	2.53998	0	0
Peroxisomal matrix	0	0	0	1.9135	0	0	0	0	0	0	0	0	0	0	0	0	0	2.72132	0	0	0	0	0	0	0	0	0	0	0
Microbody lumen	0	0	0	1.9135	0	0	0	0	0	0	0	0	0	0	0	0	0	2.72132	0	0	0	0	0	0	0	0	0	0	0
Presynapse	0	0	0	1.9135	0	0	0	0	0	4	0	0	1.88044	0	0	0	0	0	0	0	0	0	0	1.67662	0	3.07089	4	0	0
Proteasome core complex	0	0	0	1.54674	0	0	0	0	0	0	4	0	0	0	0	0	0	0	0	0	0	0	0	0	0	0	0	0	0
Mast cell granule	0	0	0	1.52374	0	0	0	0	0	0	0	0	0	0	0	0	0	0	0	0	0	0	0	0	2.19943	0	0	0	0
Basolateral plasma membrane	0	0	0	0	2.69612	0	0	0	1.50753	1.59962	1.55872	0	0	0	0	0	0	0	0	0	0	1.60211	0	2.17118	2.09801	0	0	2.93117	0
Clathrin coat	0	0	0	0	2.09174	0	0	0	0	0	0	0	0	0	0	0	0	0	0	0	0	0	0	0	0	0	0	0	0
Membrane coat	0	0	0	0	1.6315	0	0	0	0	0	0	0	0	0	0	0	0	0	0	0	0	0	0	0	0	0	0	0	0
Coated membrane	0	0	0	0	1.6315	0	0	0	0	0	0	0	0	0	0	0	0	0	0	0	0	0	0	0	0	0	0	0	0
Endocytic vesicle	0	0	0	0	1.59501	0	0	0	0	0	0	0	4	0	0	0	0	0	0	1.54432	0	0	0	0	0	0	0	0	0
Blood microparticle	0	0	0	0	0	1.8593	0	0	0	0	0	0	0	0	0	0	0	0	0	0	0	0	0	0	0	0	0	1.89709	0
Centriole	0	0	0	0	0	0	2.4058	0	0	0	0	0	0	0	0	0	0	0	0	0	0	0	0	0	0	0	0	0	0
Microtubule organizing center part	0	0	0	0	0	0	2.4058	0	0	0	0	0	0	0	0	0	0	0	0	0	0	0	0	0	0	0	0	0	0
Condensed chromosome	0	0	0	0	0	0	2.4058	0	0	0	0	0	0	0	0	0	0	0	0	0	0	0	0	0	0	0	0	0	0
IkappaB kinase complex	0	0	0	0	0	0	0	3.23657	0	0	0	0	0	0	0	0	0	0	3.57868	0	0	0	0	0	0	0	0	0	0
CD40 receptor complex	0	0	0	0	0	0	0	3.23657	0	0	0	0	0	0	0	0	0	0	3.56259	0	0	0	0	0	0	0	0	0	0
Serine/threonine protein kinase complex	0	0	0	0	0	0	0	1.69319	0	0	0	0	0	0	0	0	0	0	2.00385	0	0	0	0	0	0	0	0	0	0
Protein kinase complex	0	0	0	0	0	0	0	1.69319	0	0	0	0	0	0	0	0	0	0	1.89981	0	0	0	0	0	0	0	0	0	0
Apical plasma membrane	0	0	0	0	0	0	0	0	4	0	0	0	1.88044	0	0	0	0	2.43316	0	0	0	1.91034	2.32014	0	2.38508	0	0	0	1.87612
Rough endoplasmic reticulum	0	0	0	0	0	0	0	0	1.45919	0	0	0	3.41153	0	0	0	0	0	0	0	0	0	0	2.02764	0	0	0	0	0
Microvillus	0	0	0	0	0	0	0	0	1.45919	0	0	0	0	0	0	0	0	0	0	0	0	0	0	0	0	0	0	0	0
Axolemma	0	0	0	0	0	0	0	0	0	2.83132	0	0	0	0	0	1.85565	0	0	0	0	0	0	0	0	0	0	0	0	0
Dendrite membrane	0	0	0	0	0	0	0	0	0	2.63425	0	0	3.15937	0	0	0	0	0	0	0	0	0	0	0	0	2.44301	2.20015	0	0
Cell leading edge	0	0	0	0	0	0	0	0	0	2.3084	0	0	3.28785	0	1.63964	0	0	0	0	0	0	0	0	0	0	0	0	0	0
Exocytic vesicle	0	0	0	0	0	0	0	0	0	1.9495	0	0	0	0	0	0	0	0	0	0	0	0	0	0	0	0	3.15522	0	0
Terminal bouton	0	0	0	0	0	0	0	0	0	1.70761	0	0	0	0	0	0	0	0	0	0	0	0	0	0	0	0	0	0	0
Transport vesicle	0	0	0	0	0	0	0	0	0	1.6521	0	0	1.68986	0	0	0	0	0	0	0	0	0	0	0	0	0	2.20015	0	0
Proteasome complex	0	0	0	0	0	0	0	0	0	0	4	0	0	0	0	0	0	0	0	0	0	0	0	0	0	0	0	0	0
Endopeptidase complex	0	0	0	0	0	0	0	0	0	0	4	0	0	0	0	0	0	0	0	0	0	0	0	0	0	0	0	0	0
Peptidase complex	0	0	0	0	0	0	0	0	0	0	4	0	0	0	0	0	0	0	0	0	0	0	0	0	0	0	0	0	0
Integrin complex	0	0	0	0	0	0	0	0	0	0	1.87453	0	0	0	0	0	0	0	0	0	0	0	0	0	0	0	0	0	0
Protein complex involved in cell adhesion	0	0	0	0	0	0	0	0	0	0	1.87097	0	0	0	0	0	0	0	0	0	0	0	0	0	0	0	0	0	0
Peroxisomal membrane	0	0	0	0	0	0	0	0	0	0	1.55872	0	0	0	0	0	0	0	0	0	0	0	0	0	0	0	0	0	0
Microbody membrane	0	0	0	0	0	0	0	0	0	0	1.55872	0	0	0	0	0	0	0	0	0	0	0	0	0	0	0	0	0	0
Acetylcholine-gated channel complex	0	0	0	0	0	0	0	0	0	0	0	0	4	0	0	0	0	0	4	0	0	0	0	0	0	0	0	0	0
NADPH oxidase complex	0	0	0	0	0	0	0	0	0	0	0	0	4	0	0	0	0	0	0	0	0	0	0	0	0	0	0	0	0
Phagocytic vesicle	0	0	0	0	0	0	0	0	0	0	0	0	4	0	0	0	0	0	0	0	0	0	0	0	0	0	0	0	0
Oxidoreductase complex	0	0	0	0	0	0	0	0	0	0	0	0	4	2.64527	0	0	0	0	0	0	0	0	0	0	0	0	0	0	0
Secondary lysosome	0	0	0	0	0	0	0	0	0	0	0	0	4	0	0	0	0	0	0	0	0	0	0	0	0	0	0	0	0
Secretory vesicle	0	0	0	0	0	0	0	0	0	0	0	0	4	0	0	0	0	0	0	0	0	0	0	0	0	0	1.68869	0	0
Secretory granule	0	0	0	0	0	0	0	0	0	0	0	0	4	0	0	0	0	0	0	0	0	0	0	0	0	0	0	0	0
Phagocytic vesicle membrane	0	0	0	0	0	0	0	0	0	0	0	0	3.54747	0	0	0	0	0	0	0	0	0	0	0	0	0	0	0	0
Cytoplasmic vesicle membrane	0	0	0	0	0	0	0	0	0	0	0	0	3.4966	0	0	0	0	0	0	0	0	0	0	0	0	0	0	0	0
External side of plasma membrane	0	0	0	0	0	0	0	0	0	0	0	0	2.96887	0	0	0	0	0	2.01307	0	0	0	0	0	0	0	0	0	0
Side of membrane	0	0	0	0	0	0	0	0	0	0	0	0	2.90565	0	0	0	0	0	2.88704	0	0	0	0	0	4	0	0	0	0
Endocytic vesicle membrane	0	0	0	0	0	0	0	0	0	0	0	0	2.44945	0	0	0	0	0	0	0	0	0	0	0	0	0	0	0	0
Transport vesicle membrane	0	0	0	0	0	0	0	0	0	0	0	0	2.43618	0	0	0	0	0	0	0	0	0	0	0	0	0	2.03832	0	0
Platelet alpha granule lumen	0	0	0	0	0	0	0	0	0	0	0	0	2.25387	0	0	0	0	0	0	0	0	0	0	0	0	0	0	0	0
Focal adhesion	0	0	0	0	0	0	0	0	0	0	0	0	2.21751	0	0	0	0	0	0	0	0	0	0	0	4	0	0	0	0
Cell-substrate adherens junction	0	0	0	0	0	0	0	0	0	0	0	0	2.21524	0	0	0	0	0	0	0	0	0	0	0	4	0	0	0	0
Cell-substrate junction	0	0	0	0	0	0	0	0	0	0	0	0	2.209	0	0	0	0	0	0	0	0	0	0	0	4	0	0	0	0
Synaptic vesicle membrane	0	0	0	0	0	0	0	0	0	0	0	0	2.19902	0	0	0	0	0	0	0	0	0	0	0	0	0	0	0	0
Exocytic vesicle membrane	0	0	0	0	0	0	0	0	0	0	0	0	2.19902	0	0	0	0	0	0	0	0	0	0	0	0	0	0	0	0
Platelet alpha granule	0	0	0	0	0	0	0	0	0	0	0	0	2.05874	0	0	0	0	0	0	0	0	0	0	0	0	0	0	0	0
Actin filament	0	0	0	0	0	0	0	0	0	0	0	0	1.96134	0	0	0	0	0	0	0	0	0	0	0	4	0	0	0	0
Secretory granule lumen	0	0	0	0	0	0	0	0	0	0	0	0	1.9579	0	0	0	0	0	0	0	0	0	0	0	0	0	0	0	0
Extrinsic component of membrane	0	0	0	0	0	0	0	0	0	0	0	0	1.9579	0	0	0	0	0	0	0	0	0	0	0	4	0	0	0	0
Acrosomal vesicle	0	0	0	0	0	0	0	0	0	0	0	0	1.90157	0	0	0	0	0	0	0	0	0	0	0	0	0	0	0	0
Cytoplasmic membrane-bounded vesicle lumen	0	0	0	0	0	0	0	0	0	0	0	0	1.82486	0	0	0	0	0	0	2.14621	0	0	0	0	0	0	0	0	0
Vesicle lumen	0	0	0	0	0	0	0	0	0	0	0	0	1.82462	0	0	0	0	0	0	2.14621	0	0	0	0	0	0	0	0	0
Perinuclear endoplasmic reticulum	0	0	0	0	0	0	0	0	0	0	0	0	1.73456	0	0	0	0	0	0	0	0	0	0	0	0	0	0	0	0
Clathrin-sculpted vesicle	0	0	0	0	0	0	0	0	0	0	0	0	1.71139	0	0	0	0	0	0	0	0	0	0	0	0	0	0	0	0
Nuclear replisome	0	0	0	0	0	0	0	0	0	0	0	0	0	4	0	0	0	0	0	0	0	0	0	0	0	0	0	0	0
Replication fork	0	0	0	0	0	0	0	0	0	0	0	0	0	4	0	0	0	0	0	0	0	0	0	0	0	0	0	0	0
Replisome	0	0	0	0	0	0	0	0	0	0	0	0	0	4	0	0	0	0	0	0	0	0	0	0	0	0	0	0	0
DNA polymerase complex	0	0	0	0	0	0	0	0	0	0	0	0	0	4	0	0	0	0	0	0	0	0	0	0	0	0	0	0	0
Nuclear replication fork	0	0	0	0	0	0	0	0	0	0	0	0	0	4	0	0	0	0	0	0	0	0	0	0	0	0	0	0	0
Nucleotide-excision repair complex	0	0	0	0	0	0	0	0	0	0	0	0	0	4	0	0	0	0	0	0	0	0	0	0	0	0	0	0	0
DNA repair complex	0	0	0	0	0	0	0	0	0	0	0	0	0	4	1.8078	0	0	0	0	0	0	0	0	0	0	0	0	0	0
Protein-dna complex	0	0	0	0	0	0	0	0	0	0	0	0	0	4	0	0	0	0	0	0	0	0	0	0	0	0	0	0	0
Ada2/Gcn5/Ada3 transcription activator complex	0	0	0	0	0	0	0	0	0	0	0	0	0	2.85973	0	0	0	0	0	0	0	0	0	0	0	0	0	0	0
Nuclear chromosome part	0	0	0	0	0	0	0	0	0	0	0	0	0	2.4059	0	0	0	0	0	0	2.21107	0	0	0	0	0	0	0	0
H4 histone acetyltransferase complex	0	0	0	0	0	0	0	0	0	0	0	0	0	2.11284	0	0	0	0	0	0	0	0	0	0	0	0	0	0	0
Cytosolic part	0	0	0	0	0	0	0	0	0	0	0	0	0	1.70703	0	0	0	0	0	0	0	0	0	0	0	0	0	0	0
Histone acetyltransferase complex	0	0	0	0	0	0	0	0	0	0	0	0	0	1.49393	0	0	0	0	0	0	0	0	0	0	0	0	0	0	0
Protein acetyltransferase complex	0	0	0	0	0	0	0	0	0	0	0	0	0	1.45093	0	0	0	0	0	0	0	0	0	0	0	0	0	0	0
Acetyltransferase complex	0	0	0	0	0	0	0	0	0	0	0	0	0	1.45093	0	0	0	0	0	0	0	0	0	0	0	0	0	0	0
Platelet dense tubular network	0	0	0	0	0	0	0	0	0	0	0	0	0	0	3.96189	0	0	0	0	0	0	0	0	0	0	0	0	0	0
Sarcoplasmic reticulum	0	0	0	0	0	0	0	0	0	0	0	0	0	0	3.63191	0	0	0	0	0	0	0	0	0	0	0	0	0	0
Phosphatidylinositol 3-kinase complex	0	0	0	0	0	0	0	0	0	0	0	0	0	0	3.63191	0	0	0	0	0	0	0	0	0	0	0	0	0	0
Sarcoplasm	0	0	0	0	0	0	0	0	0	0	0	0	0	0	3.63191	0	0	0	0	0	0	0	0	0	0	0	0	0	0
Photoreceptor disc membrane	0	0	0	0	0	0	0	0	0	0	0	0	0	0	2.27846	0	0	0	0	0	0	0	0	0	0	0	0	0	0
Secretory granule membrane	0	0	0	0	0	0	0	0	0	0	0	0	0	0	2.27846	0	0	0	0	0	0	0	0	0	0	0	0	0	0
Sarcoplasmic reticulum membrane	0	0	0	0	0	0	0	0	0	0	0	0	0	0	1.8078	0	0	0	0	0	0	0	0	0	0	0	0	0	0
Myelin sheath	0	0	0	0	0	0	0	0	0	0	0	0	0	0	0	2.43739	0	0	0	0	0	0	0	0	0	0	0	0	0
Peroxisome	0	0	0	0	0	0	0	0	0	0	0	0	0	0	0	1.95239	0	3.11362	0	0	0	0	0	0	0	0	0	0	0
Microbody	0	0	0	0	0	0	0	0	0	0	0	0	0	0	0	1.95239	0	3.11362	0	0	0	0	0	0	0	0	0	0	0
Mitochondrial outer membrane	0	0	0	0	0	0	0	0	0	0	0	0	0	0	0	1.85565	0	0	0	0	0	0	0	0	0	0	0	0	0
Organelle outer membrane	0	0	0	0	0	0	0	0	0	0	0	0	0	0	0	1.85565	0	0	0	0	0	0	0	0	0	0	0	0	0
Outer membrane	0	0	0	0	0	0	0	0	0	0	0	0	0	0	0	1.85565	0	0	0	0	0	0	0	0	0	0	0	0	0
Striated muscle thin filament	0	0	0	0	0	0	0	0	0	0	0	0	0	0	0	1.73506	0	0	0	0	0	0	0	0	0	0	0	0	2.34223
Myofilament	0	0	0	0	0	0	0	0	0	0	0	0	0	0	0	1.73239	0	0	0	0	0	0	0	0	0	0	0	0	2.24602
Microtubule associated complex	0	0	0	0	0	0	0	0	0	0	0	0	0	0	0	0	1.74902	0	0	0	0	0	0	0	0	0	0	0	0
Mitochondrial inner membrane	0	0	0	0	0	0	0	0	0	0	0	0	0	0	0	0	0	3.4063	0	0	0	0	0	0	0	0	0	0	0
Microbody part	0	0	0	0	0	0	0	0	0	0	0	0	0	0	0	0	0	2.33877	0	0	0	0	0	0	0	0	0	0	0
Peroxisomal part	0	0	0	0	0	0	0	0	0	0	0	0	0	0	0	0	0	2.33877	0	0	0	0	0	0	0	0	0	0	0
Primary lysosome	0	0	0	0	0	0	0	0	0	0	0	0	0	0	0	0	0	1.68144	0	0	0	0	0	0	0	0	0	0	0
Azurophil granule	0	0	0	0	0	0	0	0	0	0	0	0	0	0	0	0	0	1.68144	0	0	0	0	0	0	0	0	0	0	0
Proton-transporting two-sector atpase complex, catalytic domain	0	0	0	0	0	0	0	0	0	0	0	0	0	0	0	0	0	1.68144	0	0	0	0	0	0	0	0	0	0	0
Integral component of mitochondrial outer membrane	0	0	0	0	0	0	0	0	0	0	0	0	0	0	0	0	0	1.64802	0	0	0	0	0	0	0	0	0	0	0
Intrinsic component of mitochondrial outer membrane	0	0	0	0	0	0	0	0	0	0	0	0	0	0	0	0	0	1.64802	0	0	0	0	0	0	0	0	0	0	0
Proton-transporting v-type atpase complex	0	0	0	0	0	0	0	0	0	0	0	0	0	0	0	0	0	1.64802	0	0	0	0	0	0	0	0	0	0	0
Neuromuscular junction	0	0	0	0	0	0	0	0	0	0	0	0	0	0	0	0	0	0	2.28203	0	0	0	0	0	0	0	0	0	0
Endocytic vesicle lumen	0	0	0	0	0	0	0	0	0	0	0	0	0	0	0	0	0	0	0	3.04911	0	0	0	0	0	0	0	0	0
Melanosome	0	0	0	0	0	0	0	0	0	0	0	0	0	0	0	0	0	0	0	2.14621	0	0	0	0	0	0	0	0	0
Pigment granule	0	0	0	0	0	0	0	0	0	0	0	0	0	0	0	0	0	0	0	2.14621	0	0	0	0	0	0	0	0	0
Endoplasmic reticulum chaperone complex	0	0	0	0	0	0	0	0	0	0	0	0	0	0	0	0	0	0	0	1.60922	0	0	0	0	0	0	0	0	0
RNA polymerase II transcription factor complex	0	0	0	0	0	0	0	0	0	0	0	0	0	0	0	0	0	0	0	0	2.7316	0	2.50347	0	0	0	0	0	0
Nuclear chromatin	0	0	0	0	0	0	0	0	0	0	0	0	0	0	0	0	0	0	0	0	2.7316	0	0	0	0	0	0	0	0
Transcription factor complex	0	0	0	0	0	0	0	0	0	0	0	0	0	0	0	0	0	0	0	0	2.7316	0	0	0	0	0	0	0	0
Nuclear transcription factor complex	0	0	0	0	0	0	0	0	0	0	0	0	0	0	0	0	0	0	0	0	2.70779	0	2.29963	0	0	0	0	0	0
Chromatin	0	0	0	0	0	0	0	0	0	0	0	0	0	0	0	0	0	0	0	0	2.2898	0	0	0	0	0	0	0	0
Endolysosome membrane	0	0	0	0	0	0	0	0	0	0	0	0	0	0	0	0	0	0	0	0	0	2.68583	0	0	0	0	0	0	0
Endolysosome	0	0	0	0	0	0	0	0	0	0	0	0	0	0	0	0	0	0	0	0	0	2.47971	0	0	0	0	0	0	0
Basal plasma membrane	0	0	0	0	0	0	0	0	0	0	0	0	0	0	0	0	0	0	0	0	0	2.09207	0	0	0	0	0	0	0
Basal part of cell	0	0	0	0	0	0	0	0	0	0	0	0	0	0	0	0	0	0	0	0	0	1.8128	0	0	0	0	0	0	0
Brush border membrane	0	0	0	0	0	0	0	0	0	0	0	0	0	0	0	0	0	0	0	0	0	0	1.90657	0	0	0	0	0	0
GABA receptor complex	0	0	0	0	0	0	0	0	0	0	0	0	0	0	0	0	0	0	0	0	0	0	0	4	0	0	4	0	0
GABA-A receptor complex	0	0	0	0	0	0	0	0	0	0	0	0	0	0	0	0	0	0	0	0	0	0	0	4	0	0	4	0	0
Cytoplasmic side of plasma membrane	0	0	0	0	0	0	0	0	0	0	0	0	0	0	0	0	0	0	0	0	0	0	0	0	4	0	0	0	0
Cytoplasmic side of membrane	0	0	0	0	0	0	0	0	0	0	0	0	0	0	0	0	0	0	0	0	0	0	0	0	4	0	0	0	0
Extrinsic component of cytoplasmic side of plasma membrane	0	0	0	0	0	0	0	0	0	0	0	0	0	0	0	0	0	0	0	0	0	0	0	0	4	0	0	0	0
Extrinsic component of plasma membrane	0	0	0	0	0	0	0	0	0	0	0	0	0	0	0	0	0	0	0	0	0	0	0	0	4	0	0	0	0
Actin cytoskeleton	0	0	0	0	0	0	0	0	0	0	0	0	0	0	0	0	0	0	0	0	0	0	0	0	2.92016	0	0	0	0
Late endosome	0	0	0	0	0	0	0	0	0	0	0	0	0	0	0	0	0	0	0	0	0	0	0	0	2.80715	0	0	0	0
Ruffle	0	0	0	0	0	0	0	0	0	0	0	0	0	0	0	0	0	0	0	0	0	0	0	0	2.41816	0	0	0	0

## Sheet: gene_GOMF_enrichmentmatrix
Table S5 KEGG pathway and GO enrichment results for targets of each drug cluster
Note: KEGG pathway, GO biological process, GO cellular component, and GO molecular function enrichment results for targets of each drug community are listed as the matrix. Values in the matrix indicate the -log10 P values of enrichment analysis, which were calculated by using the ClusterProfiler tool in R software. KEGG, Kyoto Encyclopedia of Genes and Genomes; GO, Gene Ontology.
	Cluster 1	Cluster 2	Cluster 3	Cluster 4	Cluster 5	Cluster 6	Cluster 7	Cluster 8	Cluster 9	Cluster 11	Cluster 12	Cluster 13	Cluster 14	Cluster 15	Cluster 16	Cluster 18	Cluster 19	Cluster 20	Cluster 21	Cluster 22	Cluster 23	Cluster 24	Cluster 25	Cluster 26	Cluster 27	Cluster 28	Cluster 30	Cluster 31	Cluster 32	Cluster 30	Cluster 31	Cluster 32
GABA receptor activity	3.10491	0	0	0	0	0	0	0	0	0	0	0	0	0	0	0	0	0	0	0	0	0	0	0	0	4	0	0	0	4	0	0
Drug binding	2.0933	4	4	0	4	0	2.06148	0	3.99618	0	4	3.26265	2.01111	4	2.54193	2.50436	2.91523	0	0	0	4	3.91919	4	4	1.60416	4	0	4	0	4	0	0
Transcription coactivator binding	1.85729	0	0	0	0	0	0	0	0	0	0	0	0	0	0	0	0	0	0	0	0	0	1.80881	0	0	0	0	0	0	0	0	0
Hydrolase activity, acting on carbon-nitrogen (but not peptide) bonds, in linear amidines	1.85729	0	0	0	0	0	0	0	0	0	0	0	0	0	0	0	0	0	0	0	0	0	0	0	0	0	0	0	0	0	0	0
Phosphate ion binding	1.85729	0	0	0	0	0	0	0	0	0	0	0	0	0	0	0	0	0	0	0	0	0	0	0	0	0	0	0	0	0	0	0
Folic acid binding	1.85729	2.55535	0	0	0	0	0	0	0	0	0	0	0	0	0	0	3.09284	0	0	0	0	0	0	0	0	0	0	0	0	0	0	0
RNA-directed DNA polymerase activity	1.85729	0	0	0	0	0	0	0	0	0	0	0	0	0	0	0	0	0	0	0	0	0	0	0	0	0	0	0	0	0	0	0
Telomerase RNA binding	1.85729	0	0	0	0	0	0	0	0	0	0	0	0	0	0	0	0	0	0	0	0	0	0	0	0	0	0	0	0	0	0	0
Organic acid binding	1.79734	2.0998	0	1.51239	0	0	0	0	0	0	0	0	0	0	0	0	2.75056	0	0	0	0	0	0	0	0	0	0	0	0	0	0	0
Transcription cofactor binding	1.79734	0	0	0	0	0	0	0	0	0	0	0	0	0	0	0	0	0	0	0	0	0	0	0	0	0	0	0	0	0	0	0
Telomeric DNA binding	1.72409	0	0	0	0	0	0	0	0	0	0	0	0	0	0	0	0	0	0	0	0	0	0	0	0	0	0	0	0	0	0	0
Gated channel activity	0	4	4	4	4	0	0	0	0	0	4	0	0	4	0	1.94683	0	2.03262	0	0	4	0	0	4	4	4	0	4	0	4	0	4
Cation channel activity	0	4	4	4	4	0	0	0	0	0	4	0	0	4	0	2.84608	0	2.08338	0	0	4	0	0	4	3.91239	4	0	4	0	3.97915	0	4
Ion channel activity	0	4	4	4	4	0	0	0	0	0	4	0	0	4	0	2.27535	0	0	0	0	4	0	0	4	4	4	0	4	0	4	0	4
Substrate-specific channel activity	0	4	4	4	4	0	0	0	0	0	4	0	0	4	0	2.22218	0	0	0	0	4	0	0	4	4	4	0	4	0	4	0	4
Channel activity	0	4	4	4	4	0	0	0	0	0	4	0	0	4	0	2.1218	0	0	0	0	4	0	0	4	4	4	0	3.95423	0	4	0	4
Passive transmembrane transporter activity	0	4	4	4	4	0	0	0	0	0	4	0	0	4	0	2.1218	0	0	0	0	4	0	0	4	4	4	0	3.95423	0	4	0	4
Metal ion transmembrane transporter activity	0	4	4	4	4	0	0	0	1.92615	0	4	0	0	2.21549	0	2.27645	0	0	0	0	2.78074	0	0	4	4	4	0	4	0	4	0	4
Potassium channel activity	0	4	3.40881	4	0	0	2.06148	0	0	0	0	0	0	0	0	0	0	2.41353	0	0	0	0	0	4	3.39305	0	0	4	0	0	0	0
Potassium ion transmembrane transporter activity	0	4	2.98111	4	2.09931	0	2.06148	0	3.33074	0	0	1.90168	0	0	0	0	0	2.33018	0	0	0	0	0	3.69133	3.13613	0	0	4	0	0	0	0
Monovalent inorganic cation transmembrane transporter activity	0	4	3.566	4	4	0	0	0	2.11629	0	0	0	0	0	0	0	0	2.01251	0	0	0	0	0	3.88736	4	4	0	4	0	2.2003	0	0
Calcium-activated potassium channel activity	0	4	0	0	0	0	0	0	0	0	0	0	0	0	0	0	0	0	0	0	0	0	0	0	0	0	0	0	0	0	0	0
Calcium activated cation channel activity	0	4	0	0	0	0	0	0	0	0	0	0	0	0	0	0	0	0	0	0	0	0	0	0	0	0	0	0	0	0	0	0
G-protein coupled amine receptor activity	0	4	4	0	4	0	0	0	0	4	4	1.76825	0	0	0	0	0	0	0	0	2.2179	0	0	1.67437	0	4	0	4	0	4	0	0
Neurotransmitter receptor activity	0	4	4	3.38389	4	0	0	0	0	2.57502	4	0	0	4	0	0	0	0	0	0	4	0	0	4	0	4	0	4	0	4	0	0
Ion gated channel activity	0	4	0	0	0	0	0	0	0	0	0	0	0	0	0	0	0	0	0	0	0	0	0	0	0	0	0	0	0	0	0	0
Catecholamine binding	0	4	4	0	4	0	0	0	0	4	4	0	0	0	0	0	0	0	0	0	0	0	0	4	0	4	0	4	0	4	0	0
Adrenergic receptor activity	0	4	4	0	3.24017	0	0	0	0	4	4	0	0	0	0	0	0	0	0	0	0	0	0	0	0	4	0	4	0	4	0	0
Voltage-gated ion channel activity	0	4	4	4	4	0	2.03661	0	0	0	3.65199	0	0	0	0	0	0	2.24379	0	0	0	0	0	4	3.8548	4	0	4	0	0	0	4
Voltage-gated channel activity	0	4	4	4	4	0	2.03661	0	0	0	3.65199	0	0	0	0	0	0	2.24379	0	0	0	0	0	4	3.8548	4	0	4	0	0	0	4
Ligand-gated ion channel activity	0	4	0	3.9876	4	0	2.06148	0	0	0	4	0	0	4	0	3.0643	0	2.35529	0	0	4	0	0	1.82193	2.27245	4	0	0	0	4	0	0
Ligand-gated channel activity	0	4	0	3.9876	4	0	2.06148	0	0	0	4	0	0	4	0	3.0643	0	2.35529	0	0	4	0	0	1.82193	2.27245	4	0	0	0	4	0	0
Voltage-gated cation channel activity	0	4	4	4	4	0	2.06148	0	0	0	4	0	0	0	0	0	0	2.35855	0	0	0	0	0	4	3.33564	0	0	4	0	0	0	4
Amine binding	0	4	4	0	4	0	0	0	0	4	4	0	0	0	0	0	0	0	0	0	1.67799	0	0	0	0	4	0	4	0	4	0	0
Serotonin binding	0	4	4	0	4	0	0	0	0	4	4	0	0	0	0	0	0	0	0	0	1.67799	0	0	0	0	4	0	4	0	4	0	0
Voltage-gated potassium channel activity	0	4	3.94834	4	0	0	2.06148	0	1.63883	0	0	0	0	0	0	0	0	2.50863	0	0	0	0	0	4	3.8548	0	0	4	0	0	0	0
Serotonin receptor activity	0	4	4	0	4	0	0	0	0	3.50072	4	0	0	0	0	0	0	0	0	0	0	0	0	0	0	4	0	4	0	4	0	0
Transmitter-gated ion channel activity	0	4	0	4	3.83435	0	0	0	0	0	4	0	0	2.80998	0	0	0	0	0	0	4	0	0	0	0	4	0	0	0	4	0	0
Transmitter-gated channel activity	0	4	0	4	3.83435	0	0	0	0	0	4	0	0	2.80998	0	0	0	0	0	0	4	0	0	0	0	4	0	0	0	4	0	0
Extracellular ligand-gated ion channel activity	0	4	0	4	2.8597	0	0	0	0	0	4	0	0	4	0	0	0	0	0	0	4	0	0	0	0	4	0	0	0	4	0	0
Ionotropic glutamate receptor activity	0	4	0	2.67022	2.77917	0	0	0	0	0	4	0	0	0	0	0	0	0	0	0	4	0	0	0	0	0	0	0	0	4	0	0
Potassium channel regulator activity	0	4	2.69203	0	0	0	0	0	0	0	0	0	0	0	0	0	0	0	0	0	0	0	0	3.0478	0	0	0	1.77331	0	0	0	0
RNA polymerase II transcription factor activity, ligand-activated sequence-specific DNA binding	0	4	0	0	0	0	0	0	2.09784	0	0	1.85283	0	0	0	0	3.4112	0	4	0	0	0	4	0	3.35154	0	0	0	0	0	0	0
Transcription factor activity, direct ligand regulated sequence-specific DNA binding	0	4	0	0	0	0	0	0	2.09784	0	0	1.85283	0	0	0	0	3.4112	0	4	0	0	0	4	0	3.35154	0	0	0	0	0	0	0
Inward rectifier potassium channel activity	0	4	2.11452	0	0	0	2.12101	0	0	1.69943	0	2.28836	0	0	0	0	0	3.33611	0	0	0	0	0	2.30426	0	0	0	0	0	0	0	0
Excitatory extracellular ligand-gated ion channel activity	0	4	0	4	3.17337	0	0	0	0	0	4	0	0	4	0	0	0	0	0	0	4	0	0	0	0	0	0	0	0	4	0	0
Glutamate receptor activity	0	4	0	2.30096	3.98919	0	0	0	0	0	4	0	0	0	0	0	0	0	0	0	4	0	0	0	0	0	0	0	0	4	0	0
G-protein coupled serotonin receptor activity	0	4	4	0	4	0	0	0	0	3.50072	4	0	0	0	0	0	0	0	0	0	0	0	0	0	0	4	0	4	0	4	0	0
Dopamine binding	0	4	4	0	4	0	0	0	0	0	3.4777	0	0	1.84727	0	0	0	0	0	0	0	0	0	2.93921	0	4	0	4	0	4	0	0
Calmodulin binding	0	4	0	0	3.69629	0	0	0	0	0	1.98929	0	0	0	0	2.69444	0	0	0	0	0	0	0	0	0	0	0	0	0	0	0	2.47322
Oxidoreductase activity, acting on paired donors, with incorporation or reduction of molecular oxygen, NAD(P)H as one donor, and incorporation of one atom of oxygen	0	3.97871	0	0	0	0	0	0	0	0	2.36426	0	0	0	0	0	0	0	0	0	0	0	0	0	0	0	0	0	0	0	0	0
FMN binding	0	3.94444	0	0	0	0	0	0	0	0	3.16419	0	0	0	0	0	0	0	0	0	0	0	0	0	0	0	0	0	0	0	0	0
Carboxylic acid binding	0	3.88062	0	4	0	0	0	0	0	0	4	0	0	0	0	0	2.61195	0	0	0	3.53247	0	2.94652	0	0	0	0	0	0	4	0	0
Amino acid binding	0	3.582	0	4	1.9829	0	0	0	0	0	4	0	0	0	0	0	0	0	0	0	4	0	0	0	0	0	0	0	0	4	0	0
Extracellular-glutamate-gated ion channel activity	0	3.582	0	2.61209	2.75178	0	0	0	0	0	4	0	0	0	0	0	0	0	0	0	4	0	0	0	0	0	0	0	0	4	0	0
Protein heterodimerization activity	0	3.45197	2.86435	0	0	0	0	0	0	2.43712	2.1913	0	0	2.8403	1.72723	0	0	0	0	0	1.88728	0	1.80881	0	0	0	2.35262	2.04882	0	0	0	0
Steroid hormone receptor activity	0	3.45197	0	0	0	0	0	0	1.92615	0	0	1.72401	0	0	0	0	3.30646	0	4	0	0	0	4	0	3.13031	0	0	0	4	0	0	0
Heme binding	0	3.23169	1.53761	0	0	0	0	3.83035	0	0	0	0	0	2.79352	0	0	0	0	2.09195	0	0	0	0	1.91564	0	0	0	0	0	0	0	0
G-protein coupled peptide receptor activity	0	3.21746	0	0	0	4	0	0	0	0	2.37618	0	0	4	0	0	2.75056	0	0	0	0	0	0	3.99769	2.34774	0	0	2.6435	0	0	0	2.02163
Channel regulator activity	0	3.21746	1.52643	2.60597	0	0	0	0	0	0	0	0	0	0	0	0	0	0	0	0	0	0	0	1.90697	3.35154	3.90873	0	0	0	0	0	0
Peptide receptor activity	0	3.21028	0	0	0	4	0	0	0	0	2.37248	0	0	4	0	0	2.75056	0	0	0	0	0	0	3.99769	2.34774	0	0	2.64145	0	0	0	2.02163
Actinin binding	0	3.15059	1.88545	0	0	0	0	0	0	0	0	0	0	0	0	0	0	0	0	0	0	0	2.94652	0	0	0	0	0	0	0	0	2.19664
Tetrapyrrole binding	0	3.13509	0	0	0	0	0	3.83035	0	0	0	0	0	2.73004	0	0	0	0	2.05137	0	0	0	0	1.85268	0	0	0	0	0	0	0	0
Sodium ion transmembrane transporter activity	0	3.11358	0	4	4	0	0	0	0	0	2.31698	0	0	0	0	0	0	0	0	0	0	0	0	0	2.28893	4	0	2.55526	0	2.30319	0	0
Phosphatase binding	0	2.91362	0	0	2.09931	0	0	0	0	0	0	0	0	0	0	0	0	0	0	0	0	2.24503	1.80881	0	0	0	4	0	0	0	0	0
Oxidoreductase activity, acting on paired donors, with incorporation or reduction of molecular oxygen	0	2.83213	0	0	0	0	0	2.57538	0	0	0	0	0	0	0	0	0	0	1.96296	0	0	0	0	1.7043	0	0	0	0	0	0	0	0
Monooxygenase activity	0	2.73984	1.8404	0	0	0	0	0	0	0	0	0	0	0	0	0	0	0	2.27409	0	0	0	0	0	0	0	0	0	0	0	0	0
Monoamine transmembrane transporter activity	0	2.69037	0	0	0	0	0	0	0	0	4	0	0	4	0	0	0	0	0	0	0	0	0	0	0	4	0	4	0	4	0	0
Anion binding	0	2.68766	0	4	0	0	0	0	0	0	4	0	0	0	0	0	2.09856	0	0	0	2.6808	0	2.28467	0	0	0	0	0	0	4	2.185	0
NADP binding	0	2.61623	0	0	0	0	0	0	0	0	2.30383	3.01258	0	0	0	0	0	0	0	0	0	0	0	0	0	0	0	0	0	0	0	1.87849
Scaffold protein binding	0	2.56931	3.826	2.59117	4	0	2.08357	2.29127	0	0	0	0	0	0	0	0	0	0	0	0	2.32171	0	0	2.97941	0	2.46779	1.8587	1.72983	0	0	0	3.10371
Protein phosphatase binding	0	2.54511	0	0	2.44907	0	0	1.66035	0	0	0	0	0	0	0	0	0	0	0	0	0	2.48629	0	0	0	0	4	0	0	0	0	0
Calcium channel activity	0	2.52293	4	0	3.47356	0	0	0	0	0	4	0	0	1.84727	0	4	0	0	0	0	4	0	0	0	0	0	0	0	0	2.58186	0	4
Glycine binding	0	2.37773	0	4	2.95064	0	0	0	0	0	4	0	0	0	0	0	0	0	0	0	4	0	0	0	0	0	0	0	0	4	0	0
Calcium ion transmembrane transporter activity	0	2.34797	4	0	3.28868	0	0	0	0	0	4	0	0	1.79228	0	4	0	0	0	0	4	0	0	0	0	0	0	0	0	3.33405	0	4
Icosanoid receptor activity	0	2.33407	0	0	0	0	0	0	2.91436	0	0	0	4	0	0	0	0	0	0	0	0	0	1.76812	0	0	0	0	0	0	0	0	4
G-protein alpha-subunit binding	0	2.19654	2.20945	0	0	0	0	0	0	0	2.96245	0	0	0	0	0	0	0	0	0	0	0	0	0	0	2.19255	0	3.95423	0	2.30319	0	0
Neurotransmitter:sodium symporter activity	0	2.19654	0	1.5811	0	0	0	0	0	0	4	0	0	3.1888	0	0	0	0	0	0	0	0	0	0	0	3.62622	0	3.95423	0	3.78414	0	0
Voltage-gated sodium channel activity	0	2.17043	2.18125	4	4	0	0	0	0	0	0	0	0	0	0	0	0	0	0	0	0	0	0	0	0	4	0	0	0	0	0	0
Ankyrin binding	0	2.17043	3.64433	0	2.75178	0	0	0	0	0	0	0	0	0	0	0	0	2.14619	0	0	0	0	1.69893	0	0	0	0	2.39541	0	0	0	0
Voltage-gated ion channel activity involved in regulation of postsynaptic membrane potential	0	2.17043	2.18125	4	4	0	0	0	0	0	0	0	0	0	0	0	0	0	0	0	0	0	0	0	0	4	0	0	0	0	0	0
Alpha-actinin binding	0	2.13412	2.14692	0	0	0	0	0	0	0	0	0	0	0	0	0	0	0	0	0	0	0	3.13419	0	0	0	0	0	0	0	0	2.46333
Fibroblast growth factor binding	0	2.06729	0	1.48442	0	0	0	0	0	0	0	0	0	0	0	0	0	0	0	0	0	0	0	0	0	0	4	2.28341	0	0	0	0
Transcription factor binding	0	2.02784	0	0	0	0	0	0	0	0	0	0	0	0	0	0	0	0	0	0	0	0	4	0	1.66357	0	0	0	0	0	0	0
Cofactor binding	0	2.02784	0	4	0	0	0	0	0	0	0	0	0	0	0	0	0	2.11752	0	0	0	0	0	0	0	0	0	0	0	0	0	0
Iron ion binding	0	2.02784	0	0	0	0	0	0	0	0	0	0	0	0	0	0	0	0	1.96225	0	0	0	0	1.69106	0	0	0	0	0	0	0	0
Neurotransmitter transporter activity	0	2.01819	0	0	0	0	0	0	0	0	4	0	0	2.96062	0	0	0	0	0	0	0	0	0	0	0	4	0	3.63111	0	4	0	0
Oxidoreductase activity, acting on single donors with incorporation of molecular oxygen, incorporation of two atoms of oxygen	0	1.99005	0	0	0	0	0	2.69614	0	0	0	0	0	0	0	0	0	0	0	0	0	0	0	0	0	0	0	0	0	0	0	0
Divalent inorganic cation transmembrane transporter activity	0	1.97949	4	0	2.90126	0	0	0	0	0	4	0	0	0	0	3.84854	0	0	0	0	4	0	0	0	0	0	0	0	0	2.78715	0	4
Oxidoreductase activity, acting on single donors with incorporation of molecular oxygen	0	1.97378	0	0	0	0	0	2.69614	0	0	0	0	0	0	0	0	0	0	0	0	0	0	0	0	0	0	0	0	0	0	0	0
Protein phosphatase 2A binding	0	1.97378	0	0	0	0	0	0	0	0	2.68898	0	0	0	0	0	0	0	0	0	0	0	0	0	0	0	0	0	0	2.01535	0	0
Enhancer binding	0	1.86549	0	0	0	0	0	0	0	0	0	0	0	0	0	0	0	0	0	0	0	0	0	0	0	0	0	0	0	0	0	0
Solute:cation symporter activity	0	1.84576	0	1.67397	0	0	0	0	4	0	2.67736	0	0	1.93661	0	0	0	0	0	0	0	0	0	0	1.61207	1.68921	0	2.08473	0	1.88994	2.92121	0
RNA polymerase II transcription factor binding	0	1.77953	0	0	0	0	0	0	0	0	0	0	0	0	0	0	0	0	0	0	0	0	0	0	0	0	0	0	0	0	0	0
Active ion transmembrane transporter activity	0	1.73955	0	0	0	0	0	0	4	0	0	0	0	0	0	0	0	0	0	0	0	0	0	0	0	0	0	0	0	0	0	0
Sodium channel activity	0	1.73265	1.70208	4	4	0	0	0	0	0	0	0	0	0	0	0	0	0	0	0	0	0	0	0	0	4	0	0	0	0	0	0
Transcriptional activator activity, RNA polymerase II transcription regulatory region sequence-specific binding	0	1.72896	0	0	0	0	0	0	0	0	0	0	0	0	0	0	0	0	4	0	0	0	3.07271	0	0	0	0	0	0	0	0	0
Ion channel binding	0	1.71112	0	4	3.47493	0	0	0	0	0	0	0	1.95181	0	0	0	0	0	0	0	0	0	0	3.08181	0	0	3.00374	0	0	0	0	3.23877
Organic hydroxy compound transmembrane transporter activity	0	1.68207	0	0	0	0	0	0	0	0	3.65542	3.14459	0	4	0	0	0	0	0	0	0	0	0	0	0	2.68047	0	3.0526	0	2.86215	0	0
Voltage-gated calcium channel activity	0	1.64623	4	0	3.47493	0	0	0	0	0	4	0	0	0	0	0	0	0	0	0	0	0	0	1.84641	0	2.62717	0	0	0	0	0	4
Transcriptional activator activity, RNA polymerase II core promoter proximal region sequence-specific binding	0	1.5818	0	0	0	0	0	0	0	0	0	0	0	0	0	0	0	0	3.6533	0	0	0	0	0	0	0	0	0	0	0	0	0
Active transmembrane transporter activity	0	1.54966	0	0	0	0	0	0	3.99618	0	3.27529	2.3804	0	0	0	0	0	0	0	2.01833	0	0	0	0	0	0	0	0	0	1.54794	4	0
High voltage-gated calcium channel activity	0	0	4	0	0	0	0	0	0	0	3.4777	0	0	0	0	0	0	0	0	0	0	0	0	0	0	0	0	0	0	0	0	4
Phosphoric diester hydrolase activity	0	0	4	0	2.67446	0	0	0	0	0	3.8234	0	4	0	0	4	0	0	0	0	0	0	0	4	0	1.75695	0	2.1579	0	1.95836	0	4
3',5'-cyclic-nucleotide phosphodiesterase activity	0	0	4	0	2.57364	0	0	0	0	0	0	0	4	0	0	4	0	2.11752	0	0	0	0	0	4	0	0	0	0	0	0	0	4
Cyclic-nucleotide phosphodiesterase activity	0	0	4	0	2.54779	0	0	0	0	0	0	0	4	0	0	4	0	2.11752	0	0	0	0	0	4	0	0	0	0	0	0	0	4
3',5'-cyclic-GMP phosphodiesterase activity	0	0	4	0	2.99195	0	0	0	0	0	0	0	0	0	0	4	0	2.2147	0	0	0	0	0	4	0	0	0	0	0	0	0	2.77603
Cyclic nucleotide binding	0	0	4	0	0	0	0	0	0	0	0	0	4	0	0	4	0	2.01435	0	0	0	0	0	4	0	0	0	0	0	0	0	4
Acetylcholine receptor activity	0	0	4	0	0	0	0	0	0	0	4	0	0	4	0	0	0	0	0	0	4	0	0	0	0	4	0	4	0	4	0	0
cGMP binding	0	0	4	0	0	0	0	0	0	0	0	0	0	0	0	4	0	0	0	0	0	0	0	4	0	0	0	0	0	0	0	0
Phosphoric ester hydrolase activity	0	0	4	0	1.84669	0	0	0	0	0	1.90279	0	3.09259	0	0	4	0	0	0	0	0	0	0	2.91308	0	0	0	0	0	0	0	3.08213
3',5'-cyclic-AMP phosphodiesterase activity	0	0	3.98843	0	2.95064	0	0	0	0	0	0	0	4	0	0	4	0	2.20338	0	0	0	0	0	2.62913	0	0	0	0	0	0	0	4
Adrenergic receptor binding	0	0	3.77537	0	0	0	0	0	0	3.79825	0	0	0	0	0	0	0	0	0	0	0	0	0	0	0	4	0	4	0	2.33503	0	0
Aromatase activity	0	0	3.47918	0	0	0	0	0	0	0	0	0	0	0	0	0	0	0	1.76047	0	0	0	0	0	0	0	0	0	0	0	0	0
cAMP binding	0	0	3.43321	0	0	0	0	0	0	0	0	0	4	0	0	4	0	2.11752	0	0	0	0	0	2.25252	0	0	0	0	0	0	0	3.97994
Oxidoreductase activity, acting on paired donors, with incorporation or reduction of molecular oxygen, reduced flavin or flavoprotein as one donor, and incorporation of one atom of oxygen	0	0	3.34772	0	0	0	0	0	0	0	0	0	0	0	0	0	0	0	1.73203	0	0	0	0	0	0	0	0	0	0	0	0	0
Phosphatidylinositol phospholipase C activity	0	0	3.30785	0	0	0	0	0	0	0	4	0	0	0	0	0	0	0	0	0	0	0	0	0	0	3.16924	0	3.54191	0	3.33539	0	0
Phospholipase C activity	0	0	3.1791	0	0	0	0	0	0	0	4	0	0	0	0	0	0	0	0	0	0	0	0	0	0	3.04081	0	3.41544	0	3.21636	0	0
Steroid hydroxylase activity	0	0	3.06418	0	0	0	0	0	0	0	0	0	0	0	0	0	0	0	3.05418	0	0	0	0	0	0	0	0	0	0	0	0	0
Oxygen binding	0	0	2.64545	0	0	0	0	0	0	0	0	0	0	0	0	0	0	0	2.78933	0	0	0	0	0	0	0	0	0	0	0	1.79719	0
Nitric-oxide synthase binding	0	0	2.29814	0	4	0	0	0	0	0	0	0	0	0	0	0	0	0	0	0	0	0	0	0	0	2.27366	0	2.5183	0	2.37714	0	0
Phospholipase activity	0	0	1.83531	0	0	0	0	0	0	0	3.72394	0	0	0	0	0	0	0	0	0	0	0	0	0	0	1.69409	0	2.08849	0	1.8954	0	0
Lipase activity	0	0	1.58699	0	0	0	0	0	0	0	3.42556	2.11119	0	0	0	0	0	0	0	0	0	0	0	0	0	0	0	1.84733	0	1.64756	0	0
Delayed rectifier potassium channel activity	0	0	0	4	2.39961	0	2.08357	0	0	1.56773	0	0	0	0	0	0	0	0	0	0	0	0	0	3.46201	4	0	0	4	0	0	0	0
Outward rectifier potassium channel activity	0	0	0	4	0	0	0	0	0	0	0	0	0	0	0	0	0	0	0	0	0	0	0	2.88079	0	0	0	2.83016	0	0	0	0
Pyridoxal phosphate binding	0	0	0	4	0	0	0	0	0	0	0	0	0	0	0	0	0	0	0	0	0	0	0	0	0	0	0	0	0	0	1.77757	0
Glucosidase activity	0	0	0	4	0	0	0	0	0	0	0	0	0	0	0	0	0	0	0	0	0	0	0	0	0	0	0	0	0	0	0	0
Cation:amino acid symporter activity	0	0	0	4	0	0	0	0	0	0	0	0	0	0	0	0	0	0	0	0	0	0	0	0	0	0	0	0	0	0	0	0
Transferase activity, transferring nitrogenous groups	0	0	0	3.76132	0	0	0	0	0	0	0	0	0	0	0	0	0	0	0	0	0	0	0	0	0	0	0	0	0	0	0	0
Neutral amino acid transmembrane transporter activity	0	0	0	3.19972	0	0	0	0	0	0	0	0	0	0	0	0	0	0	0	0	0	0	0	0	0	0	0	0	0	0	0	0
Sodium channel regulator activity	0	0	0	3.1575	0	0	0	0	0	0	0	0	0	0	0	0	0	0	0	0	0	0	0	0	0	4	0	0	0	0	0	0
N-acyltransferase activity	0	0	0	3.06521	0	0	0	0	0	0	0	0	0	0	0	0	0	0	0	0	0	0	0	0	0	0	0	0	0	0	0	0
L-amino acid transmembrane transporter activity	0	0	0	2.76571	0	0	0	0	0	0	3.61689	0	0	0	0	0	0	0	0	0	0	0	0	0	0	0	0	0	0	0	0	0
lyase activity	0	0	0	2.7024	0	0	0	0	4	0	0	0	0	2.46766	0	0	0	0	0	0	0	0	0	0	0	4	0	0	0	0	0	0
Transaminase activity	0	0	0	2.57626	0	0	0	0	0	0	0	0	0	0	0	0	0	0	0	0	0	0	0	0	0	0	0	0	0	0	0	0
Carbon-carbon lyase activity	0	0	0	2.54166	0	0	0	0	0	0	0	0	0	0	0	0	0	0	0	0	0	0	0	0	0	0	0	0	0	0	0	0
Ligase activity, forming carbon-nitrogen bonds	0	0	0	2.48559	0	0	0	0	0	0	0	0	0	0	0	0	2.21404	0	0	0	0	0	0	0	0	0	0	0	0	0	0	0
Transferase activity, transferring acyl groups	0	0	0	2.44215	0	0	0	0	0	0	0	0	0	0	0	0	0	0	0	3.35526	0	0	0	0	0	0	0	0	0	0	0	0
Copper ion binding	0	0	0	2.38089	0	0	0	0	0	0	0	0	0	0	0	0	0	0	0	0	0	0	0	0	0	0	0	1.62347	0	0	1.77757	0
Fibroblast growth factor receptor binding	0	0	0	2.34138	0	0	0	0	0	0	0	0	0	0	0	0	0	0	0	0	0	0	0	0	0	0	0	0	0	0	0	0
Transferase activity, transferring acyl groups other than amino-acyl groups	0	0	0	2.23423	0	0	0	0	0	0	0	0	0	0	0	0	0	0	0	3.51595	0	0	0	0	0	0	0	0	0	0	0	0
Transferase activity, transferring one-carbon groups	0	0	0	2.15067	0	0	0	0	0	0	0	0	0	0	0	0	2.21404	0	0	0	0	0	0	0	0	0	0	0	0	0	0	0
Sulfur compound binding	0	0	0	2.08178	0	0	0	0	0	0	0	0	0	0	0	0	0	0	0	0	0	0	0	0	0	0	2.82624	0	0	0	0	0
Amino acid transmembrane transporter activity	0	0	0	1.93787	0	0	0	0	0	0	2.94814	0	0	0	0	0	0	0	0	0	0	0	0	0	0	0	0	0	0	0	0	0
Growth factor receptor binding	0	0	0	1.92639	0	0	0	0	0	0	0	0	0	0	0	0	0	0	0	0	0	0	0	0	0	0	4	0	0	0	0	0
RAGE receptor binding	0	0	0	1.91843	0	0	0	0	0	0	0	0	0	0	0	0	0	0	0	0	0	0	0	0	0	0	0	4	0	0	0	0
Chloride channel activity	0	0	0	1.87679	0	0	0	0	0	0	0	0	0	0	0	0	0	0	0	0	0	0	0	0	0	4	0	0	0	4	0	0
Phospholipase inhibitor activity	0	0	0	1.87679	0	0	0	0	0	0	0	0	0	0	0	0	0	0	0	0	0	0	0	0	0	0	0	0	0	0	0	0
Sodium:amino acid symporter activity	0	0	0	1.87679	0	0	0	0	0	0	0	0	0	0	0	0	0	0	0	0	0	0	0	0	0	0	0	0	0	0	0	0
Histone deacetylase activity (H3-K14 specific)	0	0	0	1.87679	0	0	0	0	0	0	0	0	0	0	0	0	0	0	0	0	0	0	0	0	0	0	0	0	0	0	0	0
NAD-dependent histone deacetylase activity (H3-K14 specific)	0	0	0	1.87679	0	0	0	0	0	0	0	0	0	0	0	0	0	0	0	0	0	0	0	0	0	0	0	0	0	0	0	0
1-phosphatidylinositol-3-kinase activity	0	0	0	1.80369	0	0	0	0	0	0	0	0	0	0	0	4	0	0	0	0	0	0	0	0	0	0	4	0	0	0	0	0
Dioxygenase activity	0	0	0	1.75567	0	0	0	3.14365	1.63883	0	0	0	0	0	0	0	0	0	0	0	0	0	0	0	1.66495	0	0	0	0	0	0	0
Oxidoreductase activity, acting on the aldehyde or oxo group of donors	0	0	0	1.73453	0	0	0	0	0	0	0	0	0	0	0	0	0	0	0	0	0	0	0	0	0	0	0	0	0	0	0	0
Chloride transmembrane transporter activity	0	0	0	1.73453	0	0	0	0	4	0	0	0	0	0	0	0	0	0	0	0	0	0	0	0	0	4	0	0	0	4	0	0
Anion channel activity	0	0	0	1.72414	0	0	0	0	0	0	0	0	0	0	0	0	0	0	0	0	0	0	0	0	0	4	0	0	0	4	0	0
Hydrolase activity, hydrolyzing O-glycosyl compounds	0	0	0	1.71387	0	0	0	0	0	0	0	0	0	0	0	0	0	0	0	0	0	0	0	0	0	0	0	0	0	0	0	0
Solute:sodium symporter activity	0	0	0	1.68313	0	0	0	0	0	0	3.4489	0	0	2.46766	0	0	0	0	0	0	0	0	0	0	2.11835	2.4502	0	2.81549	0	2.62142	0	0
NAD-dependent histone deacetylase activity	0	0	0	1.68313	0	0	0	0	0	0	0	0	0	0	0	0	0	0	0	0	0	0	0	0	0	0	0	0	0	0	0	0
NAD-dependent protein deacetylase activity	0	0	0	1.68313	0	0	0	0	0	0	0	0	0	0	0	0	0	0	0	0	0	0	0	0	0	0	0	0	0	0	0	0
Phosphatidylinositol kinase activity	0	0	0	1.65818	0	0	0	0	0	0	0	0	0	0	0	4	0	0	0	0	0	0	0	0	0	0	4	0	0	0	0	0
Lipase inhibitor activity	0	0	0	1.64847	0	0	0	0	0	0	0	0	0	0	0	0	0	0	0	0	0	0	0	0	0	0	0	0	0	0	0	0
Transferase activity, transferring pentosyl groups	0	0	0	1.64624	0	0	0	0	0	0	0	0	0	0	0	0	0	2.71644	0	0	0	0	0	0	0	0	0	0	0	0	0	0
Alkali metal ion binding	0	0	0	1.61081	2.8177	0	0	0	0	0	0	0	0	0	0	0	0	2.15944	0	0	0	0	1.73549	0	0	0	0	0	0	0	0	0
Ras guanyl-nucleotide exchange factor activity	0	0	0	1.5957	1.65264	0	0	0	0	0	3.32903	0	0	0	0	0	0	0	0	0	2.84916	0	0	0	0	0	4	0	0	3.02417	0	0
Oxidoreductase activity, acting on the CH-NH2 group of donors	0	0	0	1.5811	0	0	0	0	0	0	0	0	0	0	0	0	0	3.33611	0	0	0	0	0	0	0	2.19255	0	0	0	0	0	0
Oxidoreductase activity, acting on the CH-CH group of donors	0	0	0	1.56388	0	0	0	0	0	0	0	0	0	0	0	0	0	0	4	0	0	0	0	1.65307	0	0	0	0	0	0	0	0
Cyclase activity	0	0	0	1.54813	0	0	0	0	0	0	0	0	0	0	0	0	0	0	0	0	0	0	0	0	0	0	0	0	0	0	0	0
Threonine-type endopeptidase activity	0	0	0	1.51721	0	0	0	0	0	0	0	4	0	0	0	0	0	0	0	0	0	0	0	0	0	0	0	0	0	0	0	0
Threonine-type peptidase activity	0	0	0	1.51721	0	0	0	0	0	0	0	4	0	0	0	0	0	0	0	0	0	0	0	0	0	0	0	0	0	0	0	0
Protein tyrosine kinase activity	0	0	0	1.51319	0	0	0	0	0	0	0	0	0	0	0	0	0	0	0	0	0	0	0	1.62571	0	0	4	0	0	0	0	0
Electron carrier activity	0	0	0	1.51319	0	0	0	0	0	0	0	0	0	4	0	0	0	2.42234	2.15812	0	0	0	0	0	0	0	0	0	0	0	0	0
Oxidoreductase activity, acting on the CH-OH group of donors, NAD or NADP as acceptor	0	0	0	1.51319	0	0	0	0	0	0	0	0	0	0	0	0	0	2.42234	0	0	0	0	0	0	0	0	0	0	0	0	0	2.13411
Carboxylic acid transmembrane transporter activity	0	0	0	1.51319	0	0	0	0	0	0	2.50421	2.12695	0	0	0	0	0	0	0	0	0	0	0	0	0	0	0	0	0	0	0	0
Phosphatidylinositol-4,5-bisphosphate 3-kinase activity	0	0	0	1.51239	0	0	0	0	0	0	0	0	0	0	0	3.00848	0	0	0	0	0	0	0	0	0	0	4	0	0	0	0	0
Organic acid:sodium symporter activity	0	0	0	1.51239	0	0	0	0	0	0	0	0	0	0	0	0	0	0	0	0	0	0	0	0	0	0	0	0	0	0	0	0
Organic acid transmembrane transporter activity	0	0	0	1.49425	0	0	0	0	0	0	2.47855	2.11931	0	0	0	0	0	0	0	0	0	0	0	0	0	0	0	0	0	0	0	0
Sodium ion binding	0	0	0	0	3.09798	0	0	0	0	0	0	0	0	0	0	0	0	0	0	0	0	0	1.80881	0	0	0	0	0	0	0	0	0
Hormone binding	0	0	0	0	3.00104	0	0	0	0	0	0	0	0	2.25456	0	0	3.30646	0	2.56924	0	0	0	0	1.58934	0	0	0	0	0	0	0	0
Thioesterase binding	0	0	0	0	2.99195	0	0	0	0	0	0	0	0	0	0	0	0	0	0	0	0	0	0	0	0	0	0	0	0	2.53188	0	0
Glutamate receptor binding	0	0	0	0	2.41932	0	0	0	0	0	0	0	0	0	0	0	0	0	0	0	0	0	0	0	0	0	0	0	0	1.91231	0	0
Phosphatidylinositol 3-kinase binding	0	0	0	0	2.41932	0	0	0	0	0	0	0	0	0	0	0	0	0	0	0	0	0	0	0	0	0	3.46606	0	0	0	0	0
Actin filament binding	0	0	0	0	2.37269	0	0	0	0	0	0	0	0	0	0	0	0	0	0	0	0	0	0	0	0	0	2.02583	0	0	0	0	2.08447
Calcium-dependent protein binding	0	0	0	0	1.90144	0	0	0	0	0	0	0	0	0	0	0	0	0	0	0	0	0	0	0	0	0	0	1.57444	0	0	0	2.85098
Syntaxin binding	0	0	0	0	1.65264	0	0	0	0	0	1.8674	0	0	0	0	0	0	0	0	0	0	0	0	0	0	0	0	0	0	0	0	0
Peptide binding	0	0	0	0	0	4	0	0	0	0	4	0	0	4	0	0	0	0	2.59809	0	2.83537	1.9805	0	0	0	0	0	1.83317	0	0	0	0
Amide binding	0	0	0	0	0	4	0	0	0	0	3.97487	0	0	4	0	0	2.09856	0	4	0	2.72356	1.9805	0	2.77688	0	0	0	1.72983	0	0	0	0
Protein-hormone receptor activity	0	0	0	0	0	4	0	0	0	0	0	0	0	0	0	0	0	0	3.7384	0	0	0	0	0	0	0	0	0	0	0	0	0
protein kinase C binding	0	0	0	0	0	3.3139	2.08357	0	0	0	0	0	0	0	0	0	0	0	0	0	0	3.16087	0	0	0	0	1.87668	0	0	0	0	0
Toxic substance binding	0	0	0	0	0	2.04068	0	0	0	0	3.41366	0	0	1.8233	0	0	0	0	0	0	1.6582	0	0	0	0	0	0	0	0	0	2.28576	0
Fatty acid binding	0	0	0	0	0	1.76124	0	0	0	0	0	0	0	0	0	0	0	0	0	0	0	0	3.07271	0	2.53808	0	0	0	0	0	2.02296	0
Phosphotransferase activity, nitrogenous group as acceptor	0	0	0	0	0	0	2.12101	0	0	1.86	0	0	0	0	0	0	0	0	0	0	0	0	0	0	0	0	0	0	0	0	0	0
DNA binding, bending	0	0	0	0	0	0	2.12101	0	0	0	0	0	0	0	0	0	0	0	0	0	0	3.71713	0	0	0	0	0	0	0	0	0	0
DNA-dependent ATPase activity	0	0	0	0	0	0	2.06148	0	0	0	0	0	0	0	0	0	0	0	0	0	0	3.94313	0	0	0	0	0	0	0	0	0	0					fa
Histone deacetylase binding	0	0	0	0	0	0	2.06148	0	0	0	0	0	0	0	0	0	0	0	0	0	0	3.91919	0	0	0	0	0	0	0	0	0	0
Ubiquitin binding	0	0	0	0	0	0	2.06148	0	0	0	0	0	0	0	0	0	0	0	0	0	0	0	0	0	0	0	0	0	0	0	0	0
Ubiquitin-like protein binding	0	0	0	0	0	0	2.06148	0	0	0	0	0	0	0	0	0	0	0	0	0	0	0	0	0	0	0	0	0	0	0	0	0
Isomerase activity	0	0	0	0	0	0	2.06148	0	0	0	0	0	0	0	0	0	0	0	0	0	0	4	0	0	0	0	0	0	0	0	0	0
Protein C-terminus binding	0	0	0	0	0	0	2.03661	0	0	0	0	0	0	0	0	0	0	0	0	0	0	2.16256	0	0	0	0	3.28736	0	0	0	0	0
Magnesium ion binding	0	0	0	0	0	0	2.03661	0	0	0	0	0	0	0	0	0	0	0	0	0	0	0	0	0	0	0	0	0	0	0	0	0
Peroxidase activity	0	0	0	0	0	0	0	3.83035	2.11629	0	0	0	0	0	0	0	0	0	0	0	0	0	0	0	2.18876	0	0	0	0	0	1.79719	0
Oxidoreductase activity, acting on peroxide as acceptor	0	0	0	0	0	0	0	3.83035	2.09784	0	0	0	0	0	0	0	0	0	0	0	0	0	0	0	2.16166	0	0	0	0	0	1.79719	0
Antioxidant activity	0	0	0	0	0	0	0	3.25237	1.72928	0	0	0	0	0	0	0	0	0	0	0	0	0	0	0	1.7665	0	0	0	0	0	3.08827	0
Monocarboxylic acid binding	0	0	0	0	0	0	0	2.2802	0	0	0	0	0	0	0	0	2.21404	0	0	0	0	0	4	0	2.09467	0	0	0	0	0	1.78144	0
Carbonate dehydratase activity	0	0	0	0	0	0	0	0	4	0	0	0	0	4	0	0	0	0	0	0	0	0	0	0	0	4	0	0	0	2.58186	0	0
Hydro-lyase activity	0	0	0	0	0	0	0	0	4	0	0	0	0	3.91083	0	0	0	0	0	0	0	0	0	0	0	4	0	0	0	1.55834	0	0
Carbon-oxygen lyase activity	0	0	0	0	0	0	0	0	4	0	0	0	0	3.51932	0	0	0	0	0	0	0	0	0	0	0	4	0	0	0	0	0	0
Anion:cation symporter activity	0	0	0	0	0	0	0	0	4	0	0	0	0	0	0	0	0	0	0	0	0	0	0	0	0	0	0	0	0	0	0	0
Inorganic anion transmembrane transporter activity	0	0	0	0	0	0	0	0	4	0	0	0	0	0	0	0	0	0	0	0	0	0	0	0	0	4	0	0	0	4	4	0
Anion transmembrane transporter activity	0	0	0	0	0	0	0	0	4	0	0	2.3804	0	0	0	0	0	0	0	0	0	0	0	0	0	4	0	0	0	4	4	0
Symporter activity	0	0	0	0	0	0	0	0	4	0	2.28523	0	0	0	0	0	0	0	0	1.75427	0	0	0	0	0	0	0	1.6904	0	0	2.6243	0
Secondary active transmembrane transporter activity	0	0	0	0	0	0	0	0	3.80782	0	4	0	0	0	0	0	0	0	0	0	0	0	0	0	0	0	0	0	0	0	4	0
Prostaglandin receptor activity	0	0	0	0	0	0	0	0	3.28662	0	0	0	4	0	0	0	1.53666	0	0	0	0	0	1.80881	0	0	0	0	0	0	0	0	0
Prostanoid receptor activity	0	0	0	0	0	0	0	0	3.22623	0	0	0	4	0	0	0	1.53666	0	0	0	0	0	1.80881	0	0	0	0	0	0	0	0	0
Carboxylic ester hydrolase activity	0	0	0	0	0	0	0	0	2.25523	0	0	1.9748	0	0	0	0	0	0	0	0	0	0	0	0	0	0	0	0	0	0	0	0
Adenylate cyclase binding	0	0	0	0	0	0	0	0	0	1.86	0	0	0	0	0	0	0	0	0	0	0	0	0	0	0	0	0	0	0	0	0	0
G-protein coupled receptor binding	0	0	0	0	0	0	0	0	0	1.8346	0	0	0	0	0	0	0	0	0	0	0	0	0	0	0	1.75695	0	2.39541	0	0	0	0
Neurotransmitter binding	0	0	0	0	0	0	0	0	0	0	4	0	0	4	0	0	0	0	0	0	4	0	0	0	0	0	0	0	0	3.48126	0	0
Basic amino acid transmembrane transporter activity	0	0	0	0	0	0	0	0	0	0	4	0	0	0	0	0	0	0	0	0	0	0	0	0	0	0	0	0	0	0	0	0
Acetylcholine binding	0	0	0	0	0	0	0	0	0	0	4	0	0	4	0	0	0	0	0	0	4	0	0	0	0	0	0	0	0	0	0	0
Neuropeptide binding	0	0	0	0	0	0	0	0	0	0	4	0	0	4	0	0	0	0	1.78693	0	0	0	0	0	0	0	0	3.85115	0	0	0	0
Serine hydrolase activity	0	0	0	0	0	0	0	0	0	0	4	0	0	0	0	0	0	0	0	0	0	0	0	0	0	0	0	0	0	0	0	0
Ammonium ion binding	0	0	0	0	0	0	0	0	0	0	3.56462	0	0	4	0	2.1218	0	0	0	0	4	0	0	0	0	0	0	0	0	0	0	0
Serine-type peptidase activity	0	0	0	0	0	0	0	0	0	0	3.27529	0	0	0	0	0	0	0	0	0	0	0	0	0	0	0	0	0	0	0	0	0
Antiporter activity	0	0	0	0	0	0	0	0	0	0	2.87514	0	0	0	0	0	0	0	0	2.12753	0	0	0	0	0	0	0	0	0	0	4	0
Guanyl-nucleotide exchange factor activity	0	0	0	0	0	0	0	0	0	0	2.80828	0	0	0	0	0	0	0	0	0	2.44846	0	0	0	0	0	4	0	0	2.42553	0	0
Metallopeptidase activity	0	0	0	0	0	0	0	0	0	0	2.78733	0	0	0	0	0	0	0	0	0	0	0	0	0	0	0	0	0	0	0	0	0
Serine-type endopeptidase activity	0	0	0	0	0	0	0	0	0	0	2.60883	0	0	0	0	0	0	0	0	0	0	0	0	0	0	0	0	0	0	0	0	0
Exopeptidase activity	0	0	0	0	0	0	0	0	0	0	2.59242	0	0	0	0	0	0	0	0	0	0	0	0	0	0	0	0	0	0	0	0	0
Beta-amyloid binding	0	0	0	0	0	0	0	0	0	0	2.54077	0	0	0	0	2.29746	0	0	0	0	4	0	0	0	0	0	0	0	0	0	0	0
Aminopeptidase activity	0	0	0	0	0	0	0	0	0	0	2.31698	0	0	0	0	0	0	0	0	0	0	0	0	0	0	0	0	0	0	0	0	0
Endopeptidase activity	0	0	0	0	0	0	0	0	0	0	2.25718	3.56771	0	0	0	0	0	0	0	0	0	0	0	0	0	0	0	0	0	0	0	0
Metalloexopeptidase activity	0	0	0	0	0	0	0	0	0	0	2.0894	0	0	0	0	0	0	0	0	0	0	0	0	0	0	0	0	0	0	0	0	0
Collagen binding	0	0	0	0	0	0	0	0	0	0	2.05486	0	0	0	0	0	0	0	0	0	0	0	0	0	0	0	1.65316	0	0	0	0	0
Virus receptor activity	0	0	0	0	0	0	0	0	0	0	2.0222	0	0	0	0	0	0	0	0	0	0	0	0	1.55918	0	0	0	0	0	0	0	0
Flavin adenine dinucleotide binding	0	0	0	0	0	0	0	0	0	0	1.91851	0	0	0	0	0	0	2.58171	0	0	0	0	0	0	0	0	0	0	0	0	0	0
Bile acid transmembrane transporter activity	0	0	0	0	0	0	0	0	0	0	0	4	0	0	0	0	0	0	0	0	0	0	0	0	0	0	0	0	0	0	0	0
Sodium-independent organic anion transmembrane transporter activity	0	0	0	0	0	0	0	0	0	0	0	3.70384	0	0	0	0	0	0	0	0	0	0	0	0	0	0	0	0	0	0	4	0
Monocarboxylic acid transmembrane transporter activity	0	0	0	0	0	0	0	0	0	0	0	3.26265	0	0	0	0	0	0	0	0	0	0	0	0	0	0	0	0	0	0	0	0
NADPH binding	0	0	0	0	0	0	0	0	0	0	0	2.51272	0	0	0	0	0	0	1.93511	0	0	0	0	0	0	0	0	0	0	0	0	0
Organic anion transmembrane transporter activity	0	0	0	0	0	0	0	0	0	0	0	2.3804	0	0	0	0	0	0	0	0	0	0	0	0	0	0	0	0	0	0	4	0
Triglyceride lipase activity	0	0	0	0	0	0	0	0	0	0	0	2.29927	0	0	0	0	0	0	0	0	0	0	0	0	0	0	0	0	0	0	0	0
Lipid transporter activity	0	0	0	0	0	0	0	0	0	0	0	2.14535	0	0	0	0	0	0	0	0	0	0	0	0	0	0	0	0	0	0	0	0
Oxidoreductase activity, acting on CH-OH group of donors	0	0	0	0	0	0	0	0	0	0	0	1.99635	0	0	0	0	0	3.33611	0	0	0	0	0	0	0	0	0	0	0	0	0	1.98761
Hydrolase activity, acting on carbon-nitrogen (but not peptide) bonds	0	0	0	0	0	0	0	0	0	0	0	1.9748	0	0	0	0	0	0	0	0	0	0	0	0	0	0	0	0	0	0	0	0
Deacetylase activity	0	0	0	0	0	0	0	0	0	0	0	1.77878	0	0	0	0	0	0	0	0	0	0	0	0	0	0	0	0	0	0	0	0
Coenzyme binding	0	0	0	0	0	0	0	0	0	0	0	1.77878	0	0	0	0	0	2.24598	0	0	0	0	0	0	0	0	0	0	0	0	0	0
Acetylcholine-activated cation-selective channel activity	0	0	0	0	0	0	0	0	0	0	0	0	0	4	0	0	0	0	0	0	4	0	0	0	0	0	0	0	0	0	0	0
Superoxide-generating NADPH oxidase activity	0	0	0	0	0	0	0	0	0	0	0	0	0	4	0	0	0	0	0	0	0	0	0	0	0	0	0	0	0	0	0	0
Oxidoreductase activity, acting on NAD(P)H, oxygen as acceptor	0	0	0	0	0	0	0	0	0	0	0	0	0	4	0	0	0	0	0	0	0	0	0	0	0	0	0	0	0	0	0	0
Oxidoreductase activity, acting on NAD(P)H	0	0	0	0	0	0	0	0	0	0	0	0	0	4	0	0	0	0	0	0	0	0	0	0	0	0	0	0	0	0	0	0
Neuropeptide receptor activity	0	0	0	0	0	0	0	0	0	0	0	0	0	4	0	0	0	0	0	0	0	0	0	1.82193	0	0	0	0	0	0	0	0
Peptide hormone binding	0	0	0	0	0	0	0	0	0	0	0	0	0	2.73004	0	0	0	0	0	0	0	0	0	0	0	0	0	0	0	0	0	0
Ras GTPase binding	0	0	0	0	0	0	0	0	0	0	0	0	0	1.98955	0	0	0	0	0	0	0	0	0	0	0	0	0	0	0	0	0	0
Small GTPase binding	0	0	0	0	0	0	0	0	0	0	0	0	0	1.93051	0	0	0	0	0	0	0	0	0	0	0	0	0	0	0	0	0	0
GTPase binding	0	0	0	0	0	0	0	0	0	0	0	0	0	1.85182	0	0	0	0	0	0	0	0	0	0	0	0	0	0	0	0	0	0
SH3 domain binding	0	0	0	0	0	0	0	0	0	0	0	0	0	1.83466	0	0	0	0	0	0	0	0	0	0	0	0	0	0	0	0	0	0
Rab GTPase binding	0	0	0	0	0	0	0	0	0	0	0	0	0	1.79228	0	0	0	0	0	0	0	0	0	0	0	0	0	0	0	0	0	0
DNA-directed DNA polymerase activity	0	0	0	0	0	0	0	0	0	0	0	0	0	0	4	0	0	0	0	0	0	0	0	0	0	0	0	0	0	0	0	0
DNA polymerase activity	0	0	0	0	0	0	0	0	0	0	0	0	0	0	4	0	0	0	0	0	0	0	0	0	0	0	0	0	0	0	0	0
Purinergic receptor activity	0	0	0	0	0	0	0	0	0	0	0	0	0	0	4	4	0	0	0	0	0	0	0	0	0	0	0	0	0	0	0	0
Oxidoreductase activity, acting on CH or CH2 groups	0	0	0	0	0	0	0	0	0	0	0	0	0	0	4	0	0	2.25374	0	1.66023	0	0	0	0	0	0	0	0	0	0	0	0
Nucleotidyltransferase activity	0	0	0	0	0	0	0	0	0	0	0	0	0	0	4	0	0	0	0	0	0	0	0	0	0	0	0	0	0	0	0	0
Nucleobase-containing compound kinase activity	0	0	0	0	0	0	0	0	0	0	0	0	0	0	3.24561	0	0	0	0	0	0	0	0	0	0	0	0	0	0	0	0	0
Nucleoside kinase activity	0	0	0	0	0	0	0	0	0	0	0	0	0	0	2.8283	0	0	0	0	0	0	0	0	0	0	0	0	0	0	0	0	0
Exonuclease activity	0	0	0	0	0	0	0	0	0	0	0	0	0	0	2.8283	0	0	0	0	0	0	0	0	0	0	0	0	0	0	0	0	0
4 iron, 4 sulfur cluster binding	0	0	0	0	0	0	0	0	0	0	0	0	0	0	2.0475	0	0	2.00325	0	0	0	0	0	0	0	0	0	0	0	0	0	0
3'-5' exonuclease activity	0	0	0	0	0	0	0	0	0	0	0	0	0	0	1.93222	0	0	0	0	0	0	0	0	0	0	0	0	0	0	0	0	0
Nuclease activity	0	0	0	0	0	0	0	0	0	0	0	0	0	0	1.80519	0	0	0	0	0	0	0	0	0	0	0	0	0	0	0	0	0
Iron-sulfur cluster binding	0	0	0	0	0	0	0	0	0	0	0	0	0	0	1.80519	0	0	2.69655	0	0	0	0	0	0	0	0	0	0	0	0	0	0
Metal cluster binding	0	0	0	0	0	0	0	0	0	0	0	0	0	0	1.80519	0	0	2.69655	0	0	0	0	0	0	0	0	0	0	0	0	0	0
Calcium-release channel activity	0	0	0	0	0	0	0	0	0	0	0	0	0	0	0	4	0	0	0	0	0	0	0	0	0	0	0	0	0	0	0	0
Ligand-gated calcium channel activity	0	0	0	0	0	0	0	0	0	0	0	0	0	0	0	4	0	0	0	0	0	0	0	0	0	0	0	0	0	0	0	0
Intracellular ligand-gated ion channel activity	0	0	0	0	0	0	0	0	0	0	0	0	0	0	0	4	0	0	0	0	0	0	0	0	2.4198	0	0	0	0	0	0	0
Inositol 1,4,5 trisphosphate binding	0	0	0	0	0	0	0	0	0	0	0	0	0	0	0	4	0	0	0	0	0	0	0	0	0	0	0	0	0	0	0	0
Phosphatidylinositol phosphate kinase activity	0	0	0	0	0	0	0	0	0	0	0	0	0	0	0	4	0	0	0	0	0	0	0	0	0	0	0	0	0	0	0	0
Phosphatidylinositol 3-kinase activity	0	0	0	0	0	0	0	0	0	0	0	0	0	0	0	4	0	0	0	0	0	0	0	0	0	0	4	0	0	0	0	0
Insulin receptor substrate binding	0	0	0	0	0	0	0	0	0	0	0	0	0	0	0	3.09812	0	0	0	0	0	0	0	0	0	0	0	0	0	0	0	0
Guanyl ribonucleotide binding	0	0	0	0	0	0	0	0	0	0	0	0	0	0	0	3.09812	0	0	0	0	0	0	0	2.01274	0	0	0	0	0	0	0	0
Guanyl nucleotide binding	0	0	0	0	0	0	0	0	0	0	0	0	0	0	0	3.09812	0	0	0	0	0	0	0	2.01274	0	0	0	0	0	0	0	0
Phosphatidylinositol bisphosphate kinase activity	0	0	0	0	0	0	0	0	0	0	0	0	0	0	0	2.96386	0	0	0	0	0	0	0	0	0	0	4	0	0	0	0	0
Alcohol binding	0	0	0	0	0	0	0	0	0	0	0	0	0	0	0	2.84608	0	0	0	0	0	0	0	0	0	0	0	0	0	0	0	0
Phosphatidylinositol binding	0	0	0	0	0	0	0	0	0	0	0	0	0	0	0	2.56931	0	0	0	0	0	0	0	0	0	0	0	0	0	0	0	0
Phospholipid binding	0	0	0	0	0	0	0	0	0	0	0	0	0	0	0	1.92116	0	0	0	0	0	0	0	0	0	0	0	0	0	0	0	0
Heat shock protein binding	0	0	0	0	0	0	0	0	0	0	0	0	0	0	0	1.63277	0	0	0	0	0	0	0	0	0	0	2.40742	0	0	0	0	0
Modified amino acid binding	0	0	0	0	0	0	0	0	0	0	0	0	0	0	0	0	2.09856	0	0	0	0	0	0	0	0	0	0	0	0	0	0	0
Vitamin binding	0	0	0	0	0	0	0	0	0	0	0	0	0	0	0	0	1.95986	0	0	0	0	0	2.18802	0	0	0	0	0	0	0	0	0
Chromatin DNA binding	0	0	0	0	0	0	0	0	0	0	0	0	0	0	0	0	1.82027	0	0	0	0	0	2.04269	0	0	0	0	0	0	0	0	0
Structure-specific DNA binding	0	0	0	0	0	0	0	0	0	0	0	0	0	0	0	0	1.57036	0	0	0	0	0	1.80881	0	0	0	0	0	0	0	0	0
Chromatin binding	0	0	0	0	0	0	0	0	0	0	0	0	0	0	0	0	1.53666	0	0	0	0	0	1.80881	0	0	0	0	0	0	0	0	0
Type 1 angiotensin receptor binding	0	0	0	0	0	0	0	0	0	0	0	0	0	0	0	0	1.53666	0	0	0	0	0	0	0	0	0	0	0	0	0	0	0
Long-chain fatty acid binding	0	0	0	0	0	0	0	0	0	0	0	0	0	0	0	0	1.53666	0	0	0	0	0	3.76809	0	0	0	0	0	0	0	0	0
mRNA binding	0	0	0	0	0	0	0	0	0	0	0	0	0	0	0	0	1.53666	0	0	0	0	0	0	0	0	0	0	0	0	0	0	0
Angiotensin receptor binding	0	0	0	0	0	0	0	0	0	0	0	0	0	0	0	0	1.53666	0	0	0	0	0	0	0	0	0	0	0	0	0	0	0
ATPase-coupled anion transmembrane transporter activity	0	0	0	0	0	0	0	0	0	0	0	0	0	0	0	0	1.53666	0	0	0	0	0	0	0	0	0	0	0	0	0	0	0
Oxidoreductase activity, acting on the CH-NH2 group of donors, oxygen as acceptor	0	0	0	0	0	0	0	0	0	0	0	0	0	0	0	0	0	3.33611	0	0	0	0	0	0	0	2.37507	0	0	0	0	0	0
Structural constituent of cytoskeleton	0	0	0	0	0	0	0	0	0	0	0	0	0	0	0	0	0	2.42234	0	0	0	0	0	0	0	0	0	0	0	0	0	0
Potassium ion binding	0	0	0	0	0	0	0	0	0	0	0	0	0	0	0	0	0	2.2147	0	0	0	0	1.78705	0	0	0	0	0	0	0	0	0
GTPase activity	0	0	0	0	0	0	0	0	0	0	0	0	0	0	0	0	0	2.15944	0	0	0	0	0	0	0	0	0	0	0	0	0	0
MHC class I protein binding	0	0	0	0	0	0	0	0	0	0	0	0	0	0	0	0	0	2.15251	0	0	0	0	0	0	0	0	0	0	0	0	0	0
2 iron, 2 sulfur cluster binding	0	0	0	0	0	0	0	0	0	0	0	0	0	0	0	0	0	2.11752	0	0	0	0	0	0	0	0	0	0	0	0	0	0
Transferase activity, transferring glycosyl groups	0	0	0	0	0	0	0	0	0	0	0	0	0	0	0	0	0	2.11752	0	0	0	0	0	0	0	0	0	0	0	0	0	0
MHC protein binding	0	0	0	0	0	0	0	0	0	0	0	0	0	0	0	0	0	2.08084	0	0	0	0	0	0	0	0	0	0	0	0	0	0
Steroid binding	0	0	0	0	0	0	0	0	0	0	0	0	0	0	0	0	0	0	4	0	0	0	4	0	1.66495	0	0	0	3.51166	0	0	0
Oxidoreductase activity, acting on the CH-CH group of donors, NAD or NADP as acceptor	0	0	0	0	0	0	0	0	0	0	0	0	0	0	0	0	0	0	4	0	0	0	0	2.25252	0	0	0	0	0	0	0	0
ATPase binding	0	0	0	0	0	0	0	0	0	0	0	0	0	0	0	0	0	0	3.7384	0	0	0	0	0	0	0	0	0	0	0	0	0
Steroid dehydrogenase activity	0	0	0	0	0	0	0	0	0	0	0	0	0	0	0	0	0	0	3.09562	0	0	0	0	2.13035	0	0	0	0	0	0	0	0
Transcription factor activity, RNA polymerase II core promoter proximal region sequence-specific binding	0	0	0	0	0	0	0	0	0	0	0	0	0	0	0	0	0	0	3.09562	0	0	0	0	0	0	0	0	0	0	0	0	0
RNA polymerase II core promoter proximal region sequence-specific DNA binding	0	0	0	0	0	0	0	0	0	0	0	0	0	0	0	0	0	0	3.07019	0	0	0	0	0	0	0	0	0	0	0	0	0
Core promoter proximal region sequence-specific DNA binding	0	0	0	0	0	0	0	0	0	0	0	0	0	0	0	0	0	0	3.05418	0	0	0	0	0	0	0	0	0	0	0	0	0
Core promoter proximal region DNA binding	0	0	0	0	0	0	0	0	0	0	0	0	0	0	0	0	0	0	3.05418	0	0	0	0	0	0	0	0	0	0	0	0	0
Beta-catenin binding	0	0	0	0	0	0	0	0	0	0	0	0	0	0	0	0	0	0	2.38919	0	0	0	0	0	0	0	0	0	0	0	0	0
Core promoter sequence-specific DNA binding	0	0	0	0	0	0	0	0	0	0	0	0	0	0	0	0	0	0	2.22507	0	0	0	0	0	0	0	0	0	0	0	0	0
Receptor antagonist activity	0	0	0	0	0	0	0	0	0	0	0	0	0	0	0	0	0	0	2.00655	0	0	0	0	0	0	0	0	0	0	0	0	0
Core promoter binding	0	0	0	0	0	0	0	0	0	0	0	0	0	0	0	0	0	0	1.96879	0	0	0	0	0	0	0	0	0	0	0	0	0
Receptor inhibitor activity	0	0	0	0	0	0	0	0	0	0	0	0	0	0	0	0	0	0	1.95328	0	0	0	0	0	0	0	0	0	0	0	0	0
Microtubule binding	0	0	0	0	0	0	0	0	0	0	0	0	0	0	0	0	0	0	1.78693	0	0	0	0	0	0	0	0	0	0	0	0	0
Aldo-keto reductase (NADP) activity	0	0	0	0	0	0	0	0	0	0	0	0	0	0	0	0	0	0	1.73203	0	0	0	0	0	0	0	0	0	0	0	0	0
Organic cation transmembrane transporter activity	0	0	0	0	0	0	0	0	0	0	0	0	0	0	0	0	0	0	0	4	0	0	0	0	0	0	0	0	0	0	0	0
O-acyltransferase activity	0	0	0	0	0	0	0	0	0	0	0	0	0	0	0	0	0	0	0	4	0	0	0	0	0	0	0	0	0	0	0	0
Modified amino acid transmembrane transporter activity	0	0	0	0	0	0	0	0	0	0	0	0	0	0	0	0	0	0	0	3.23377	0	0	0	0	0	0	0	0	0	0	0	0
Cation:cation antiporter activity	0	0	0	0	0	0	0	0	0	0	0	0	0	0	0	0	0	0	0	2.8172	0	0	0	0	0	0	0	0	0	0	0	0
Solute:cation antiporter activity	0	0	0	0	0	0	0	0	0	0	0	0	0	0	0	0	0	0	0	2.74007	0	0	0	0	0	0	0	0	0	0	0	0
Palmitoyltransferase activity	0	0	0	0	0	0	0	0	0	0	0	0	0	0	0	0	0	0	0	2.67481	0	0	0	0	0	0	0	0	0	0	0	0
Ion antiporter activity	0	0	0	0	0	0	0	0	0	0	0	0	0	0	0	0	0	0	0	2.40481	0	0	0	0	0	0	0	0	0	0	4	0
PDZ domain binding	0	0	0	0	0	0	0	0	0	0	0	0	0	0	0	0	0	0	0	2.12753	0	0	0	0	0	0	0	0	0	0	0	0
Glutathione binding	0	0	0	0	0	0	0	0	0	0	0	0	0	0	0	0	0	0	0	0	1.6582	0	0	0	0	0	0	0	0	0	0	0
Oligopeptide binding	0	0	0	0	0	0	0	0	0	0	0	0	0	0	0	0	0	0	0	0	1.63104	0	0	0	0	0	0	0	0	0	0	0
Unfolded protein binding	0	0	0	0	0	0	0	0	0	0	0	0	0	0	0	0	0	0	0	0	0	3.91919	0	0	0	0	0	0	0	0	0	0
ATPase activity	0	0	0	0	0	0	0	0	0	0	0	0	0	0	0	0	0	0	0	0	0	3.62623	0	0	0	0	0	0	0	0	0	0
Peptidyl-prolyl cis-trans isomerase activity	0	0	0	0	0	0	0	0	0	0	0	0	0	0	0	0	0	0	0	0	0	3.16087	0	0	0	0	0	0	0	0	0	0
Cis-trans isomerase activity	0	0	0	0	0	0	0	0	0	0	0	0	0	0	0	0	0	0	0	0	0	3.16087	0	0	0	0	0	0	0	0	0	0
ATPase activity, coupled	0	0	0	0	0	0	0	0	0	0	0	0	0	0	0	0	0	0	0	0	0	2.85946	0	0	0	0	0	0	0	0	0	0
Tau protein binding	0	0	0	0	0	0	0	0	0	0	0	0	0	0	0	0	0	0	0	0	0	2.04729	0	0	0	0	0	0	0	0	0	0
Low-density lipoprotein particle receptor binding	0	0	0	0	0	0	0	0	0	0	0	0	0	0	0	0	0	0	0	0	0	1.9805	0	0	0	0	0	0	0	0	0	0
MHC class II protein complex binding	0	0	0	0	0	0	0	0	0	0	0	0	0	0	0	0	0	0	0	0	0	1.9805	0	0	0	0	0	0	0	0	0	0
MHC protein complex binding	0	0	0	0	0	0	0	0	0	0	0	0	0	0	0	0	0	0	0	0	0	1.93583	0	0	0	0	0	0	0	0	0	0
Lipoprotein particle receptor binding	0	0	0	0	0	0	0	0	0	0	0	0	0	0	0	0	0	0	0	0	0	1.93486	0	0	0	0	0	0	0	0	0	0
ATP-dependent DNA helicase activity	0	0	0	0	0	0	0	0	0	0	0	0	0	0	0	0	0	0	0	0	0	1.71382	0	0	0	0	0	0	0	0	0	0
Retinoid X receptor binding	0	0	0	0	0	0	0	0	0	0	0	0	0	0	0	0	0	0	0	0	0	0	4	0	2.83955	0	0	0	0	0	0	0
Retinoic acid receptor binding	0	0	0	0	0	0	0	0	0	0	0	0	0	0	0	0	0	0	0	0	0	0	4	0	2.53808	0	0	0	0	0	0	0
Nuclear hormone receptor binding	0	0	0	0	0	0	0	0	0	0	0	0	0	0	0	0	0	0	0	0	0	0	4	0	2.34774	0	1.97661	0	0	0	0	0
Hormone receptor binding	0	0	0	0	0	0	0	0	0	0	0	0	0	0	0	0	0	0	0	0	0	0	4	0	2.24218	0	2.62479	0	0	0	0	0
Transcription coactivator activity	0	0	0	0	0	0	0	0	0	0	0	0	0	0	0	0	0	0	0	0	0	0	4	0	0	0	0	0	0	0	0	0
Retinoid binding	0	0	0	0	0	0	0	0	0	0	0	0	0	0	0	0	0	0	0	0	0	0	2.94652	0	0	0	0	0	0	0	0	0
Isoprenoid binding	0	0	0	0	0	0	0	0	0	0	0	0	0	0	0	0	0	0	0	0	0	0	2.94652	0	0	0	0	0	0	0	0	0
Transcriptional repressor activity, RNA polymerase II transcription regulatory region sequence-specific binding	0	0	0	0	0	0	0	0	0	0	0	0	0	0	0	0	0	0	0	0	0	0	2.78289	0	0	0	0	0	0	0	0	0
Transcriptional repressor activity, RNA polymerase II core promoter proximal region sequence-specific binding	0	0	0	0	0	0	0	0	0	0	0	0	0	0	0	0	0	0	0	0	0	0	1.96958	0	0	0	0	0	0	0	0	0
Translation repressor activity, nucleic acid binding	0	0	0	0	0	0	0	0	0	0	0	0	0	0	0	0	0	0	0	0	0	0	1.80881	0	0	0	0	0	0	0	0	0
Sodium:potassium-exchanging ATPase activity	0	0	0	0	0	0	0	0	0	0	0	0	0	0	0	0	0	0	0	0	0	0	1.80881	0	0	0	0	0	0	0	0	0
Very long-chain fatty acid-CoA ligase activity	0	0	0	0	0	0	0	0	0	0	0	0	0	0	0	0	0	0	0	0	0	0	1.80881	0	0	0	0	0	0	0	0	0
Potassium-transporting ATPase activity	0	0	0	0	0	0	0	0	0	0	0	0	0	0	0	0	0	0	0	0	0	0	1.80881	0	0	0	0	0	0	0	0	0
Protein kinase B binding	0	0	0	0	0	0	0	0	0	0	0	0	0	0	0	0	0	0	0	0	0	0	1.80881	0	0	0	0	0	0	0	0	0
Long-chain fatty acid-CoA ligase activity	0	0	0	0	0	0	0	0	0	0	0	0	0	0	0	0	0	0	0	0	0	0	1.80881	0	0	0	0	0	0	0	0	0
Nucleoside transmembrane transporter activity	0	0	0	0	0	0	0	0	0	0	0	0	0	0	0	0	0	0	0	0	0	0	1.80881	0	0	0	0	0	0	0	0	0
Retinal binding	0	0	0	0	0	0	0	0	0	0	0	0	0	0	0	0	0	0	0	0	0	0	1.80881	0	0	0	0	0	0	0	0	0
Retinol binding	0	0	0	0	0	0	0	0	0	0	0	0	0	0	0	0	0	0	0	0	0	0	1.80881	0	0	0	0	0	0	0	0	0
Vitamin D receptor binding	0	0	0	0	0	0	0	0	0	0	0	0	0	0	0	0	0	0	0	0	0	0	1.76812	0	0	0	0	0	0	0	0	0
Retinoic acid binding	0	0	0	0	0	0	0	0	0	0	0	0	0	0	0	0	0	0	0	0	0	0	1.76812	0	0	0	0	0	0	0	0	0
Fatty acid ligase activity	0	0	0	0	0	0	0	0	0	0	0	0	0	0	0	0	0	0	0	0	0	0	1.76812	0	0	0	0	0	0	0	0	0
Translation regulator activity, nucleic acid binding	0	0	0	0	0	0	0	0	0	0	0	0	0	0	0	0	0	0	0	0	0	0	1.73549	0	0	0	0	0	0	0	0	0
Translation repressor activity	0	0	0	0	0	0	0	0	0	0	0	0	0	0	0	0	0	0	0	0	0	0	1.68655	0	0	0	0	0	0	0	0	0
Double-stranded RNA binding	0	0	0	0	0	0	0	0	0	0	0	0	0	0	0	0	0	0	0	0	0	0	0	1.59964	0	0	0	0	0	0	0	0
Transmembrane receptor protein tyrosine kinase activity	0	0	0	0	0	0	0	0	0	0	0	0	0	0	0	0	0	0	0	0	0	0	0	1.58934	0	0	4	0	0	0	0	0
Chloride channel regulator activity	0	0	0	0	0	0	0	0	0	0	0	0	0	0	0	0	0	0	0	0	0	0	0	0	2.74935	0	0	0	0	0	0	0
Glucose transmembrane transporter activity	0	0	0	0	0	0	0	0	0	0	0	0	0	0	0	0	0	0	0	0	0	0	0	0	2.67105	0	0	0	0	0	0	0
Monosaccharide transmembrane transporter activity	0	0	0	0	0	0	0	0	0	0	0	0	0	0	0	0	0	0	0	0	0	0	0	0	2.66356	0	0	0	0	0	0	0
Hexose transmembrane transporter activity	0	0	0	0	0	0	0	0	0	0	0	0	0	0	0	0	0	0	0	0	0	0	0	0	2.66356	0	0	0	0	0	0	0
Sugar transmembrane transporter activity	0	0	0	0	0	0	0	0	0	0	0	0	0	0	0	0	0	0	0	0	0	0	0	0	2.34774	0	0	0	0	0	0	0
Channel inhibitor activity	0	0	0	0	0	0	0	0	0	0	0	0	0	0	0	0	0	0	0	0	0	0	0	0	2.28893	0	0	0	0	0	0	0
Carbohydrate transmembrane transporter activity	0	0	0	0	0	0	0	0	0	0	0	0	0	0	0	0	0	0	0	0	0	0	0	0	2.18876	0	0	0	0	0	0	0
Carbohydrate transporter activity	0	0	0	0	0	0	0	0	0	0	0	0	0	0	0	0	0	0	0	0	0	0	0	0	2.18876	0	0	0	0	0	0	0
Phosphoprotein binding	0	0	0	0	0	0	0	0	0	0	0	0	0	0	0	0	0	0	0	0	0	0	0	0	2.05619	0	1.76893	0	0	0	0	0
GABA-A receptor activity	0	0	0	0	0	0	0	0	0	0	0	0	0	0	0	0	0	0	0	0	0	0	0	0	0	4	0	0	0	4	0	0
GABA receptor binding	0	0	0	0	0	0	0	0	0	0	0	0	0	0	0	0	0	0	0	0	0	0	0	0	0	4	0	0	0	4	0	0
Transmembrane receptor protein kinase activity	0	0	0	0	0	0	0	0	0	0	0	0	0	0	0	0	0	0	0	0	0	0	0	0	0	0	4	0	0	0	0	0
Non-membrane spanning protein tyrosine kinase activity	0	0	0	0	0	0	0	0	0	0	0	0	0	0	0	0	0	0	0	0	0	0	0	0	0	0	4	0	0	0	0	0
Growth factor binding	0	0	0	0	0	0	0	0	0	0	0	0	0	0	0	0	0	0	0	0	0	0	0	0	0	0	4	2.65814	0	0	0	0
Receptor signaling protein activity	0	0	0	0	0	0	0	0	0	0	0	0	0	0	0	0	0	0	0	0	0	0	0	0	0	0	4	0	0	0	0	0
Protein serine/threonine kinase activity	0	0	0	0	0	0	0	0	0	0	0	0	0	0	0	0	0	0	0	0	0	0	0	0	0	0	4	0	0	0	0	0
Receptor signaling protein serine/threonine kinase activity	0	0	0	0	0	0	0	0	0	0	0	0	0	0	0	0	0	0	0	0	0	0	0	0	0	0	4	0	0	0	0	0
Platelet-derived growth factor receptor binding	0	0	0	0	0	0	0	0	0	0	0	0	0	0	0	0	0	0	0	0	0	0	0	0	0	0	4	0	0	0	0	0
MAP kinase kinase kinase activity	0	0	0	0	0	0	0	0	0	0	0	0	0	0	0	0	0	0	0	0	0	0	0	0	0	0	4	0	0	0	0	0
Integrin binding	0	0	0	0	0	0	0	0	0	0	0	0	0	0	0	0	0	0	0	0	0	0	0	0	0	0	4	0	0	0	0	0
Heparin binding	0	0	0	0	0	0	0	0	0	0	0	0	0	0	0	0	0	0	0	0	0	0	0	0	0	0	3.46606	0	0	0	0	0
Glycosaminoglycan binding	0	0	0	0	0	0	0	0	0	0	0	0	0	0	0	0	0	0	0	0	0	0	0	0	0	0	2.99115	0	0	0	0	0
Glucocorticoid receptor binding	0	0	0	0	0	0	0	0	0	0	0	0	0	0	0	0	0	0	0	0	0	0	0	0	0	0	2.90333	0	0	0	0	0
Platelet-derived growth factor binding	0	0	0	0	0	0	0	0	0	0	0	0	0	0	0	0	0	0	0	0	0	0	0	0	0	0	2.90333	0	0	0	0	0
MAP kinase kinase activity	0	0	0	0	0	0	0	0	0	0	0	0	0	0	0	0	0	0	0	0	0	0	0	0	0	0	2.78223	0	0	0	0	0
Mitogen-activated protein kinase kinase binding	0	0	0	0	0	0	0	0	0	0	0	0	0	0	0	0	0	0	0	0	0	0	0	0	0	0	2.62479	0	0	0	0	0
Ephrin receptor activity	0	0	0	0	0	0	0	0	0	0	0	0	0	0	0	0	0	0	0	0	0	0	0	0	0	0	2.48644	0	0	0	0	0
Steroid hormone receptor binding	0	0	0	0	0	0	0	0	0	0	0	0	0	0	0	0	0	0	0	0	0	0	0	0	0	0	2.46175	0	0	0	0	0
Protein serine/threonine kinase activator activity	0	0	0	0	0	0	0	0	0	0	0	0	0	0	0	0	0	0	0	0	0	0	0	0	0	0	2.42371	0	0	0	0	0
Cell adhesion molecule binding	0	0	0	0	0	0	0	0	0	0	0	0	0	0	0	0	0	0	0	0	0	0	0	0	0	0	2.35262	0	0	0	0	0
Actin monomer binding	0	0	0	0	0	0	0	0	0	0	0	0	0	0	0	0	0	0	0	0	0	0	0	0	0	0	2.29468	0	0	0	0	0
Ephrin receptor binding	0	0	0	0	0	0	0	0	0	0	0	0	0	0	0	0	0	0	0	0	0	0	0	0	0	0	2.29468	0	0	0	0	0
SH2 domain binding	0	0	0	0	0	0	0	0	0	0	0	0	0	0	0	0	0	0	0	0	0	0	0	0	0	0	2.21545	0	0	0	0	0
Glycoprotein binding	0	0	0	0	0	0	0	0	0	0	0	0	0	0	0	0	0	0	0	0	0	0	0	0	0	0	2.21545	0	0	0	0	0
Epidermal growth factor receptor binding	0	0	0	0	0	0	0	0	0	0	0	0	0	0	0	0	0	0	0	0	0	0	0	0	0	0	2.20207	0	0	0	0	0
Protein serine/threonine/tyrosine kinase activity	0	0	0	0	0	0	0	0	0	0	0	0	0	0	0	0	0	0	0	0	0	0	0	0	0	0	1.97661	0	0	0	0	0
Manganese ion binding	0	0	0	0	0	0	0	0	0	0	0	0	0	0	0	0	0	0	0	0	0	0	0	0	0	0	1.8587	0	0	0	0	0
Protein kinase activator activity	0	0	0	0	0	0	0	0	0	0	0	0	0	0	0	0	0	0	0	0	0	0	0	0	0	0	1.68999	0	0	0	0	0
Phosphoprotein phosphatase activity	0	0	0	0	0	0	0	0	0	0	0	0	0	0	0	0	0	0	0	0	0	0	0	0	0	0	1.65316	0	0	0	0	0
Protein serine/threonine phosphatase activity	0	0	0	0	0	0	0	0	0	0	0	0	0	0	0	0	0	0	0	0	0	0	0	0	0	0	1.63133	0	0	0	0	0
Kinase activator activity	0	0	0	0	0	0	0	0	0	0	0	0	0	0	0	0	0	0	0	0	0	0	0	0	0	0	1.63133	0	0	0	0	1.57449
S100 protein binding	0	0	0	0	0	0	0	0	0	0	0	0	0	0	0	0	0	0	0	0	0	0	0	0	0	0	0	2.70331	0	0	0	0
Protein kinase C activity	0	0	0	0	0	0	0	0	0	0	0	0	0	0	0	0	0	0	0	0	0	0	0	0	0	0	0	0	3.32972	0	0	0
Calcium-dependent phospholipid binding	0	0	0	0	0	0	0	0	0	0	0	0	0	0	0	0	0	0	0	0	0	0	0	0	0	0	0	0	2.54233	0	0	0
Inorganic anion exchanger activity	0	0	0	0	0	0	0	0	0	0	0	0	0	0	0	0	0	0	0	0	0	0	0	0	0	0	0	0	0	0	4	0
Anion:anion antiporter activity	0	0	0	0	0	0	0	0	0	0	0	0	0	0	0	0	0	0	0	0	0	0	0	0	0	0	0	0	0	0	4	0
Amide transmembrane transporter activity	0	0	0	0	0	0	0	0	0	0	0	0	0	0	0	0	0	0	0	0	0	0	0	0	0	0	0	0	0	0	4	0
Solute:proton symporter activity	0	0	0	0	0	0	0	0	0	0	0	0	0	0	0	0	0	0	0	0	0	0	0	0	0	0	0	0	0	0	4	0
Chloride ion binding	0	0	0	0	0	0	0	0	0	0	0	0	0	0	0	0	0	0	0	0	0	0	0	0	0	0	0	0	0	0	2.20767	0
Retinol dehydrogenase activity	0	0	0	0	0	0	0	0	0	0	0	0	0	0	0	0	0	0	0	0	0	0	0	0	0	0	0	0	0	0	0	2.56887
