# Supplementary material for: PIMD: An Integrative Approach for Drug Repositioning Using Multiple Characterization Fusion
Source: Genomics Proteomics Bioinformatics. 2020 Oct 17;18(5):565–81. doi: 10.1016/j.gpb.2018.10.012 (PMC8377380; doi:10.1016/j.gpb.2018.10.012)
Supplement: Supplementary Table S6 [file mmc15.xlsx]

## Sheet: DrugBank mean values
Table S6 The 14 physicochemical features and 62 chemical descriptors of drugs
Note: for each property, we calculated mean values for all drugs in DrugBank, for all the 593 drugs in iDSN, and all drugs in each cluster, respectively.
Physicochemical feature	Mean value			Chemical descriptor	Mean value
LogP	1.53794			MW	350.169
LogS	-3.13731			Ncharges	0.195639
Molecular Weight	350.632			C	16.3159
Monoisotopic Weight	350.298			H	20.7094
Polar Surface Area (PSA)	101.248			N	2.44323
Refractivity	90.5518			O	4.22769
Polarizability	34.9351			Cl	0.147644
Rotatable Bond Count	5.64968			P	0.163155
H Bond Acceptor Count	5.19656			S	0.288704
H Bond Donor Count	2.72525			F	0.205736
pKa (strongest acidic)	8.07963			Br	0.0392157
pKa (strongest basic)	2.62673			Pt	0.000877963
Physiological Charge	-0.195253			I	0.0196078
Number of Rings	2.44234			Gd	0.00117062
				B	0.00819432
				RNH2	0.171495
				R2NH	0.698273
				R3N	0.416155
				ROPO3	0.123207
				ROH	0.927422
				RCHO	0.023705
				RCOR	0.128036
				RCOOH	0.308897
				RCOOR	0.143401
				ROR	0.579748
				RCCH	0.0121452
				RCN	0.0248756
				RINGS	2.45537
				AROMATIC	1.41469
				LogP	6.15242
				Number_of_HBA_1	25.8282
				Number_of_HBA_2	6.15862
				Number_of_HBD_1	2.60594
				Number_of_HBD_2	2.46869
				Number_of_acidic_groups	0.630378
				Number_of_aliphatic_OH_groups	0.771876
				Number_of_basic_groups	0.301434
				Fraction_of_rotatable_bonds	0.240273
				Number_of_heavy_bonds	25.3096
				Number_of_heterocycles	1.22725
				Number_of_hydrophobic_groups	0
				MolarRefractivity	110
				Number_of_atoms	44.3136
				Number_of_halogen_atoms	0.412204
				Number_of_bonds	45.7335
				Number_of_NO2_groups	0.0651156
				Number_of_SO_groups	0.00102429
				Number_of_OSO_groups	0
				Number_of_SO2_groups	0.216564
				PolarSurfaceArea	111.882
				Geometrical_diameter	11.1947
				Geometrical_radius	0.980219
				Geometrical_shape_coefficient	11.8368
				Kier_shape_1	19.6891
				Kier_shape_2	8.93595
				Zagreb_group_index_1	232.743
				Zagreb_group_index_2	251.096
				abonds	8.62116
				dbonds	2.09219
				nF	0.205736
				sbonds	35.2685
				tbonds	0.0371671

## Sheet: iDSN mean values
Table S6 The 14 physicochemical features and 62 chemical descriptors of drugs
Note: for each property, we calculated mean values for all drugs in DrugBank, for all the 593 drugs in iDSN, and all drugs in each cluster, respectively.
Physicochemical feature	Mean value			Chemical descriptor	Mean value
LogP	2.13513			MW	363.607
LogS	-3.55388			Ncharges	0.123077
Molecular Weight	372.497			C	18.2889
Monoisotopic Weight	372.118			H	22.6103
Polar Surface Area (PSA)	90.6133			N	2.62393
Refractivity	99.7896			O	3.57094
Polarizability	38.4714			Cl	0.235897
Rotatable Bond Count	5.65849			P	0.0358974
H Bond Acceptor Count	4.99124			S	0.263248
H Bond Donor Count	2.17513			F	0.326496
pKa (strongest acidic)	9.99257			Br	0.0136752
pKa (strongest basic)	3.73007			Pt	0.0034188
Physiological Charge	0.134851			I	0.00854701
Number of Rings	2.91594			Gd	0.0017094
				B	0.0034188
				RNH2	0.112821
				R2NH	0.630769
				R3N	0.666667
				ROPO3	0.0034188
				ROH	0.71453
				RCHO	0.00683761
				RCOR	0.217094
				RCOOH	0.232479
				RCOOR	0.2
				ROR	0.634188
				RCCH	0.017094
				RCN	0.042735
				RINGS	2.80855
				AROMATIC	1.53846
				LogP	7.27781
				Number_of_HBA_1	27.5274
				Number_of_HBA_2	5.63014
				Number_of_HBD_1	2.08048
				Number_of_HBD_2	1.89726
				Number_of_acidic_groups	0.369863
				Number_of_aliphatic_OH_groups	0.601027
				Number_of_basic_groups	0.436644
				Fraction_of_rotatable_bonds	0.214915
				Number_of_heavy_bonds	27.274
				Number_of_heterocycles	1.30479
				Number_of_hydrophobic_groups	0
				MolarRefractivity	118.77
				Number_of_atoms	47.8322
				Number_of_halogen_atoms	0.582192
				Number_of_bonds	49.6952
				Number_of_NO2_groups	0.0719178
				Number_of_SO_groups	0
				Number_of_OSO_groups	0
				Number_of_SO2_groups	0.215753
				PolarSurfaceArea	95.346
				Geometrical_diameter	11.5794
				Geometrical_radius	0.990659
				Geometrical_shape_coefficient	11.5714
				Kier_shape_1	20.4781
				Kier_shape_2	9.06517
				Zagreb_group_index_1	254.865
				Zagreb_group_index_2	274.942
				abonds	9.38974
				dbonds	2.03419
				nF	0.326496
				sbonds	38.3556
				tbonds	0.0615385

## Sheet: physicochemical features
Table S6 The 14 physicochemical features and 62 chemical descriptors of drugs
Note: for each property, we calculated mean values for all drugs in DrugBank, for all the 593 drugs in iDSN, and all drugs in each cluster, respectively.
Physicochemical feature	Mean value for each cluster
	Cluster 1	Cluster 2	Cluster 3	Cluster 4	Cluster 5	Cluster 6	Cluster 7	Cluster 8	Cluster 9	Cluster 10	Cluster 11	Cluster 12	Cluster 13	Cluster 14	Cluster 15	Cluster 16	Cluster 17	Cluster 18	Cluster 19	Cluster 20	Cluster 21	Cluster 22	Cluster 23	Cluster 24	Cluster 25	Cluster 26	Cluster 27	Cluster 28	Cluster 29	Cluster 30	Cluster 31	Cluster 32
LogP	-0.756842	2.77196	2.81154	0.257879	2.46	0.23625	-0.148889	2.33133	2.90846	1.61529	1.91348	3.148	3.99	2.49769	-1.148	0.0557143	2.25381	0.911429	3.54937	-0.89	2.945	2.004	5.0625	2.50171	2.79143	2.335	3.90579	3.28182	2.47438	2.49652	0.256429	2.61
LogS	-1.87895	-3.89643	-3.57692	-1.92879	-3.24474	-4.3	-2.95556	-3.58667	-4.27692	-2.94706	-3.28	-4.384	-4.64286	-2.83077	-1.658	-2.5	-4.12381	-2.92857	-4.9	-1.45714	-5.3	-3.29	-5.23333	-3.69341	-3.63643	-3.475	-4.74211	-4.02455	-4.03125	-3.62522	-3.60714	-3.587
Molecular weight	274.227	344.924	377.811	259.259	284.133	1398.47	366.476	274.577	373.784	284.072	286.952	542.751	431.834	318.18	298.587	261.502	442.662	270.45	362.554	263.362	586.88	624.885	359.783	404.984	320.605	306.392	472.795	300.073	433.21	296.048	457.901	335.754
Monoisotopic weight	273.989	344.497	377.317	259.039	283.8	1397.45	366.253	274.274	373.147	283.878	286.72	542.414	431.539	317.933	298.366	261.229	442.176	270.256	362.193	263.14	586.444	624.483	359.347	404.586	320.285	306.148	472.204	299.77	432.826	295.307	457.436	335.308
Polar Surface Area (PSA)	109.819	71.4805	77.1946	102.627	48.8915	550.788	85.2667	74.7253	98.6769	68.9624	53.6835	123.401	87.8057	50.5377	144.467	57.7175	120.881	96.6371	54.2706	120.555	83.94	188.015	49.4675	86.1944	75.7329	58.3195	87.8532	31.6009	90.76	45.2326	160.294	90.766
Refractivity	67.4495	94.0421	103.953	64.8276	82.122	349.369	94.9667	73.95	95.8285	79.4441	79.1765	141.742	120.416	88.5523	69.356	61.6512	115.464	78.7657	103.192	49.1287	162.92	163.177	106.522	112.406	90.3479	89.5375	127.518	94.1614	111.458	75.4009	113.339	88.135
Polarizability	26.2021	35.855	40.5058	25.7732	30.9515	141.144	36.4967	27.5433	36.92	32.1353	30.7622	57.1096	48.8714	34.8454	27.6033	22.97	43.6309	28.0329	40.4581	18.8975	62.7525	65.062	40.9258	42.068	34.0993	33.7795	48.0663	34.2991	44.654	27.6483	43.425	33.457
Rotatable bond count	4.42105	5.14286	6.03846	5.14706	4.75	29.5	3.11111	3.13333	4.46154	7.17647	4.34783	11.4615	12.5714	2.46154	3.46667	2.375	7.31818	5.57143	2.5	3.75	14.5	6	4.83333	5.56098	4.78571	3.9	6.89474	4.45455	3	1.95652	6.57143	6.1
H bond acceptor count	5.94737	3.64286	5.46154	5.26471	2.8	22.375	6.88889	3.8	4.61538	4.11765	3.3913	6.73077	4.42857	3.84615	7.8	2.75	6.59091	5	2.8125	6.25	5.875	10.9	2.75	5.04878	4	3.3	5.63158	2.45455	5.0625	2.69565	8.14286	4.4
H bond donor count	2.78947	1.42857	1.57692	2.91176	1.15	18.25	1.88889	1.66667	2.30769	3	1.30435	2.84615	2.85714	1.07692	4	0.5	2.77273	2.57143	0.9375	3.875	1	5	1.33333	1.5122	2.21429	1.6	1.89474	0.636364	2.0625	0.391304	3.28571	1.3
pKa (strongest acidic)	8.51889	10.8736	13.2581	6.53185	13.3086	6.59625	5.60556	8.61	8.67923	12.2624	9.56545	8.289	11.2943	10.987	10.6127	11.755	4.64286	9.85286	14.8313	1.17286	14.62	9.187	6.913	11.9253	9.37286	13.7468	11.6021	11.905	13.125	12.8693	3.16786	8.62
pKa (strongest basic)	3.07684	2.55128	8.06462	2.42828	4.9665	6.965	8.32778	-1.796	1.79231	9.60941	9.03174	2.65308	-1.78571	8.29846	2.27133	0.635	2.99545	4.93857	-0.886875	2.30286	1.28875	6.284	-1.79333	3.52773	0.820308	7.512	5.36947	7.83476	-3.1625	1.37429	3.515	3.147
Physiological charge	-0.105263	0.0892857	0.884615	-0.0882353	0.7	0.375	-0.222222	-0.6	-0.153846	1	0.782609	-0.346154	-0.285714	0.923077	0	0.25	-0.954545	0.142857	0	-1.25	1.125	0.6	-0.666667	0.243902	-0.214286	0.7	0.473684	0.863636	0	-0.0434783	-0.857143	-0.1
Number of rings	1.84211	2.75	3.38462	1.29412	2.4	6.75	3.88889	2.33333	2.76923	1.52941	2.47826	3.07692	2.14286	4.23077	2.46667	2.125	3.27273	1.71429	4.0625	0.5	3.875	4.5	2.83333	3.68293	2.5	3.15	3.84211	2.90909	4.4375	2.6087	3.5	2
Physicochemical feature	Corresponding P value for each cluster
	Cluster 1	Cluster 2	Cluster 3	Cluster 4	Cluster 5	Cluster 6	Cluster 7	Cluster 8	Cluster 9	Cluster 10	Cluster 11	Cluster 12	Cluster 13	Cluster 14	Cluster 15	Cluster 16	Cluster 17	Cluster 18	Cluster 19	Cluster 20	Cluster 21	Cluster 22	Cluster 23	Cluster 24	Cluster 25	Cluster 26	Cluster 27	Cluster 28	Cluster 29	Cluster 30	Cluster 31	Cluster 32
LogP	8.33526e-10	1.01423e-07	0.000218048	0.00785636	0.0394927	0.0163341	5.4127e-06	0.0782282	0.0171908	0.780068	0.416016	7.1929e-05	4.79463e-05	0.0980388	2.3056e-07	0.147258	0.169336	0.356761	1.66644e-05	0.000889543	0.22934	0.451108	7.18327e-07	0.0011963	0.0089912	0.0022152	1.36937e-09	0.000895533	0.000147026	0.00488741	0.000358175	0.0766465
LogS	3.29576e-07	5.90245e-05	0.0295066	0.00278892	0.71435	0.000135433	0.365287	0.154307	0.0018847	0.442596	0.6233	1.41517e-06	0.000157619	0.418985	8.00353e-08	0.272309	0.000276603	0.584173	1.4643e-08	1.76011e-06	0.0756587	0.700787	0.000231266	0.0126155	0.226525	0.111956	1.25407e-08	0.0098493	2.7624e-05	0.119981	0.0133802	0.472922
Molecular weight	0.000721375	0.722514	0.190556	0.00239332	0.0148197	4.64038e-05	0.159214	0.000230708	0.0450494	3.65318e-05	0.00259191	2.34516e-05	0.00561137	0.00315146	0.00131163	0.0368508	0.000612143	0.182466	0.445747	0.00669333	0.157069	0.00874378	0.657324	0.0167368	0.30087	0.0268996	2.68821e-06	0.00165169	6.46299e-06	0.000202095	7.49553e-06	0.715852
Monoisotopic weight	0.000726137	0.717901	0.193721	0.00239295	0.0147241	4.64223e-05	0.156495	0.000225367	0.047206	3.71195e-05	0.00260281	2.34238e-05	0.00558424	0.00318377	0.00132983	0.0366005	0.000619174	0.182926	0.445648	0.0067352	0.156971	0.00872448	0.65995	0.0167204	0.300758	0.027068	2.70419e-06	0.00163883	6.4246e-06	0.0001796	7.49776e-06	0.713249
Polar Surface Area (PSA)	0.264749	2.22449e-08	0.000214095	0.902895	8.11935e-10	8.72386e-05	0.0255402	0.00496448	0.657795	4.4166e-07	7.1528e-08	0.0232943	0.00201747	1.0426e-05	5.18632e-05	0.000176161	0.0854116	0.832407	2.33104e-07	0.233816	0.311278	0.000199899	5.516e-07	0.00501732	0.00243275	7.05987e-07	0.00348628	1.06171e-13	0.00199449	1.8588e-08	7.78222e-07	0.305645
Refractivity	5.3343e-05	0.434472	0.0370383	0.00233831	0.285168	4.56147e-05	0.0564644	0.000734786	0.25764	0.00251884	0.0403376	4.84801e-07	0.000984113	0.532145	1.14394e-05	0.00248542	0.00297649	0.37591	0.00492201	9.19399e-05	0.110756	0.0133871	0.0123579	0.000697191	0.980346	0.855258	2.77442e-07	0.382417	2.03172e-07	0.00983318	0.000279444	0.825667
Polarizability	0.000181456	0.604904	0.0383935	0.0034433	0.182725	2.6736e-05	0.10608	0.000294704	0.208616	0.0486423	0.0519085	5.68486e-07	0.000194175	0.943409	7.61549e-05	0.00151941	0.00270102	0.315173	0.00338004	5.10111e-05	0.0985731	0.0110769	0.0209356	0.00509728	0.798469	0.600411	3.3088e-07	0.687507	1.59232e-07	0.000392094	8.29567e-05	0.733281
Rotatable bond count	0.133119	0.256931	0.666617	0.513047	0.206441	0.00561693	3.63188e-05	1.0133e-06	0.0910263	0.0219495	0.00522068	5.76282e-05	1.21689e-05	0.000557356	0.00199636	0.00765907	0.0144144	0.980082	5.09254e-05	0.0830617	0.0892328	0.793573	0.102148	0.880541	0.256321	0.00247986	0.0129998	0.0846509	7.62281e-06	1.0092e-12	0.0692302	0.711137
H bond acceptor count	0.0577988	1.46887e-07	0.536993	0.912266	3.00498e-08	0.000267667	0.000593668	0.0101152	0.0329508	9.02575e-06	2.40453e-06	0.0269907	0.00895346	0.00173054	1.13613e-05	0.000575799	0.0361792	0.82382	3.48737e-07	0.26065	0.655608	7.3972e-06	2.66946e-06	0.638585	0.00580239	9.3343e-06	0.289867	2.37798e-10	0.572222	1.25617e-06	5.4222e-05	0.241941
H bond donor count	0.82228	3.17031e-11	1.03112e-05	0.68221	4.99196e-08	2.06355e-05	0.00309928	0.0187701	0.137996	0.209327	3.31397e-06	0.651218	0.631108	9.50154e-05	0.00101926	7.21923e-06	0.896318	0.809842	1.3528e-07	0.177147	0.00259078	0.00170784	0.00047426	2.26934e-07	0.0716681	3.64702e-05	0.000113136	4.14916e-15	0.00724995	3.62164e-14	0.0390401	6.35107e-06
pKa (strongest acidic)	0.750452	2.74524e-05	6.92025e-06	0.104934	2.55211e-09	0.409602	2.59458e-11	0.751136	0.502429	2.65561e-06	0.392958	0.827011	0.13807	0.0565219	0.0213924	0.198055	0.000290755	0.106919	0.000448307	9.45114e-06	0.00992803	0.147802	0.388167	2.27483e-06	0.226919	1.62927e-07	3.5344e-05	0.0310558	8.89036e-15	0.00948357	8.08052e-15	0.903286
pKa (strongest basic)	0.689469	0.918449	1.00382e-16	0.877614	0.0633862	0.106597	7.84076e-07	0.00666986	0.506154	6.28812e-26	2.54423e-11	0.978464	3.48591e-05	0.000515378	0.753202	0.100839	0.607433	0.0537453	0.00596943	0.909119	0.562616	0.0578723	0.0108314	0.218952	0.190411	1.25958e-05	0.00349813	1.50716e-05	5.71141e-22	0.214296	0.400202	0.761141
Physiological charge	0.55841	0.00237223	1.89761e-12	0.709083	6.54793e-08	0.460536	0.858987	0.0265429	0.832031	NA	7.24451e-09	0.488087	0.641204	5.55378e-09	0.267371	0.0297423	0.00038368	0.0557658	0.049301	0.0119924	0.0128283	0.0153945	0.00687155	5.66515e-06	0.903983	6.54793e-08	2.16644e-05	3.34109e-12	NA	0.0596841	0.000468554	0.692647
Number of rings	0.00570667	0.116294	0.00132065	0.000112642	0.910755	0.000220779	9.05218e-05	0.505128	0.072717	0.000237804	0.905986	0.0571926	0.29458	0.000332544	0.911643	0.395199	0.0223326	0.0892676	4.43953e-06	0.00016737	0.237429	0.00757801	0.39422	2.97125e-07	0.86289	0.0386422	1.09485e-05	0.0616292	1.13848e-10	0.576114	3.7573e-06	0.0653078

## Sheet: chemical descriptors
Table S6 The 14 physicochemical features and 62 chemical descriptors of drugs
Note: for each property, we calculated mean values for all drugs in DrugBank, for all the 593 drugs in iDSN, and all drugs in each cluster, respectively.
Chemical descriptor	Mean value for each cluster
	Cluster 1	Cluster 2	Cluster 3	Cluster 4	Cluster 5	Cluster 6	Cluster 7	Cluster 8	Cluster 9	Cluster 10	Cluster 11	Cluster 12	Cluster 13	Cluster 14	Cluster 15	Cluster 16	Cluster 17	Cluster 18	Cluster 19	Cluster 20	Cluster 21	Cluster 22	Cluster 23	Cluster 24	Cluster 25	Cluster 26	Cluster 27	Cluster 28	Cluster 29	Cluster 30	Cluster 31	Cluster 32
MW	274.227	343.668	377.443	250.433	282.285	1510.01	366.476	274.577	373.784	284.072	286.952	534.305	419.451	327.661	298.587	259.299	441.782	276.191	358.194	263.615	537.985	624.885	358.907	409.978	324.459	306.393	472.795	300.073	433.21	296.048	455.408	347.095
Ncharges	0.105263	0.140351	0	0.351351	0.0952381	0	0	0	0	0	0	0.24	0	0	0	0.222222	0.130435	0.25	0	0.25	1	0	0	0.133333	0.133333	0	0	0.136364	0	0.173913	0.266667	0.545455
C	10.6842	17.6491	19.1481	10.7027	15.3333	69.5	18	14.4	16.8462	15.5882	15.6522	28.4	23.75	18.7857	10.8667	11.4444	20.5217	12.25	21.8235	5.125	29.4286	32	21.6154	21.1111	17.8	16.55	23.3684	18.6364	23.6875	13.3913	17.5333	16.8182
H	14.8421	19.6316	23.9259	15.6757	20.5238	89.25	19.3333	13	16.6923	23.7059	21.2174	41.04	33.875	23.4286	14.9333	14.1111	22.3913	15.625	27.4706	12.25	43	41.4	26.4615	25.6222	20.7333	20.75	23.4737	23.7727	30.625	11.4783	19.1333	18.7273
N	3.68421	2.2807	3.74074	1.51351	2.52381	12.25	3.44444	1.4	2.76923	1.35294	2.13043	2.6	0.125	1.5	4.53333	4	4.17391	4.375	0.823529	1	1.42857	3	0.769231	3.62222	1.73333	2.9	4.78947	1.81818	0	2.21739	4.86667	1.81818
O	3.73684	2.84211	2.62963	4.35135	1.61905	24.25	3.44444	3	3.38462	3.11765	1.73913	6.2	5.125	2.85714	4.93333	2.22222	4.08696	2.25	2.52941	6	6.42857	9.8	2.53846	3.2	3.2	1.7	2.47368	1.27273	5.4375	1.6087	6.06667	5
Cl	0.157895	0.350877	0.444444	0.108108	0.285714	0.5	0	0.0666667	0.538462	0	0.0869565	0	0.125	0.0714286	0.133333	0.333333	0.217391	0	0.176471	0.25	0	0	0.307692	0.2	0.2	0	0.473684	0.181818	0.1875	1.08696	0.133333	0.454545
P	0.157895	0.0350877	0	0.027027	0	0	0	0	0	0	0	0.04	0	0	0.0666667	0	0	0	0	1.5	0	0	0	0.0222222	0	0	0	0	0	0	0	0
S	0.157895	0.45614	0.185185	0.216216	0.047619	0.25	0	0.333333	1	0.0588235	0.0434783	0.2	0	0.285714	0	0	0.26087	0.5	0.176471	0	0.571429	0	0.230769	0.266667	0.0666667	0.5	0.315789	0	0.125	0.130435	1.73333	0.0909091
F	0.210526	0.333333	0.222222	0.162162	0.238095	0	1.44444	0.133333	0.230769	0.117647	0.521739	0.12	0.625	0	0.2	0.222222	0.0434783	0	0.235294	0	0	0	0.153846	0.555556	0.266667	0.15	1.26316	0	1.0625	1.08696	0	0.0909091
Br	0	0	0.037037	0	0	0	0	0.0666667	0.0769231	0	0	0	0	0	0	0	0.0869565	0	0	0	0	0	0	0.0222222	0	0	0.0526316	0	0	0.0434783	0	0
Pt	0	0	0	0	0	0	0	0	0	0	0	0	0	0	0	0	0.0434783	0	0	0.125	0	0	0	0	0	0	0	0	0	0	0	0
I	0	0	0	0	0	0	0	0	0	0	0.0434783	0	0	0	0	0	0.130435	0	0	0	0	0	0	0	0	0	0.0526316	0	0	0	0	0
Gd	0	0	0	0	0	0	0	0	0	0	0	0.04	0	0	0	0	0	0	0	0	0	0	0	0	0	0	0	0	0	0	0	0
B	0	0	0	0.0540541	0	0	0	0	0	0	0	0	0	0	0	0	0	0	0	0	0	0	0	0	0	0	0	0	0	0	0	0
RNH2	0.105263	0.0701754	0.111111	0.405405	0.0952381	0.5	0.333333	0.266667	0	0	0.347826	0.04	0	0	0.133333	0.222222	0.130435	0.125	0	0.125	0.142857	0.4	0	0.0666667	0.0666667	0.05	0	0	0	0	0.133333	0.0909091
R2NH	0.578947	0.596491	0.814815	0.216216	0.761905	8.5	0.555556	0.266667	1	1.11765	0.217391	1.16	0.125	0.0714286	0.466667	0.777778	0.608696	1	0.176471	0	0.142857	1.3	0.153846	0.533333	0.4	0.8	1.57895	0.181818	0	0.217391	1.13333	0.909091
R3N	0.894737	0.438596	1.14815	0.162162	1	1.75	2.22222	0.133333	0.153846	0	0.826087	0.68	0	1.07143	0.8	1.55556	0.782609	0.125	0.176471	0.25	0.285714	1.1	0.153846	0.866667	0.333333	0.95	1	1.09091	0	0.782609	1.13333	0.181818
ROPO3	0	0	0	0.027027	0	0	0	0	0	0	0	0	0	0	0.0666667	0	0	0	0	0	0	0	0	0	0	0	0	0	0	0	0	0
ROH	1.05263	0.280702	0.333333	1.05405	0.0952381	7	0	0.266667	0.230769	1.70588	0.26087	1.36	2.625	0.857143	2.4	0	0.217391	0	0.705882	0.75	0.428571	3.3	0.615385	0.511111	1.2	0.25	0.105263	0.227273	2.0625	0.0869565	0.266667	0
RCHO	0	0.0350877	0	0	0	0	0	0	0	0	0	0.04	0	0	0	0	0.0434783	0	0	0	0	0	0	0	0	0	0	0	0	0	0	0
RCOR	0.105263	0.175439	0.0740741	0.189189	0.047619	0	1	0.466667	0.0769231	0.0588235	0.0434783	0.16	0.125	0.428571	0	0.111111	0.0869565	0	0.823529	0	0	1.7	0	0.177778	0.0666667	0	0.0526316	0	1.8125	0	0	0.181818
RCOOH	0.105263	0.0350877	0	0.486486	0	1.75	1	0.533333	0.230769	0	0.217391	0.64	0.375	0	0.0666667	0	0.913043	0.125	0	0.375	0.142857	0	0.461538	0.0888889	0.266667	0	0	0.0909091	0	0	1.2	0.181818
RCOOR	0.210526	0.263158	0	0.162162	0	0	0	0.0666667	0	0.0588235	0.0434783	0.84	0.375	0	0.133333	0.222222	0.26087	0.125	0.176471	0	0.714286	0.3	0.0769231	0.133333	0.266667	0.05	0	0.318182	0.3125	0.0869565	0.133333	1.36364
ROR	0.631579	0.578947	1.2963	0.405405	0.380952	2	0.333333	0.133333	0.461538	0.941176	0.608696	0.6	0.75	1.07143	1	0.333333	0.521739	0.125	0.0588235	0	3	2.5	0.461538	0.777778	0.466667	0.25	1	0.181818	0.8125	0.391304	0.133333	0.454545
RCCH	0	0	0	0	0	0	0	0	0	0	0	0	0	0	0	0	0.0434783	0	0.235294	0	0	0	0.153846	0	0	0	0.157895	0	0	0	0	0
RCN	0.0526316	0.0175439	0.037037	0	0	0	0	0	0.153846	0	0.173913	0.08	0	0	0	0.111111	0	0.375	0.176471	0	0	0	0	0.0888889	0.0666667	0	0.105263	0	0	0	0	0
RINGS	1.84211	2.63158	3.40741	1.27027	2.52381	6.25	4	2.33333	2.76923	1.52941	2.65217	2.88	2.25	4.21429	2.4	2.11111	3.34783	1.75	4.05882	0.375	3.42857	4.2	2.92308	3.57778	2.53333	3	3.84211	2.45455	4.3125	2	3.46667	2.09091
AROMATIC	1.21053	1.96491	1.74074	0.648649	1.28571	4	1.11111	1.93333	2.23077	1.17647	1.13043	1.32	0.875	1.35714	1.2	1.88889	2.47826	1.5	0.823529	0.25	1.71429	1.7	1.46154	1.93333	1.73333	1.8	2.94737	1.54545	0.0625	1.69565	1.2	1.18182
LogP	3.29885	7.5294	8.5046	4.06294	7.12943	19.46	6.92736	4.97601	7.333	6.64207	7.13399	11.9806	9.65551	7.52959	1.90495	3.79989	8.09642	4.90625	9.15767	0.450075	14.5481	10.0639	9.34212	8.53779	6.6021	7.3359	9.69362	8.26205	8.10726	5.1305	5.46055	6.411
Number_of_HBA_1	20.5263	24.0877	29.3333	19.6486	23.3333	121	22.2222	16.1333	21.9231	27.1176	23.5217	47.96	38.375	26.7857	23.1333	18.1111	28.9091	20.75	30.5882	18	49.2857	53.2	28.6923	31.1778	24.5333	24.1	29.5789	25.6364	36.125	14.7826	28.2	24
Number_of_HBA_2	6.84211	4.7193	5.74074	4.89189	3.19048	35.75	5.88889	4.4	5.92308	3.41176	3	8.12	5.25	3.64286	9.33333	5.33333	8.22727	5.875	3.35294	6.375	6.85714	11.9	3.46154	6.2	4.46667	3.6	5.94737	2	5.5625	3.47826	12.1333	5.63636
Number_of_HBD_1	2.68421	1.49123	2	2.32432	1.85714	17.5	1.11111	1.13333	2.07692	3	1.3913	3	2.75	1.78571	3.93333	1	1.81818	2.25	1	4.25	1.28571	5.3	0.923077	1.77778	1.93333	2.3	2.47368	1.27273	2.0625	0.434783	2.33333	1.09091
Number_of_HBD_2	2.10526	1.12281	1.48148	2.18919	1.66667	17.5	1.22222	1.2	1.46154	1.88235	0.869565	3.4	3.125	1.64286	3.06667	0.777778	2.13636	2.25	1	4.25	1.42857	4.7	1.38462	1.55556	1.93333	2	2.31579	1.09091	2.0625	0.347826	2.66667	1.18182
Number_of_acidic_groups	0.315789	0.122807	0	0.702703	0.047619	2	1	0.533333	0.230769	0	0.217391	0.64	0.375	0	0.2	0	1.5	0.5	0.0588235	3.375	0.428571	0	0.461538	0.266667	0.533333	0	0	0.0909091	0	0.0434783	1.46667	0.181818
Number_of_aliphatic_OH_groups	1	0.175439	0.296296	0.972973	0.0952381	5.5	0	0.133333	0.153846	1.29412	0.217391	1.36	2.625	0.428571	2.4	0	0.181818	0	0.529412	0.75	0.428571	1.9	0.538462	0.488889	0.666667	0.15	0.0526316	0.227273	2.0625	0.0869565	0.133333	0
Number_of_basic_groups	0.368421	0.315789	1.03704	0.378378	0.666667	0.75	0.777778	0	0.153846	1	0.73913	0.6	0	0.857143	0.2	0.333333	0.0454545	0	0.0588235	0.25	1	0.5	0.0769231	0.333333	0.133333	0.9	0.631579	1.13636	0	0.130435	0.2	0
Fraction_of_rotatable_bonds	0.23388	0.222724	0.214798	0.314118	0.25142	0.258807	0.106643	0.153126	0.179396	0.351167	0.220486	0.334846	0.365723	0.100062	0.166603	0.141348	0.250431	0.24053	0.0808714	0.296239	0.340785	0.131052	0.175028	0.199337	0.197314	0.188758	0.223517	0.192107	0.0860648	0.127308	0.235406	0.215582
Number_of_heavy_bonds	19.6316	25.6842	28.7778	17.3784	21.4762	113.25	29.2222	20.7333	26.6154	20.7647	21.6957	39.44	31	26.7857	22.2	19.1111	33.1364	20.125	28.8235	13	40.1429	48.3	27.4615	31.6222	24.8	23.95	35.6316	23.8182	33.9375	21.1739	32.8	25.3636
Number_of_heterocycles	1.52632	1.14035	1.85185	0.513514	1.09524	3.75	2.44444	0.8	1	0.235294	0.782609	1.08	0.25	1.85714	2.4	1.77778	1.77273	1.25	0.352941	0.25	1.14286	1.9	0.692308	1.93333	0.933333	1.7	2	1	0.4375	1.30435	3.13333	1.18182
Number_of_hydrophobic_groups	0	0	0	0	0	0	0	0	0	0	0	0	0	0	0	0	0	0	0	0	0	0	0	0	0	0	0	0	0	0	0	0
MolarRefractivity	83.0255	112.287	125.748	76.9737	100.551	451.424	108.796	84.7852	111.052	106.631	100.532	185.501	150.616	114.858	84.0372	83.1369	137.195	88.0934	130.988	61.683	192.043	203.269	131.27	134.799	110.983	106.942	148.951	113.6	144.192	82.2221	123.199	106.616
Number_of_atoms	33.5263	43.5439	50.3333	32.3514	40.5714	194.25	44.6667	31.8667	41.3077	43.9412	41.2174	78.12	63.25	46.9286	35.6	32.3333	52.9545	34.875	53.2353	26	80.7143	86.2	51.6154	54.5333	43.7333	42.55	56.2632	45.5909	61.125	31.0435	48.4	42.8182
Number_of_halogen_atoms	0.368421	0.684211	0.703704	0.27027	0.52381	0.5	1.44444	0.266667	0.846154	0.117647	0.652174	0.12	0.75	0.0714286	0.333333	0.555556	0.409091	0	0.411765	0.25	0	0	0.461538	0.777778	0.466667	0.15	1.84211	0.181818	1.25	2.21739	0.133333	0.545455
Number_of_bonds	34.3684	45.2807	52.7037	32.5946	42	200.75	47.5556	33.2	43.0769	44.4706	42.6957	79.96	64.5	50.2143	37.0667	33.2222	55.4091	35.625	56.2941	25	83	89.7	53.4615	57.1556	45.2667	44.7	59.1053	47.5	64.5625	32.6522	50.8667	43.9091
Number_of_NO2_groups	0	0.140351	0	0.27027	0.0952381	0	0	0	0	0	0	0.08	0	0	0	0	0	0.25	0	0	0	0	0	0.133333	0.133333	0	0	0	0	0.173913	0	0.545455
Number_of_SO_groups	0	0	0	0	0	0	0	0	0	0	0	0	0	0	0	0	0	0	0	0	0	0	0	0	0	0	0	0	0	0	0	0
Number_of_OSO_groups	0	0	0	0	0	0	0	0	0	0	0	0	0	0	0	0	0	0	0	0	0	0	0	0	0	0	0	0	0	0	0	0
Number_of_SO2_groups	0	0.245614	0.222222	0.324324	0	0.5	0	0.533333	1.69231	0.117647	0	0.08	0	0.285714	0	0	0.181818	0	0.235294	0	0.857143	0	0	0.266667	0	0.6	0.421053	0	0	0.173913	0.133333	0.181818
PolarSurfaceArea	118.124	81.6463	81.5848	104.6	51.7405	589.615	92.9578	80.4053	111.759	74.0353	58.3878	135.54	90.7087	59.1643	146.595	75.3789	135.088	111.716	56.1565	139.08	104.324	189.939	57.4231	93.5764	79.3273	67.2565	93.8484	33.3555	93.9225	47.4978	208.949	95.2255
Geometrical_diameter	9.79823	11.7491	12.4062	8.87586	10.3263	23.2963	13.5016	10.5224	11.8209	12.7281	10.3	13.8011	13.3458	10.8005	10.3619	9.38159	13.0588	10.8937	11.2263	7.99791	15.4993	15.4908	13.655	12.2671	11.1469	11.2404	14.1152	10.4035	11.6172	9.4883	11.6901	10.2874
Geometrical_radius	0.979418	1.00343	0.982222	0.977626	1.02444	0.774567	0.980317	1.00518	0.994837	0.97219	1.00859	0.932909	0.96092	1.01258	0.97373	1.04092	0.985722	1.00325	1.0041	0.859949	1.00197	0.959884	0.940799	1.0006	0.977329	1.00651	1.00756	1.02598	0.969574	1.0576	0.980459	1.01242
Geometrical_shape_coefficient	8.99895	11.0598	12.2431	8.56152	9.14996	41.977	12.772	9.46636	10.8743	12.0902	9.1876	24.5747	12.8868	9.64046	9.63937	8.0297	12.2485	9.89453	10.2398	20.6704	14.3565	15.2543	13.893	11.3221	10.4106	10.1957	13.0161	9.15927	10.9803	7.99851	10.923	9.16903
Kier_shape_1	15.4846	19.1871	20.6605	14.9424	15.9279	93.2262	19.8012	15.2936	19.9602	17.4055	15.9627	32.5011	25.638	16.6863	16.4424	14.8303	24.6867	16.3145	19.0749	14.2302	32.1443	37.053	20.6847	22.8289	18.7945	16.4957	26.1263	16.9745	23.0559	15.1634	24.2672	20.449
Kier_shape_2	6.75644	8.67638	9.6074	6.95685	7.60568	45.224	7.76899	6.60675	8.22733	8.53674	7.07663	15.6661	13.24	6.36722	6.76842	6.28664	11.2614	8.4614	6.8947	4.53176	16.4481	15.5279	8.87615	10.0468	8.38298	7.17388	11.9945	7.83679	7.31473	6.15513	10.0379	9.04671
Zagreb_group_index_1	172.421	227.737	269.407	165.351	215.381	1032.75	252.667	164.733	215.462	222.529	221.826	415.12	333.375	267.571	187.2	165.222	282.409	176.625	302.765	123.25	430.429	463.2	274.923	295.044	228.2	228.85	296.211	243.136	351.125	164.783	263.8	220.364
Zagreb_group_index_2	181.789	242.035	285.148	174.649	227.714	1153	284.444	180.667	234.615	225.941	238.87	440.2	358.125	303.357	208.667	166.333	306.455	181.375	347.882	132.375	444.714	499.7	292.462	322.111	241.8	245	316.263	257.727	411.625	180.609	293	222.545
abonds	7.10526	11.7193	11.6667	3.91892	8	23.75	11.6667	11.3333	14.0769	7.23529	6.82609	7.96	5.25	7.78571	7.26667	10.2222	15.0435	8.5	4.70588	1.375	10.2857	9.8	8.38462	11.8222	10.8	10.7	18.8421	9.72727	0.3125	9.86957	6.46667	7.72727
dbonds	1.84211	1.73684	1.25926	1.75676	1.09524	13	2.11111	2.2	2.46154	0.411765	0.695652	3.28	2.375	1.07143	1.33333	1.77778	2.26087	1.75	2.41176	1.875	2.28571	4.6	2.61538	1.95556	1.33333	1.35	1.52632	0.863636	4.1875	1.43478	5.26667	3.90909
nF	0.210526	0.333333	0.222222	0.162162	0.238095	0	1.44444	0.133333	0.230769	0.117647	0.521739	0.12	0.625	0	0.2	0.222222	0.0434783	0	0.235294	0	0	0	0.153846	0.555556	0.266667	0.15	1.26316	0	1.0625	1.08696	0	0.0909091
sbonds	25.4737	31.8421	39.7407	27.3784	32.9048	165.75	34.7778	20.2	26.6154	36.8235	35.1739	69.16	57.125	41.3571	28.5333	21.1111	36.8261	25.125	48.7647	22	70.5714	75.3	42.8462	43.3778	33.3333	32.65	38.5263	36.9545	60.0625	21.3478	40.2	32.4545
tbonds	0.0526316	0.0175439	0.037037	0	0	0	0	0	0.153846	0	0.217391	0.08	0.125	0	0	0.111111	0.0434783	0.375	0.411765	0	0	0	0.0769231	0.0888889	0.0666667	0	0.210526	0.0454545	0	0	0	0
	Corresponding P value for each cluster
	Cluster 1	Cluster 2	Cluster 3	Cluster 4	Cluster 5	Cluster 6	Cluster 7	Cluster 8	Cluster 9	Cluster 10	Cluster 11	Cluster 12	Cluster 13	Cluster 14	Cluster 15	Cluster 16	Cluster 17	Cluster 18	Cluster 19	Cluster 20	Cluster 21	Cluster 22	Cluster 23	Cluster 24	Cluster 25	Cluster 26	Cluster 27	Cluster 28	Cluster 29	Cluster 30	Cluster 31	Cluster 32
MW	0.00076206	0.68154	0.172489	0.000485654	0.00952427	0.0154399	0.14881	0.00024394	0.0415578	3.94224e-05	0.00274907	5.37367e-05	0.00587935	0.0953014	0.00140651	0.0179625	0.000379601	0.155086	0.598824	0.00722882	0.292058	0.00866585	0.644908	0.00474906	0.343625	0.0283381	2.55799e-06	0.00178602	6.06003e-06	0.000221606	3.27115e-06	0.936413
Ncharges	0.401864	0.421453	NA	0.399541	0.304355	NA	NA	NA	NA	NA	NA	0.803017	NA	NA	NA	0.860981	0.622107	0.834066	NA	0.834066	0.212987	NA	NA	0.4119	0.647478	NA	NA	0.437479	NA	0.858156	0.701757	0.242602
C	1.45289e-05	0.142557	0.0371891	0.000217994	0.542215	0.0120785	0.00332062	0.0276214	0.68721	0.341904	0.575855	2.46161e-07	2.26756e-05	0.0141182	6.45346e-07	0.00311857	0.0116311	0.120036	5.56197e-06	7.35977e-06	0.195145	0.00746724	0.000937757	0.000214484	0.392606	0.84247	1.19113e-07	0.0198103	6.28361e-11	0.0129313	0.132143	0.802734
H	0.000161091	0.338652	0.127098	0.00684687	0.924658	0.0244379	0.0948197	8.89498e-09	0.0235822	0.00830111	0.666859	9.7394e-08	2.5903e-05	0.0409591	4.67796e-05	0.00562272	0.308577	0.345925	0.000154681	0.00368778	0.104892	0.0428951	0.0269423	0.0115723	0.992269	0.979755	0.0109375	0.0294295	6.91273e-12	9.22784e-09	0.176737	0.409877
N	0.00235601	0.366006	0.000136649	0.00990531	0.777475	0.088804	0.00327801	0.0238574	0.360057	9.65406e-08	0.424043	0.742964	3.28722e-07	0.0256095	2.24759e-05	0.0986902	0.00186217	0.0175463	8.90364e-05	0.00100843	0.0142841	0.595249	0.000230284	0.000131065	0.15541	0.095721	5.90969e-06	0.00831873	NA	0.503988	5.32267e-05	0.00635547
O	0.32852	6.10851e-07	9.36966e-05	0.843387	3.33437e-11	0.00899244	0.00211588	1.9884e-05	0.0328613	6.44927e-06	7.95528e-12	0.0278884	0.0374991	0.000442949	0.0598101	0.00026204	0.719674	0.0597318	5.15621e-05	0.0167013	0.4185	0.000135007	0.000158497	0.00404252	0.0545594	4.85827e-08	6.13913e-07	1.24552e-09	7.03462e-05	8.17817e-07	2.63024e-05	0.278665
Cl	0.929984	0.0437756	0.0650747	0.603128	0.272416	0.531773	NA	0.244585	0.0541394	NA	0.323374	NA	0.861381	0.305379	0.877085	0.453514	0.582655	NA	0.824942	0.694467	NA	NA	0.512445	0.49001	0.722977	NA	0.0320938	0.688825	0.773455	0.00421387	0.916049	0.242925
P	0.951873	2.82537e-06	NA	1.34283e-05	NA	NA	NA	NA	NA	NA	NA	0.00514145	NA	NA	0.169827	NA	NA	NA	NA	0.00466534	NA	NA	NA	1.05973e-07	NA	NA	NA	NA	NA	NA	NA	NA
S	0.14539	0.0395289	0.185867	0.560466	5.95051e-05	0.886797	NA	0.728439	0.00851608	0.00125259	1.13546e-05	0.449864	NA	0.989394	NA	NA	0.769017	0.300432	0.256169	NA	0.378456	NA	0.642394	0.785306	0.00495191	0.0811335	0.841625	NA	0.0744739	0.0382682	1.47192e-06	0.0546376
F	0.976968	0.315525	0.894635	0.662129	0.814833	NA	0.000912544	0.595656	0.91541	0.46487	0.283113	0.208483	0.351331	NA	0.957968	0.942682	0.00115711	NA	0.901596	NA	NA	NA	0.741729	0.117624	0.696968	0.714322	0.00270814	NA	0.00368942	0.0622399	NA	0.23521
Br	NA	NA	0.953542	NA	NA	NA	NA	0.686747	0.632835	NA	NA	NA	NA	NA	NA	NA	0.588522	NA	NA	NA	NA	NA	NA	0.448529	NA	NA	0.801688	NA	NA	0.922789	NA	NA
Pt	NA	NA	NA	NA	NA	NA	NA	NA	NA	NA	NA	NA	NA	NA	NA	NA	0.337834	NA	NA	0.353798	NA	NA	NA	NA	NA	NA	NA	NA	NA	NA	NA	NA
I	NA	NA	NA	NA	NA	NA	NA	NA	NA	NA	0.588522	NA	NA	NA	NA	NA	0.404659	NA	NA	NA	NA	NA	NA	NA	NA	NA	0.538243	NA	NA	NA	NA	NA
Gd	NA	NA	NA	NA	NA	NA	NA	NA	NA	NA	NA	0.341363	NA	NA	NA	NA	NA	NA	NA	NA	NA	NA	NA	NA	NA	NA	NA	NA	NA	NA	NA	NA
B	NA	NA	NA	0.231581	NA	NA	NA	NA	NA	NA	NA	NA	NA	NA	NA	NA	NA	NA	NA	NA	NA	NA	NA	NA	NA	NA	NA	NA	NA	NA	NA	NA
RNH2	0.371965	0.0200583	0.336246	0.133457	0.259002	0.337788	0.359974	0.434135	NA	NA	0.096459	0.00310601	NA	NA	0.680824	0.825163	0.573214	0.720925	NA	0.720925	0.847737	0.195232	NA	0.007811	0.138171	0.0251851	NA	NA	NA	NA	0.680824	0.396192
R2NH	0.507149	0.311628	0.448141	1.40236e-05	0.681579	0.0727816	0.440085	0.0550794	0.0839746	8.64949e-05	1.7084e-05	0.0840016	0.00252516	8.00389e-07	0.104318	0.781985	0.693595	0.387305	0.000890654	NA	0.00809624	0.274807	0.00021222	0.150837	0.139225	0.521087	0.000230986	4.34683e-06	NA	1.7084e-05	0.000288631	0.22397
R3N	3.2714e-06	0.804663	0.0018742	0.00389535	0.0145353	0.124175	1.78978e-06	0.00763256	0.0269855	NA	0.0692354	0.113056	NA	0.00156431	0.00295337	0.0533161	0.0157013	0.0526731	0.0229739	0.343799	0.505927	0.347815	0.0269855	0.000830204	0.521603	0.00934494	0.0146735	0.00150754	NA	0.0507595	9.72526e-05	0.0836285
ROPO3	NA	NA	NA	0.00106823	NA	NA	NA	NA	NA	NA	NA	NA	NA	NA	0.410642	NA	NA	NA	NA	NA	NA	NA	NA	NA	NA	NA	NA	NA	NA	NA	NA	NA
ROH	0.660873	4.50384e-10	0.000991112	0.689749	5.11448e-11	0.0560314	NA	0.000718076	9.48825e-05	0.00302392	6.0032e-06	0.321919	0.000349146	0.801942	4.71286e-05	NA	1.32034e-06	NA	0.201671	0.314256	0.0485114	0.00131851	0.335325	0.00318536	0.396573	2.59493e-05	1.2031e-09	1.65322e-07	8.62087e-05	1.97857e-12	6.65495e-05	NA
RCHO	NA	0.645206	NA	NA	NA	NA	NA	NA	NA	NA	NA	0.687343	NA	NA	NA	NA	0.65372	NA	NA	NA	NA	NA	NA	NA	NA	NA	NA	NA	NA	NA	NA	NA
RCOR	0.831152	0.406326	0.30309	0.549944	0.106797	NA	NA	0.0235824	0.518953	0.256557	0.0646879	0.67309	0.981299	0.0473895	NA	0.882701	0.641282	NA	0.00269596	NA	NA	0.00479545	NA	0.499728	0.372879	NA	0.169086	NA	4.17413e-11	NA	NA	0.773434
RCOOH	0.0114587	8.03125e-16	NA	0.148234	NA	0.389576	NA	0.114479	0.532721	NA	0.309384	0.123136	0.728564	NA	0.00271241	NA	0.00139426	0.184715	NA	0.808805	0.28926	NA	0.309719	6.30904e-06	0.726186	NA	NA	0.00226266	NA	NA	8.46165e-07	0.500527
RCOOR	0.648217	0.106932	NA	0.837796	NA	NA	NA	0.269008	NA	0.169759	0.0314271	0.00170884	0.246118	NA	0.913339	0.60637	0.422125	0.88712	0.73312	NA	0.163402	0.332041	0.404417	0.883262	0.434706	0.0772622	NA	0.100208	0.178085	0.357636	0.913339	0.00474254
ROR	0.653938	0.994806	0.0154346	0.288743	0.137991	0.371262	0.177535	0.000228388	0.427428	0.116997	0.88405	0.941006	0.655902	0.010481	0.000724661	0.326372	0.728158	0.00830927	1.4485e-07	NA	0.178476	0.0305113	0.530718	0.189788	0.565065	0.00360433	0.173003	0.000114214	0.357676	0.410058	0.000228388	0.559324
RCCH	NA	NA	NA	NA	NA	NA	NA	NA	NA	NA	NA	NA	NA	NA	NA	NA	0.478706	NA	0.0515183	NA	NA	NA	0.375167	NA	NA	NA	0.221333	NA	NA	NA	NA	NA
RCN	0.604381	0.677611	0.745271	NA	NA	NA	NA	NA	0.418243	NA	0.078651	0.497397	NA	NA	NA	0.460006	NA	0.224901	0.254298	NA	NA	NA	NA	0.236974	0.540836	NA	0.281055	NA	NA	NA	NA	NA
RINGS	0.00491449	0.321982	0.0017814	3.93962e-05	0.859558	0.000620923	0.000685229	0.456527	0.0833279	0.000207285	0.589085	0.115821	0.533201	0.000154374	0.799427	0.298049	0.0130312	0.0591315	1.63212e-06	9.12729e-06	0.459521	0.0216133	0.328723	7.39438e-07	0.802938	0.0928648	1.22797e-05	0.99723	1.17577e-07	0.0658464	2.53273e-06	0.115198
AROMATIC	0.11373	1.79621e-05	0.0471401	4.60011e-05	0.543464	0.00796218	0.0257572	0.00445397	0.00158615	0.0236952	0.192401	0.700255	0.048747	0.802136	0.301221	0.163809	0.00306628	0.801884	0.0374879	0.000190897	0.748443	0.456469	0.896066	0.00561751	0.280686	0.0114435	1.33657e-05	0.371049	1.00755e-12	0.235663	0.160183	0.0853025
LogP	5.48154e-05	0.000628269	0.00168004	0.00221287	0.154357	0.065645	0.0084846	0.0109733	0.0158076	0.34002	0.0251847	1.53626e-07	0.000120449	0.0240549	5.06793e-08	0.0149669	0.000770195	0.39173	3.08303e-06	0.000132626	0.0945186	0.152851	0.000152485	0.000197807	0.545757	0.0207543	9.32987e-09	3.6702e-05	0.000137046	0.00150676	0.044848	0.785162
Number_of_HBA_1	0.00526302	0.1978	0.130018	0.00711544	0.206936	0.0185506	0.00307507	1.44027e-07	0.0256392	0.244495	0.0906791	8.94317e-07	5.22781e-05	0.393647	0.0349513	0.00495181	0.0638595	0.404761	0.00225946	0.0063249	0.135634	0.0249675	0.246677	0.0138461	0.615397	0.338612	0.000698455	0.892519	1.20758e-10	6.07336e-08	0.0649123	0.552679
Number_of_HBA_2	0.236491	7.7604e-05	0.366607	0.0563211	7.80871e-09	0.0240348	0.408611	0.00173454	0.461031	6.29795e-10	1.73286e-07	0.0322435	0.0230086	0.000117107	2.753e-06	0.311392	0.00404273	0.81079	2.6453e-07	0.767998	0.784627	0.00372211	1.45632e-05	0.912439	0.000854084	3.12825e-06	0.504778	5.3653e-12	0.0258102	6.70765e-06	4.70163e-07	0.497532
Number_of_HBD_1	0.817255	3.08214e-09	0.00206237	0.507832	0.00120467	0.00317379	8.93096e-07	0.00307672	0.0909303	0.0790064	1.01103e-08	0.511711	0.659683	0.0169861	0.000202726	0.00657058	0.00790345	0.583644	9.92861e-07	0.0387818	0.0104265	0.00012983	0.000257741	0.000115286	0.0513599	0.154805	0.53206	5.94576e-12	0.0223901	1.90527e-13	0.216911	3.03038e-06
Number_of_HBD_2	0.276014	4.93135e-13	4.62544e-05	0.409901	0.00111129	0.00956606	2.86371e-05	0.00302677	0.00136998	0.0123403	3.59818e-09	0.18544	0.0230981	0.0245783	0.0663052	0.000293563	0.317158	0.644122	3.03639e-06	0.0116651	0.0513762	3.94293e-05	0.00155842	3.26887e-05	0.0488553	0.0551792	0.536225	8.80556e-08	0.0764537	1.92053e-13	0.234527	9.70245e-07
Number_of_acidic_groups	0.0559231	9.55114e-09	NA	0.661422	9.60255e-11	0.386261	NA	0.478714	0.00651282	NA	0.000110193	0.963344	0.205493	NA	0.0100712	NA	0.0203767	0.740267	4.09278e-08	0.000323051	0.522682	NA	0.263467	0.00706493	0.728216	NA	NA	2.5371e-08	NA	4.0187e-12	0.00855907	0.033271
Number_of_aliphatic_OH_groups	0.357997	1.01375e-16	0.00587077	0.518969	1.89325e-09	0.0878825	NA	0.000288431	6.88365e-05	0.00210101	2.40431e-06	0.181814	0.000203336	0.0683155	1.66066e-05	NA	1.76163e-05	NA	0.0698151	0.89743	0.140181	0.00278164	0.469439	0.0293125	0.746218	3.61816e-07	6.06216e-11	6.54092e-06	2.24024e-05	1.05545e-10	5.97338e-06	NA
Number_of_basic_groups	0.776159	0.864301	1.13289e-05	0.732966	0.00887491	0.417871	0.0118645	NA	0.181916	NA	0.00263283	0.179673	NA	6.98484e-05	0.494938	0.895688	1.37175e-05	NA	0.000794875	0.762478	0.114069	0.47881	0.0128728	0.655733	0.0854887	0.000112504	0.0747881	2.79105e-10	NA	0.0869379	0.3588	NA
Fraction_of_rotatable_bonds	0.817991	0.253665	0.256624	0.017941	0.750307	0.856435	9.36882e-07	2.32338e-05	0.0291772	0.000289201	0.374649	0.000824949	0.00757691	0.000121359	0.00944011	0.0351461	0.571936	0.997676	2.7339e-07	0.213623	0.391073	0.00311451	0.00495563	0.0201511	0.0724394	0.0414021	0.341256	0.0607149	9.42331e-11	0.000417767	0.62343	0.506107
Number_of_heavy_bonds	0.00094892	0.767762	0.048951	0.000321392	0.0723734	0.0123629	0.00236109	0.000974966	0.246367	0.000337409	0.0446141	1.04553e-05	0.00300927	0.174683	0.00728262	0.0190847	0.00022108	0.131669	0.00412531	2.23601e-05	0.280093	0.0032542	0.192703	0.000150514	0.818579	0.414875	4.10361e-07	0.201582	4.35036e-08	0.00466883	6.53315e-06	0.984742
Number_of_heterocycles	0.16683	0.55071	0.0139525	8.53739e-06	0.585429	0.0133185	0.000121015	0.075486	0.0678186	1.86364e-06	0.0439988	0.373819	0.00583105	0.000705507	8.03502e-05	0.169186	0.0204445	0.952161	2.05447e-05	0.000558157	0.841474	0.196173	0.0644458	1.2601e-05	0.176062	0.0653407	0.000635325	0.262557	1.80679e-05	0.731311	1.54935e-08	0.717323
Number_of_hydrophobic_groups	NA	NA	NA	NA	NA	NA	NA	NA	NA	NA	NA	NA	NA	NA	NA	NA	NA	NA	NA	NA	NA	NA	NA	NA	NA	NA	NA	NA	NA	NA	NA	NA
MolarRefractivity	0.000243555	0.673416	0.0599714	0.000448873	0.304716	0.016728	0.64076	6.23095e-05	0.87523	0.402962	0.14849	5.46578e-07	7.10778e-05	0.316084	2.60814e-05	0.0175887	0.000335844	0.237485	0.00051585	0.000110566	0.187196	0.0152177	0.0105061	0.00152625	0.920651	0.645708	1.59517e-07	0.498633	1.5013e-09	5.03305e-05	0.00593349	0.781257
Number_of_atoms	0.000405296	0.72042	0.0985922	0.00132532	0.304753	0.017164	0.736615	6.66471e-07	0.223842	0.830937	0.21842	5.64725e-07	4.46962e-05	0.169742	0.000197098	0.0089454	0.00319536	0.282365	0.000234938	0.000306111	0.165149	0.0178974	0.0380193	0.0022304	0.889857	0.540815	6.64608e-07	0.559491	1.20322e-10	7.594e-07	0.0401645	0.763281
Number_of_halogen_atoms	0.820885	0.0682406	0.108794	0.246052	0.536702	0.871797	0.00275158	0.358451	0.107243	0.0234971	0.409506	0.000188532	0.439167	0.00036547	0.628342	0.75531	0.986522	NA	0.998664	0.537155	NA	NA	0.857186	0.117464	0.78071	0.096601	0.000470775	0.0123435	0.00437469	0.000752869	0.055191	0.601797
Number_of_bonds	0.000350401	0.842959	0.0672072	0.000872211	0.338642	0.0151374	0.138381	1.65238e-06	0.294176	0.496562	0.272789	6.2942e-07	4.41076e-05	0.0280718	0.000224579	0.00771208	0.00252292	0.239211	9.32962e-05	0.000156355	0.169807	0.0135107	0.0378414	0.000941955	0.916107	0.740578	6.17159e-07	0.433769	6.76971e-11	5.81808e-06	0.0171791	0.721872
Number_of_NO2_groups	NA	0.275164	NA	0.251631	0.755063	NA	NA	NA	NA	NA	NA	0.853965	NA	NA	NA	NA	0	0.483638	NA	NA	NA	NA	NA	0.369333	0.616882	NA	NA	NA	NA	0.374995	NA	0.118949
Number_of_SO_groups	NA	NA	NA	NA	NA	NA	NA	NA	NA	NA	NA	NA	NA	NA	NA	NA	0	NA	NA	NA	NA	NA	NA	NA	NA	NA	NA	NA	NA	NA	NA	NA
Number_of_OSO_groups	NA	NA	NA	NA	NA	NA	NA	NA	NA	NA	NA	NA	NA	NA	NA	NA	NA	NA	NA	NA	NA	NA	NA	NA	NA	NA	NA	NA	NA	NA	NA	NA
Number_of_SO2_groups	NA	0.741754	0.96374	0.654829	NA	0.610443	NA	0.201554	0.00225727	0.412852	NA	0.10072	NA	0.812537	NA	NA	0.784538	NA	0.908888	NA	0.322852	NA	NA	0.679848	NA	0.0839842	0.301383	NA	NA	0.725978	0.542514	0.852269
PolarSurfaceArea	0.41941	1.91171e-07	9.35912e-06	0.524181	1.74732e-10	0.0259409	0.0105272	0.00162354	0.987797	7.44314e-08	3.456e-08	0.145005	0.000630695	6.71844e-05	0.000757166	0.0600458	0.0362943	0.992749	1.15506e-07	0.131215	0.80995	0.000374557	3.31799e-07	0.000496721	0.000270149	1.91191e-07	0.0051524	8.47281e-15	7.4047e-05	2.31456e-09	1.6109e-07	0.104552
Geometrical_diameter	0.000412889	0.159315	0.012666	0.00172988	0.239091	0.000876851	4.17454e-05	0.0382294	0.226787	0.0108606	0.0966695	2.67392e-06	0.0605293	0.400452	0.0745788	0.00474054	0.00295639	0.792707	0.945353	0.00153947	0.171023	0.00157667	0.0154245	0.0442956	0.931471	0.924317	3.98514e-06	0.0282627	0.218226	0.00058317	0.138157	0.301286
Geometrical_radius	0.792358	0.0238291	0.930488	0.899886	0.000863517	0.339636	0.941874	0.0311543	0.0260132	9.50855e-11	0.00107401	0.235973	0.00894685	0.0131412	0.0229339	0.000429982	0.112984	0.00719213	0.0454438	0.331124	0.127002	0.100932	0.395713	0.0147043	0.369411	0.000246977	1.39014e-08	4.07654e-05	4.80645e-05	2.06001e-08	0.930151	3.0768e-06
Geometrical_shape_coefficient	4.83194e-08	0.30144	0.718722	0.0015518	0.00104043	0.199445	0.0116241	5.42423e-07	0.0627994	0.647907	1.46806e-05	0.264482	0.324625	4.63051e-05	0.000196963	4.808e-05	0.469583	0.13499	0.00810468	0.525192	0.373546	0.0198168	0.0755689	0.348308	0.024527	0.00423261	0.0182923	1.71374e-07	0.0215307	4.21534e-09	0.0127299	0.009606
Kier_shape_1	0.00167277	0.570926	0.459473	0.0027115	0.0106617	0.0228841	0.830921	5.2982e-05	0.736276	0.00411038	0.00174569	1.37954e-05	0.00109109	0.00373434	0.00200953	0.0287676	0.000256946	0.377709	0.493513	0.00216338	0.263102	0.0176886	0.285972	0.0160781	0.557887	0.00390268	2.93356e-07	0.00466844	0.000134343	1.66289e-07	5.56695e-05	0.747958
Kier_shape_2	0.000382851	0.559187	0.328989	0.0121888	0.0849501	0.0427711	9.63138e-05	2.41366e-05	0.227015	0.444976	0.00205976	4.76167e-05	0.00047772	0.00155046	0.000304189	0.0197579	0.00142497	0.860107	0.000638926	0.000134167	0.199695	0.0526002	0.885801	0.0885612	0.460412	0.000781585	2.27989e-07	0.0303525	2.59721e-05	8.74492e-09	0.0168492	0.921679
Zagreb_group_index_1	0.000295348	0.676563	0.0719293	0.000959208	0.395973	0.0164507	0.0122992	7.25621e-07	0.16798	0.319055	0.449985	4.57274e-07	1.72377e-05	0.0018621	0.000154807	0.0053427	0.0027813	0.20698	1.62366e-05	0.000132567	0.158166	0.0128795	0.0435897	0.000681544	0.848279	0.820626	1.87303e-06	0.392949	9.28836e-12	3.30392e-06	0.0106755	0.637791
Zagreb_group_index_2	0.000175712	0.495332	0.113757	0.000769785	0.309957	0.0128949	0.003792	2.06506e-06	0.170942	0.0390151	0.468968	8.40255e-07	1.65278e-05	0.000401464	0.000277705	0.00199989	0.0030374	0.11798	2.02978e-06	8.44094e-05	0.1717	0.0068238	0.100968	0.000303965	0.726803	0.765617	9.24306e-06	0.629653	2.62548e-13	1.05953e-05	0.00443588	0.293954
abonds	0.0223293	1.69991e-05	0.000635048	3.77362e-05	0.649661	0.00867152	0.00182996	0.00853624	0.00182153	0.0261926	0.182219	0.653461	0.0422273	0.481905	0.213607	0.30776	0.00351036	0.941064	0.016199	9.07162e-05	0.766347	0.558936	0.904808	0.00508568	0.205085	0.00371	4.30061e-07	0.199675	4.929e-14	0.353188	0.01592	0.41247
dbonds	0.36274	0.0223836	1.43376e-05	0.272754	4.71274e-08	0.103387	0.868983	0.793828	0.260073	4.0306e-08	2.8858e-09	0.000225134	0.558537	0.00110847	0.0390457	0.413238	0.566161	0.53618	0.393461	0.125869	0.795517	0.0465052	0.369311	0.628744	0.0193531	0.00480455	0.0415492	1.165e-08	1.79278e-09	0.00435151	8.73217e-08	0.00338395
nF	0.976968	0.315525	0.894635	0.662129	0.814833	NA	0.000912544	0.595656	0.91541	0.46487	0.283113	0.208483	0.351331	NA	0.957968	0.942682	0.00115711	NA	0.901596	NA	NA	NA	0.741729	0.117624	0.696968	0.714322	0.00270814	NA	0.00368942	0.0622399	NA	0.23521
sbonds	0.000373979	0.0750998	0.178896	0.0155948	0.430195	0.0211079	0.701163	6.21008e-10	0.00101551	0.392197	0.960876	3.72482e-07	4.08442e-06	0.00283288	0.000861916	0.000706575	0.553095	0.280066	5.85963e-05	0.00220431	0.114243	0.0188191	0.0831511	0.0156959	0.649449	0.361693	0.0357664	0.444539	2.68273e-13	3.16445e-09	0.0184337	0.535069
tbonds	0.772253	0.268118	0.997225	NA	NA	NA	NA	NA	0.462839	NA	0.0525303	0.597293	0.504955	NA	NA	0.524453	0.885909	0.239912	0.0237793	NA	NA	NA	0.614669	0.337983	0.664892	NA	0.0879766	0.857077	NA	NA	NA	NA
