# Supplementary material for: PIMD: An Integrative Approach for Drug Repositioning Using Multiple Characterization Fusion
Source: Genomics Proteomics Bioinformatics. 2020 Oct 17;18(5):565–81. doi: 10.1016/j.gpb.2018.10.012 (PMC8377380; doi:10.1016/j.gpb.2018.10.012)
Supplement: Supplementary Table S7 [file mmc16.xlsx]

## Sheet: Cluster 1
Table S7 Chemogenomic enrichment analysis results
Note: The significantly enriched results using Chemogenomic enrichment analysis in each cluster are listed. BH, Benjamin Hochberg.
Compound set	Name	P value	BH adjusted P value
Known and Predicted Enrichment	UPP2_MOUSE	3.58824e-08	0.000753774
Known Transporter Enrichment	SLC22A8_S22A8_HUMAN_Q8TCC7	6.88535e-08	0.000753774
Known and Predicted Enrichment	UPP1_MOUSE	1.28385e-07	0.000936994
Known and Predicted Enrichment	A3RLP8_CHV1	1.00435e-06	0.00498241
Known and Predicted Enrichment	KITH_HHV1S	1.36535e-06	0.00498241
Known and Predicted Enrichment	IF4E_MOUSE	1.36535e-06	0.00498241
Known Transporter Enrichment	SLC22A6_S22A6_HUMAN_Q4U2R8	1.66315e-06	0.00520211
Known and Predicted Enrichment	TK1_KITH_HUMAN	2.36596e-06	0.00575586
Known and Predicted Enrichment	Q72547_9HIV1	2.36596e-06	0.00575586
Known and Predicted Enrichment	E1BN64_BOVIN	4.77195e-06	0.0104482
Offsides - Enrichments	Osteoma	1.85304e-05	0.0368839
Offsides - Enrichments	ECG signs of ventricular hypertrophy	2.46879e-05	0.0450452
Offsides - Enrichments	Blood amylase increased	2.80079e-05	0.0468407
Known and Predicted Enrichment	POLB_DPOLB_HUMAN	2.99506e-05	0.0468407

## Sheet: Cluster 2
Table S7 Chemogenomic enrichment analysis results
Note: The significantly enriched results using Chemogenomic enrichment analysis in each cluster are listed. BH, Benjamin Hochberg.
Compound set	Name	P value	BH adjusted P value
Offsides - Enrichments	Neuropathy peripheral	1.19895e-10	2.6251e-06
Offsides - Enrichments	Diabetes	5.32577e-10	5.83038e-06
Offsides - Enrichments	Choking sensation	1.64113e-09	1.19775e-05
Offsides - Enrichments	Treatment noncompliance	3.52328e-09	1.40518e-05
Offsides - Enrichments	Lethargy	3.65566e-09	1.40518e-05
Offsides - Enrichments	Dyslipidaemia	3.85069e-09	1.40518e-05
Offsides - Enrichments	Diarrhea	4.91577e-09	1.53758e-05
Offsides - Enrichments	Asthenia	1.2039e-08	3.29491e-05
Offsides - Enrichments	Bacterial toxaemia	2.65311e-08	6.12027e-05
Offsides - Enrichments	Arteriosclerosis coronary artery	2.79528e-08	6.12027e-05
Offsides - Enrichments	Beta haemolytic streptococcal infection	4.13342e-08	8.22738e-05
Offsides - Enrichments	Arterial pressure NOS decreased	4.95996e-08	9.04986e-05
Known Enzyme Enrichment	CYP2C19_CP2CJ_HUMAN_P33261	6.80102e-08	0.000113009
Offsides - Enrichments	Cardiac decompensation	7.22597e-08	0.000113009
Offsides - Enrichments	Mental status changes	1.09158e-07	0.000159334
Offsides - Enrichments	Chronic Kidney Disease	1.32789e-07	0.000172065
Offsides - Enrichments	Diabetes mellitus insulin-dependent	1.33597e-07	0.000172065
Offsides - Enrichments	Anaemia	1.80597e-07	0.000219676
Known Enzyme Enrichment	CYP2C9_CP2C9_HUMAN_P11712	2.19128e-07	0.000252516
Offsides - Enrichments	Diabetic neuropathy	2.42786e-07	0.000254765
Offsides - Enrichments	Heart attack	2.44351e-07	0.000254765
Offsides - Enrichments	Cellulitis	2.68749e-07	0.000267466
Offsides - Enrichments	Renal cyst	3.4707e-07	0.000330396
Offsides - Enrichments	Mastectomy	3.85771e-07	0.000351458
Offsides - Enrichments	Anxiety	4.08805e-07	0.000351458
Offsides - Enrichments	Asthma	4.17352e-07	0.000351458
Offsides - Enrichments	Blood glucose	4.81637e-07	0.000377535
Offsides - Enrichments	Bradypnoea	4.82803e-07	0.000377535
Offsides - Enrichments	Diabetes mellitus non-insulin-dependent	5.13377e-07	0.000387599
Known Enzyme Enrichment	CYP2C8_CP2C8_HUMAN_P10632	7.06517e-07	0.000507833
Offsides - Enrichments	Anorexia	7.19015e-07	0.000507833
Offsides - Enrichments	Fluid overload	7.64289e-07	0.000522941
Offsides - Enrichments	Metastases to lymph nodes	8.19088e-07	0.000541582
Offsides - Enrichments	Edema extremities	8.41004e-07	0.000541582
Offsides - Enrichments	Emesis	9.08877e-07	0.000568568
Offsides - Enrichments	Acute pancreatitis	9.47563e-07	0.000576303
Offsides - Enrichments	Paranoia	1.11657e-06	0.00066074
Offsides - Enrichments	Sinusitis	1.29325e-06	0.000722577
Offsides - Enrichments	Pancreatitis	1.29737e-06	0.000722577
Offsides - Enrichments	Abdominal discomfort	1.32008e-06	0.000722577
Offsides - Enrichments	Dyspnea exertional	1.43757e-06	0.000764648
Offsides - Enrichments	Nodule	1.49552e-06	0.000764648
Offsides - Enrichments	Staphylococcal infection	1.50171e-06	0.000764648
Known Enzyme Enrichment	PTGS1_PGH1_HUMAN_P23219	1.84963e-06	0.000880384
Offsides - Enrichments	Arthrodesis	1.84963e-06	0.000880384
Offsides - Enrichments	Bk virus infection	1.84963e-06	0.000880384
Offsides - Enrichments	Abnormal Gait	2.16328e-06	0.00100777
Offsides - Enrichments	Dehydration	2.46712e-06	0.0011024
Offsides - Enrichments	Nausea	2.46712e-06	0.0011024
Offsides - Enrichments	Atrial tachycardia	2.58438e-06	0.0011317
Offsides - Enrichments	Erectile dysfunction	2.79519e-06	0.00120001
Offsides - Enrichments	Arteriosclerotic heart disease	3.07822e-06	0.00129611
Offsides - Enrichments	Blood alkaline phosphatase increased	3.65579e-06	0.00151025
Offsides - Enrichments	Adenopathy	3.80074e-06	0.00154106
Offsides - Enrichments	Acid reflux	4.32944e-06	0.00172351
Offsides - Enrichments	Dental abscess	5.27948e-06	0.00206418
Offsides - Enrichments	Hernia hiatal	5.97484e-06	0.00229507
Offsides - Enrichments	Dysstasia	6.37009e-06	0.00236395
Offsides - Enrichments	Diabetic acidosis	6.37009e-06	0.00236395
Offsides - Enrichments	Diabetes mellitus inadequate control	6.8385e-06	0.00249548
Offsides - Enrichments	Musculoskeletal discomfort	7.3099e-06	0.00262378
Offsides - Enrichments	Hypoaesthesia	7.66096e-06	0.00270543
Offsides - Enrichments	Pitting oedema	8.22561e-06	0.00281874
Offsides - Enrichments	Osteoarthritis	8.29025e-06	0.00281874
Offsides - Enrichments	Lipase	8.36803e-06	0.00281874
Offsides - Enrichments	Schizoaffective disorder	8.80796e-06	0.00292197
Offsides - Enrichments	Blood triglycerides increased	9.3571e-06	0.00305782
Offsides - Enrichments	Occult blood positive	9.61335e-06	0.00307487
Offsides - Enrichments	Atelectasis	9.69015e-06	0.00307487
Offsides - Enrichments	Malnourished	1.02585e-05	0.00320871
Offsides - Enrichments	Abnormal Laboratory Findings	1.06111e-05	0.00327227
Offsides - Enrichments	Erythema migrans	1.08895e-05	0.00331147
Offsides - Enrichments	Kidney failure	1.17287e-05	0.00351781
Offsides - Enrichments	Extremity pain	1.21901e-05	0.00355869
Offsides - Enrichments	Deglutition disorder	1.21901e-05	0.00355869
Offsides - Enrichments	Middle ear inflammation	1.23806e-05	0.00356676
Offsides - Enrichments	Bronchiectasis	1.30005e-05	0.00369488
Offsides - Enrichments	Pain	1.33105e-05	0.00369488
Offsides - Enrichments	Cryptococcosis	1.33316e-05	0.00369488
Offsides - Enrichments	Major depression	1.40457e-05	0.00378193
Offsides - Enrichments	Loss of weight	1.41639e-05	0.00378193
Offsides - Enrichments	Dizziness	1.41639e-05	0.00378193
Offsides - Enrichments	Aching joints	1.52545e-05	0.00402406
Offsides - Enrichments	Obstructive airways disorder	1.59013e-05	0.00412836
Offsides - Enrichments	Haemorrhage rectum	1.6027e-05	0.00412836
Offsides - Enrichments	Blood glucose decreased	1.63318e-05	0.00415796
Offsides - Enrichments	High blood pressure	1.75231e-05	0.0043226
Offsides - Enrichments	Infection Urinary Tract	1.75231e-05	0.0043226
Offsides - Enrichments	Electrolyte disorder	1.79656e-05	0.0043226
Offsides - Enrichments	Nephrogenic fibrosing dermopathy	1.79656e-05	0.0043226
Offsides - Enrichments	Allergies	1.79656e-05	0.0043226
Known and Predicted Enrichment	FBP1_F16P1_HUMAN	1.98321e-05	0.0046313
Offsides - Enrichments	Bipolar disorder	1.99779e-05	0.0046313
Offsides - Enrichments	Chest pain	2.04096e-05	0.0046313
Offsides - Enrichments	Condition aggravated	2.04096e-05	0.0046313
Offsides - Enrichments	AFIB	2.04096e-05	0.0046313
Offsides - Enrichments	Bone disorder	2.0665e-05	0.0046313
Offsides - Enrichments	Sleep apnea	2.07293e-05	0.0046313
Offsides - Enrichments	Presbyopia	2.12736e-05	0.00469266
Offsides - Enrichments	Fatigue	2.14326e-05	0.00469266
Offsides - Enrichments	Adynamic ileus	2.25481e-05	0.00488802
Offsides - Enrichments	Chill	2.45066e-05	0.00526052
Offsides - Enrichments	Disorder Retinal	2.50318e-05	0.00532107
Offsides - Enrichments	Hypomagnesaemia	2.56101e-05	0.00539166
Offsides - Enrichments	Abdominal pain	2.61096e-05	0.00544446
Offsides - Enrichments	Pulmonary congestion	2.94881e-05	0.0060528
Offsides - Enrichments	Csf protein	2.95798e-05	0.0060528
Offsides - Enrichments	Anhedonia	3.39298e-05	0.00672238
Offsides - Enrichments	Excess potassium	3.39298e-05	0.00672238
Offsides - Enrichments	Infection Upper Respiratory	3.39298e-05	0.00672238
Offsides - Enrichments	Haemolytic anaemia	3.40801e-05	0.00672238
Offsides - Enrichments	Epistaxis	3.51901e-05	0.00683769
Offsides - Enrichments	Nervous tension	3.59139e-05	0.00683769
Offsides - Enrichments	Adenocarcinoma	3.59139e-05	0.00683769
Offsides - Enrichments	Polyneuropathy	3.59139e-05	0.00683769
Offsides - Enrichments	Lung neoplasm malignant	3.87031e-05	0.00730522
Offsides - Enrichments	Bruxism	3.96654e-05	0.00737096
Offsides - Enrichments	Hyperlipaemia	3.9743e-05	0.00737096
Offsides - Enrichments	Head injury	4.00614e-05	0.00737096
Offsides - Enrichments	Amnesia	4.18362e-05	0.00763336
Offsides - Enrichments	Congenital tricuspid valve incompetence	4.29659e-05	0.0077747
Offsides - Enrichments	Sinus bradycardia	4.36335e-05	0.00783078
Offsides - Enrichments	Bleeding hemorrhoids	4.43686e-05	0.00783427
Offsides - Enrichments	Blood parathyroid hormone increased	4.43686e-05	0.00783427
Offsides - Enrichments	Allergic dermatitis	4.6417e-05	0.00804062
Offsides - Enrichments	Back Ache	4.64894e-05	0.00804062
Offsides - Enrichments	Anaesthesia	4.66389e-05	0.00804062
Offsides - Enrichments	Candidiasis of mouth	4.79418e-05	0.0081371
Offsides - Enrichments	Impingement syndrome	4.79418e-05	0.0081371
Known Enzyme Enrichment	CYP2E1_CP2E1_HUMAN_P05181	4.95668e-05	0.00834819
Offsides - Enrichments	Bundle branch block right	5.26144e-05	0.00870708
Offsides - Enrichments	Blood creatinine increased	5.29627e-05	0.00870708
Offsides - Enrichments	Open wound	5.32884e-05	0.00870708
Offsides - Enrichments	Amyotrophy	5.32884e-05	0.00870708
Offsides - Enrichments	Cervicalgia	5.4059e-05	0.00876757
Offsides - Enrichments	Neoplasm progression	5.48669e-05	0.00882245
Offsides - Enrichments	Adhesiolysis	5.52032e-05	0.00882245
Offsides - Enrichments	Neumonia	5.74178e-05	0.0090596
Offsides - Enrichments	Constipated	5.75147e-05	0.0090596
Offsides - Enrichments	Leucopenia	5.82793e-05	0.00911447
Offsides - Enrichments	Blood cholesterol	6.27867e-05	0.00970149
Offsides - Enrichments	Colpitis	6.2919e-05	0.00970149
Offsides - Enrichments	Weight gain	6.34683e-05	0.00971775
Offsides - Enrichments	Acute kidney failure	6.6232e-05	0.0100705
Offsides - Enrichments	Attempted suicide	6.75631e-05	0.0101373
Offsides - Enrichments	Aspartate Aminotransferase Increase	6.75975e-05	0.0101373
Offsides - Enrichments	Fib	7.06652e-05	0.0105253
Offsides - Enrichments	Confabulation	7.27853e-05	0.0107678
Offsides - Enrichments	Diabetic Retinopathy	7.92045e-05	0.0116388
Offsides - Enrichments	Paraesthesia oral	8.05034e-05	0.0116977
Offsides - Enrichments	Osteopenia	8.06739e-05	0.0116977
Offsides - Enrichments	Bacteraemia	8.23844e-05	0.0118671
Offsides - Enrichments	Capillary disorder	8.45897e-05	0.0120266
Offsides - Enrichments	Chapped lips	8.45897e-05	0.0120266
Offsides - Enrichments	Anemia aplastic	8.75885e-05	0.0123726
Offsides - Enrichments	Rash generalised	8.86017e-05	0.0124255
Offsides - Enrichments	Nephrolithiasis	8.98286e-05	0.0124255
Fragment Enrichments	O=C(N)NS(=O)=O	9.02024e-05	0.0124255
Offsides - Enrichments	Convulsion	9.02332e-05	0.0124255
Offsides - Enrichments	Cyst	9.08273e-05	0.0124291
Offsides - Enrichments	Ill-defined disorder	9.18187e-05	0.0124868
Offsides - Enrichments	Candida Infection	9.42839e-05	0.0126647
Offsides - Enrichments	Encephalopathy	9.42839e-05	0.0126647
Offsides - Enrichments	Drowsiness	9.68367e-05	0.0129283
Offsides - Enrichments	Wound dehiscence	9.89248e-05	0.013127
Offsides - Enrichments	Fat tissue increased	0.000101808	0.0131407
Offsides - Enrichments	Gamma-glutamyltransferase increased	0.000101808	0.0131407
Offsides - Enrichments	Subcutaneous nodule	0.000102556	0.0131407
Offsides - Enrichments	Bilirubin conjugated increased	0.000102556	0.0131407
Offsides - Enrichments	Immune reconstitution syndrome	0.00010364	0.0131407
Offsides - Enrichments	Postoperative wound complication	0.00010364	0.0131407
Offsides - Enrichments	Incontinence	0.00010386	0.0131407
Offsides - Enrichments	Cerebral toxoplasmosis	0.000104215	0.0131407
Offsides - Enrichments	Breast Lump	0.00010443	0.0131407
Offsides - Enrichments	Enlarged liver	0.000106475	0.013171
Offsides - Enrichments	Acute myocardial infarction	0.000106475	0.013171
Offsides - Enrichments	Spinning sensation	0.000106475	0.013171
Offsides - Enrichments	Aptyalism	0.000109883	0.0134102
Offsides - Enrichments	Attention deficit/hyperactivity disorder	0.000109883	0.0134102
Offsides - Enrichments	Flank pain	0.000110246	0.0134102
Offsides - Enrichments	Cervical discharge	0.000119553	0.0143825
Offsides - Enrichments	High density lipoprotein decreased	0.000119553	0.0143825
Offsides - Enrichments	Fistula	0.000120626	0.0144322
Offsides - Enrichments	Periodontitis	0.000122642	0.0145149
Offsides - Enrichments	Excoriation	0.000122642	0.0145149
Offsides - Enrichments	Logorrhoea	0.000125963	0.0147485
Offsides - Enrichments	Liver transplant rejection	0.000125963	0.0147485
Offsides - Enrichments	Impaired healing	0.0001276	0.0148606
Offsides - Enrichments	Mouth pain	0.000132252	0.0151605
Offsides - Enrichments	Diverticulitis	0.000132252	0.0151605
Offsides - Enrichments	Agraphia	0.000132252	0.0151605
Offsides - Enrichments	Photosensitive rash	0.000134002	0.0152603
Offsides - Enrichments	Blood uric acid decreased	0.000136198	0.0152603
Offsides - Enrichments	Extrasystoles Ventricular	0.000136408	0.0152603
Offsides - Enrichments	Bursitis	0.000136408	0.0152603
Offsides - Enrichments	Emotional distress	0.000136608	0.0152603
Offsides - Enrichments	Hyperparathyroidism	0.000138782	0.0152901
Fragment Enrichments	O=CNS(=O)=O	0.00013897	0.0152901
Offsides - Enrichments	Polyomavirus-associated nephropathy	0.00013897	0.0152901
Offsides - Enrichments	Muscle weakness	0.000147788	0.0161791
Offsides - Enrichments	Goiter	0.000150984	0.0163895
Offsides - Enrichments	Intervertebral disc space narrowing	0.000151955	0.0163895
Offsides - Enrichments	Intentional misuse	0.000151955	0.0163895
Offsides - Enrichments	Drug withdrawal headache	0.000156127	0.0167568
Offsides - Enrichments	Gastric ulcer	0.00015839	0.0168347
Offsides - Enrichments	Convulsions Grand Mal	0.00015839	0.0168347
Offsides - Enrichments	Bone marrow failure	0.000166767	0.0176395
Known Enzyme Enrichment	CYP3A5_CP3A5_HUMAN_P20815	0.00017022	0.0178323
Offsides - Enrichments	Benign prostatic hyperplasia	0.00017022	0.0178323
Offsides - Enrichments	Toxic shock	0.000175216	0.0182684
Offsides - Enrichments	Mycobacterium avium complex infection	0.000182037	0.0187122
Offsides - Enrichments	Diabetic gastroparesis	0.000182037	0.0187122
Offsides - Enrichments	Abdominal mass	0.000182037	0.0187122
Offsides - Enrichments	Eruption	0.000183245	0.0187484
Offsides - Enrichments	Alanine aminotransferase increased	0.000189959	0.0193449
Offsides - Enrichments	Bulging	0.000196594	0.0199279
Offsides - Enrichments	Palpitation	0.000202415	0.0202948
Offsides - Enrichments	Fatty liver	0.000202415	0.0202948
Offsides - Enrichments	Panic attack	0.000203708	0.0202948
Offsides - Enrichments	Breathing-related sleep disorder	0.000204371	0.0202948
Offsides - Enrichments	Ear ache	0.000205775	0.0202948
Offsides - Enrichments	Unresponsive to stimuli	0.000205775	0.0202948
Offsides - Enrichments	Local swelling	0.000212098	0.0207317
Offsides - Enrichments	Chronic fatigue syndrome	0.000212098	0.0207317
Offsides - Enrichments	Bronchitis	0.00021591	0.0208057
Offsides - Enrichments	Tooth extraction	0.00021591	0.0208057
Offsides - Enrichments	Arterial stent insertion	0.000216657	0.0208057
Offsides - Enrichments	Mean cell haemoglobin	0.000216657	0.0208057
Offsides - Enrichments	Aseptic necrosis bone	0.000235609	0.0225269
Offsides - Enrichments	Pulmonary mass	0.000239476	0.022797
Offsides - Enrichments	Arthritis rheumatoid	0.000246814	0.0233939
Offsides - Enrichments	Formication	0.000253882	0.0239601
Offsides - Enrichments	Vitamin B 12 deficiency	0.00025629	0.0240836
Offsides - Enrichments	Carotid artery stenosis	0.000271078	0.0251848
Offsides - Enrichments	Blood lactate dehydrogenase increased	0.000273353	0.0251848
Offsides - Enrichments	Kidney pain	0.000276471	0.0251848
Offsides - Enrichments	Glucose urine	0.000276471	0.0251848
Offsides - Enrichments	Thrombophlebitis	0.000276471	0.0251848
Offsides - Enrichments	Drug intolerance	0.000276471	0.0251848
Offsides - Enrichments	Tooth injury	0.000278361	0.0251848
Offsides - Enrichments	Injection site induration	0.000278361	0.0251848
Offsides - Enrichments	Product quality issue	0.000278361	0.0251848
Offsides - Enrichments	Ligament disorder	0.000289422	0.0258649
Offsides - Enrichments	Pulmonary calcification	0.000289422	0.0258649
Offsides - Enrichments	Lower extremity mass	0.000289422	0.0258649
Offsides - Enrichments	Respiratory failure	0.000292527	0.0260361
Offsides - Enrichments	Arrhythmia	0.000294678	0.0261213
Offsides - Enrichments	Globulinuria	0.000297304	0.0262479
Offsides - Enrichments	Calculus ureteric	0.000301441	0.0265062
Offsides - Enrichments	Body temperature increased	0.000302836	0.0265224
Offsides - Enrichments	Bone spur	0.000311404	0.0271641
Offsides - Enrichments	Ageusia	0.00031412	0.0272923
Offsides - Enrichments	Abnormal movements	0.000325618	0.0281794
Offsides - Enrichments	Muscle disorder	0.0003305	0.0284893
Offsides - Enrichments	Endodontic procedure	0.000337263	0.0289584
Offsides - Enrichments	Complex partial seizures	0.000344642	0.0294763
Offsides - Enrichments	Conversion disorder	0.000352638	0.0296117
Offsides - Enrichments	Intestinal perforation	0.000355805	0.0296117
Offsides - Enrichments	Furuncle	0.000355805	0.0296117
Offsides - Enrichments	Oral infection	0.000355805	0.0296117
Offsides - Enrichments	Infection Viral	0.000356145	0.0296117
Offsides - Enrichments	Blood human chorionic gonadotropin increased	0.000361531	0.0296117
Offsides - Enrichments	Somatisation disorder	0.000361531	0.0296117
Offsides - Enrichments	Androgens decreased	0.000361531	0.0296117
Offsides - Enrichments	Cholangiolitis	0.000364519	0.0296117
Offsides - Enrichments	Angina	0.000364519	0.0296117
Offsides - Enrichments	Herpes zoster	0.000364519	0.0296117
Offsides - Enrichments	Allergic rhinitis	0.000366512	0.0296117
Offsides - Enrichments	Facial neuralgia	0.000366512	0.0296117
Offsides - Enrichments	Pancreatitis chronic	0.000366512	0.0296117
Known and Predicted Enrichment	TBXA2R_TA2R_HUMAN	0.000366512	0.0296117
Offsides - Enrichments	Pharyngolaryngeal pain	0.000389022	0.0311755
Offsides - Enrichments	Hyperhidrosis	0.000390979	0.0311755
Offsides - Enrichments	Prothrombin time prolonged	0.000394445	0.0311755
Offsides - Enrichments	Application site dermatitis	0.000397258	0.0311755
Offsides - Enrichments	Lip pain	0.000397258	0.0311755
Offsides - Enrichments	Procedural site reaction	0.000397258	0.0311755
Offsides - Enrichments	Osteochondrosis	0.000397258	0.0311755
Offsides - Enrichments	Pulmonary cavitation	0.000397258	0.0311755
Offsides - Enrichments	Breast pain	0.000401841	0.0313107
Offsides - Enrichments	Bone marrow depression	0.000401841	0.0313107
Offsides - Enrichments	Humerus fracture	0.000405685	0.0313869
Offsides - Enrichments	Joint stiffness	0.000405685	0.0313869
Offsides - Enrichments	Blood phosphorus increased	0.000410438	0.0314215
Offsides - Enrichments	Blood bicarbonate decreased	0.000410438	0.0314215
Offsides - Enrichments	Alcoholism	0.000410438	0.0314215
Offsides - Enrichments	Screaming	0.000422261	0.0317131
Offsides - Enrichments	Coronary artery restenosis	0.000422261	0.0317131
Offsides - Enrichments	Neonatal respiratory distress syndrome	0.000422261	0.0317131
Offsides - Enrichments	Nodule on extremity	0.000422261	0.0317131
Offsides - Enrichments	Vulvovaginal dryness	0.000422261	0.0317131
Offsides - Enrichments	Atrial flutter	0.000424386	0.0317131
Offsides - Enrichments	Skin desquamation	0.000424386	0.0317131
Offsides - Enrichments	Ischias	0.000448228	0.0331552
Offsides - Enrichments	Metabolic encephalopathy	0.000448228	0.0331552
Offsides - Enrichments	Klebsiella infection	0.000448228	0.0331552
Offsides - Enrichments	Post traumatic stress disorder	0.000452554	0.0333625
Offsides - Enrichments	Burning sensation mucosal	0.00045958	0.0335228
Offsides - Enrichments	Carpal tunnel	0.00045958	0.0335228
Offsides - Enrichments	Lumbar spinal stenosis	0.000462384	0.0335228
Offsides - Enrichments	Staphylococcal bacteraemia	0.000462384	0.0335228
Offsides - Enrichments	Colonic polyp	0.000462384	0.0335228
Offsides - Enrichments	Pneumonia fungal	0.000475426	0.0340178
Offsides - Enrichments	Lung cancer metastatic	0.000475426	0.0340178
Offsides - Enrichments	Postoperative infection	0.000475426	0.0340178
Offsides - Enrichments	Injury of neck	0.000475426	0.0340178
Offsides - Enrichments	Gastric disorder	0.000494355	0.0351025
Offsides - Enrichments	Pollakiuria	0.000495395	0.0351025
Offsides - Enrichments	Clotting	0.000495395	0.0351025
Offsides - Enrichments	Bone erosion	0.000508288	0.0358458
Offsides - Enrichments	Insulin-requiring type 2 diabetes mellitus	0.000512433	0.0358458
Offsides - Enrichments	Impaired self-care	0.000512433	0.0358458
Offsides - Enrichments	Personality change	0.000512433	0.0358458
Offsides - Enrichments	Insulin resistance	0.000531113	0.0370341
Offsides - Enrichments	Dental pain	0.000533525	0.0370842
Offsides - Enrichments	Coronary artery occlusion	0.000544294	0.0376271
Offsides - Enrichments	Synovial cyst	0.000546884	0.0376271
Offsides - Enrichments	Anhidrosis	0.000546884	0.0376271
Offsides - Enrichments	Dental care	0.000548209	0.0376271
Offsides - Enrichments	Sensory loss	0.0005694	0.0388381
Offsides - Enrichments	Melanocytic naevus	0.0005694	0.0388381
Offsides - Enrichments	Blood potassium decreased	0.000574085	0.039036
Offsides - Enrichments	Chronic obstructive airway disease	0.000591023	0.0397529
Offsides - Enrichments	Bile duct stone	0.000591023	0.0397529
Offsides - Enrichments	Disorder Peripheral Vascular	0.000593706	0.0397529
Offsides - Enrichments	Pneumothorax	0.000593706	0.0397529
Offsides - Enrichments	Multiple Myeloma	0.000593706	0.0397529
Offsides - Enrichments	Psychoses	0.000598279	0.0398155
Offsides - Enrichments	Radicular syndrome	0.000598279	0.0398155
Offsides - Enrichments	Breast calcifications	0.000616425	0.0405688
Offsides - Enrichments	Abdominal adhesions	0.000616425	0.0405688
Offsides - Enrichments	Ulcer haemorrhage	0.000616425	0.0405688
Offsides - Enrichments	Flashback	0.000620714	0.0405688
Offsides - Enrichments	Inadequate diet	0.000620714	0.0405688
Offsides - Enrichments	Application site urticaria	0.000620714	0.0405688
Offsides - Enrichments	Brain oedema	0.000655127	0.0425301
Offsides - Enrichments	Physical disability	0.000656551	0.0425301
Offsides - Enrichments	Hypoalbuminaemia	0.000656551	0.0425301
Offsides - Enrichments	Transient ischaemic attack	0.000662987	0.0426944
Offsides - Enrichments	Birth defect	0.000662987	0.0426944
ATC3 Enrichments	BLOOD GLUCOSE LOWERING DRUGS, EXCL. INSULINS	0.000694293	0.044449
Offsides - Enrichments	Obsessive-compulsive personality disorder	0.000694293	0.044449
Offsides - Enrichments	Cough	0.000697374	0.0445161
Offsides - Enrichments	Hypothyroid	0.000711583	0.045291
Offsides - Enrichments	Postmenopausal bleeding	0.000719729	0.0456767
Offsides - Enrichments	Breast discharge	0.000735551	0.0464118
Offsides - Enrichments	Opportunistic infection	0.000735551	0.0464118
Offsides - Enrichments	Asystole	0.000747938	0.0470577
Offsides - Enrichments	Atrophy	0.000758401	0.0474434
Offsides - Enrichments	Haemorrhoids	0.000758401	0.0474434
Offsides - Enrichments	Bile duct obstruction	0.000763118	0.0476025
Offsides - Enrichments	Ataxia	0.000786978	0.0487869
Offsides - Enrichments	Skin laceration	0.000786978	0.0487869
Offsides - Enrichments	Refusal of treatment by patient	0.00078879	0.0487869

## Sheet: Cluster 3
Table S7 Chemogenomic enrichment analysis results
Note: The significantly enriched results using Chemogenomic enrichment analysis in each cluster are listed. BH, Benjamin Hochberg.
Compound set	Name	P value	BH adjusted P value
Known and Predicted Enrichment	CCR4_MOUSE	1.2451e-11	2.72614e-07
Known Target Enrichment	ADRA1A_ADA1A_HUMAN_P35348	1.59866e-09	1.75014e-05
Known and Predicted Enrichment	EHMT2_EHMT2_HUMAN	2.92189e-09	2.13249e-05
Known Target Enrichment	ADRA1B_ADA1B_HUMAN_P35368	6.77317e-08	0.000370746
Known Target Enrichment	ADRA1D_ADA1D_HUMAN_P25100	4.54972e-07	0.00199232
Known and Predicted Enrichment	EGFR_EGFR_HUMAN	1.09822e-06	0.00400758
Known and Predicted Enrichment	MAPK4_MK04_HUMAN	3.91179e-06	0.0122355
Known and Predicted Enrichment	PDPK1_PDPK1_HUMAN	6.09803e-06	0.0166895
Known and Predicted Enrichment	DRTS_TRYCR	9.07399e-06	0.022075
Known and Predicted Enrichment	ULK3_MOUSE	1.30022e-05	0.0262779
Offsides - Enrichments	Contracture	1.6016e-05	0.0262779
Known and Predicted Enrichment	KIT_KIT_HUMAN	1.6016e-05	0.0262779
Known and Predicted Enrichment	CCR4_CCR4_HUMAN	1.61535e-05	0.0262779
Offsides - Enrichments	Nipple pain	1.80576e-05	0.0262779
Known and Predicted Enrichment	CHEK2_CHK2_HUMAN	1.80576e-05	0.0262779
Known and Predicted Enrichment	FLT1_VGFR1_HUMAN	1.92028e-05	0.0262779
Known and Predicted Enrichment	AURKA_AURKA_HUMAN	2.44272e-05	0.0297129
Known and Predicted Enrichment	MKNK1_MKNK1_HUMAN	2.44272e-05	0.0297129
Known and Predicted Enrichment	SRC_SRC_HUMAN	3.23091e-05	0.0317263
Known and Predicted Enrichment	UBE2N_UBE2N_HUMAN	3.23091e-05	0.0317263
Known and Predicted Enrichment	HRH4_HRH4_HUMAN	3.23091e-05	0.0317263
Known and Predicted Enrichment	EPHB2_EPHB2_HUMAN	3.23091e-05	0.0317263
Fragment Enrichments	O=CN1CCNCC1	3.55917e-05	0.0317263
Known and Predicted Enrichment	ADCK3_ADCK3_HUMAN	3.55917e-05	0.0317263
Offsides - Enrichments	Back disorder	3.62255e-05	0.0317263
Offsides - Enrichments	Angina unstable	4.02918e-05	0.0339303
Offsides - Enrichments	Diverticulum	5.07793e-05	0.0390143
Known and Predicted Enrichment	FGFR1_FGFR1_HUMAN	5.34564e-05	0.0390143
Known and Predicted Enrichment	F16P1_PIG	5.34564e-05	0.0390143
Known and Predicted Enrichment	Q864F1_PIG	5.34564e-05	0.0390143
Known Target Enrichment	ADRA2A_ADA2A_HUMAN_P08913	5.77255e-05	0.0407709
Known and Predicted Enrichment	INCENP_INCE_HUMAN	6.17847e-05	0.0422742
Known Target Enrichment	KCNH2_KCNH2_HUMAN_Q12809	6.71696e-05	0.044566

## Sheet: Cluster 4
no enrichment

## Sheet: Cluster 5
Table S7 Chemogenomic enrichment analysis results
Note: The significantly enriched results using Chemogenomic enrichment analysis in each cluster are listed. BH, Benjamin Hochberg.
Compound set	Name	P value	BH adjusted P value
Offsides - Enrichments	Electrocardiogram qt prolonged	7.63924e-07	0.0167261

## Sheet: Cluster 6
no enrichment

## Sheet: Cluster 7
Table S7 Chemogenomic enrichment analysis results
Note: The significantly enriched results using Chemogenomic enrichment analysis in each cluster are listed. BH, Benjamin Hochberg.
Compound set	Name	P value	BH adjusted P value
Known Target Enrichment	GyrA_GYRA_HAEIN_P43700	6.15139e-10	1.34685e-05
ATC3 Enrichments	QUINOLONE ANTIBACTERIALS	1.34915e-08	8.85646e-05
Known Target Enrichment	TOP2A_TOP2A_HUMAN_P11388	1.34915e-08	8.85646e-05
Known and Predicted Enrichment	GYRA_ECOLI	2.02248e-08	8.85646e-05
Known and Predicted Enrichment	DPO3_BACSU	2.02248e-08	8.85646e-05
Known and Predicted Enrichment	PARC_STAAU	4.08487e-08	0.000149064
Known and Predicted Enrichment	GYRB_ECOLI	5.56685e-08	0.000174123
Known and Predicted Enrichment	ERG_ERG_HUMAN	5.34392e-07	0.00129625
Known and Predicted Enrichment	CSF1R_CSF1R_HUMAN	7.10436e-07	0.00129625
Known and Predicted Enrichment	GSK3B_GSK3B_HUMAN	7.10436e-07	0.00129625
Known and Predicted Enrichment	TOP2A_TOP2A_HUMAN	7.10436e-07	0.00129625
Known and Predicted Enrichment	TOP2B_TOP2B_HUMAN	7.10436e-07	0.00129625
Known and Predicted Enrichment	DPO1_THEAQ	1.27056e-06	0.00213991
Known and Predicted Enrichment	NIM1_NIM1_HUMAN	2.23671e-06	0.00349805
Offsides - Enrichments	Periarthritis	2.96765e-06	0.00433177
Known and Predicted Enrichment	Q7ZJM1_9HIV1	4.94602e-06	0.00676832
Known and Predicted Enrichment	GRK4_GRK4_HUMAN	5.8378e-06	0.00751875
Known and Predicted Enrichment	MINK1_MINK1_HUMAN	1.20319e-05	0.0146354
Offsides - Enrichments	Substance abuse	2.15032e-05	0.0247796
Known and Predicted Enrichment	DYR1A_MOUSE	2.99717e-05	0.0328116
Offsides - Enrichments	Enterocolitis infectious	3.49265e-05	0.036415

## Sheet: Cluster 8
Table S7 Chemogenomic enrichment analysis results
Note: The significantly enriched results using Chemogenomic enrichment analysis in each cluster are listed. BH, Benjamin Hochberg.
Compound set	Name	P value	BH adjusted P value
Known Target Enrichment	PTGS2_PGH2_HUMAN_P35354	1.77676e-16	3.89022e-12
Known Target Enrichment	PTGS1_PGH1_HUMAN_P23219	1.03958e-11	1.13808e-07
ATC3 Enrichments	ANTIINFLAMMATORY AND ANTIRHEUMATIC PRODUCTS, NON-STEROIDS	4.9091e-10	3.58283e-06
Known and Predicted Enrichment	PTGS2_PGH2_HUMAN	7.13461e-07	0.00390531
Known and Predicted Enrichment	PTGS1_PGH1_HUMAN	1.03649e-06	0.00453881
Known and Predicted Enrichment	AKR1C3_AK1C3_HUMAN	3.08895e-06	0.00965507
Offsides - Enrichments	Mixed connective tissue disease	3.52777e-06	0.00965507
Known and Predicted Enrichment	PHLPP2_PHLP2_HUMAN	3.52777e-06	0.00965507
Offsides - Enrichments	Oral cavity fistula	8.3509e-06	0.0203159
Known and Predicted Enrichment	PGH2_BOVIN	9.8455e-06	0.0215567
Offsides - Enrichments	Oesophageal ulcer haemorrhage	1.52012e-05	0.0302573
Known and Predicted Enrichment	SC6A5_RAT	1.8341e-05	0.0318997
Known and Predicted Enrichment	CES2_EST2_HUMAN	1.89402e-05	0.0318997
Known and Predicted Enrichment	SC6A9_RAT	2.21063e-05	0.0331299
Offsides - Enrichments	Ulnar nerve injury	2.421e-05	0.0331299
Known and Predicted Enrichment	UCHL1_UCHL1_HUMAN	2.421e-05	0.0331299
ATC4 Enrichments	Propionic acid derivatives	3.61479e-05	0.0424526
Offsides - Enrichments	Peripheral artery aneurysm	3.61479e-05	0.0424526
Known and Predicted Enrichment	COX2_SHEEP	3.68395e-05	0.0424526

## Sheet: Cluster 9
Table S7 Chemogenomic enrichment analysis results
Note: The significantly enriched results using Chemogenomic enrichment analysis in each cluster are listed. BH, Benjamin Hochberg.
Compound set	Name	P value	BH adjusted P value
Known and Predicted Enrichment	CA7_CAH7_HUMAN	1.76942e-07	0.0029073
ATC4 Enrichments	Sulfonamides, plain	3.34182e-07	0.0029073
Known and Predicted Enrichment	CA2_CAH2_HUMAN	3.98351e-07	0.0029073
Known and Predicted Enrichment	CAH4_BOVIN	6.6797e-07	0.0036563
Known and Predicted Enrichment	B5SU02_9CNID	2.36596e-06	0.0103605
Offsides - Enrichments	Hyperbaric oxygen therapy	3.39105e-06	0.011697
Known and Predicted Enrichment	CAH_METTE	3.82939e-06	0.011697
Known and Predicted Enrichment	CAN_YEAST	4.77195e-06	0.011697
Offsides - Enrichments	Osteolysis	4.86182e-06	0.011697
Known and Predicted Enrichment	C0IX24_9CNID	5.87655e-06	0.011697
Known and Predicted Enrichment	CA13_CAH13_HUMAN	5.87655e-06	0.011697
Offsides - Enrichments	Loose tooth	6.82145e-06	0.0122648
Offsides - Enrichments	Synovial cyst	7.28216e-06	0.0122648
Offsides - Enrichments	Acid reflux	8.82454e-06	0.013801
Offsides - Enrichments	Lung consolidation	1.0044e-05	0.0146609
Offsides - Enrichments	Back disorder	1.21119e-05	0.0156058
Offsides - Enrichments	Bruxism	1.2701e-05	0.0156058
Known and Predicted Enrichment	CA1_CAH1_HUMAN	1.32643e-05	0.0156058
Offsides - Enrichments	Atelectasis	1.35424e-05	0.0156058
Offsides - Enrichments	Bone spur	1.59934e-05	0.0175087
Known Target Enrichment	SLC12A1_S12A1_HUMAN_Q13621	1.85304e-05	0.0186763
Offsides - Enrichments	Wound drainage	1.87658e-05	0.0186763
Offsides - Enrichments	Urine flow decreased	2.2749e-05	0.021656
Offsides - Enrichments	Ulcer	2.39603e-05	0.0218588
Offsides - Enrichments	Diabetic foot infection	2.63805e-05	0.0231041
Offsides - Enrichments	Cellulitis	3.17808e-05	0.0267631
Offsides - Enrichments	Cerebral artery stenosis	3.41229e-05	0.0274205
Offsides - Enrichments	Troponin increased	3.50662e-05	0.0274205
Offsides - Enrichments	Cardiac decompensation	4.07784e-05	0.0307877
Known and Predicted Enrichment	A6YCJ1_9METZ	4.37335e-05	0.031526
Offsides - Enrichments	Osteosclerosis	4.65688e-05	0.031526
Known and Predicted Enrichment	PSMD14_PSDE_HUMAN	4.80307e-05	0.031526
Offsides - Enrichments	Cardiac failure chronic	4.92228e-05	0.031526
Offsides - Enrichments	Gingival disorder	4.986e-05	0.031526
Offsides - Enrichments	Angina	5.13313e-05	0.031526
Offsides - Enrichments	Edema extremities	5.18353e-05	0.031526
Offsides - Enrichments	Osteopenia	5.37202e-05	0.0317893
Offsides - Enrichments	Metastases to spine	6.08386e-05	0.0342855
Offsides - Enrichments	Fat tissue increased	6.14374e-05	0.0342855
Offsides - Enrichments	Diabetes mellitus non-insulin-dependent	6.42021e-05	0.0342855
Offsides - Enrichments	Sleep apnea	6.42021e-05	0.0342855
Offsides - Enrichments	Herpes virus infection	6.87458e-05	0.0344098
Offsides - Enrichments	Spinal x-ray	6.87458e-05	0.0344098
Offsides - Enrichments	Oral disorder	6.91496e-05	0.0344098
Offsides - Enrichments	Cataract	7.31113e-05	0.0355727
Known and Predicted Enrichment	CA6_CAH6_HUMAN	7.63635e-05	0.0363474
Known Target Enrichment	CA2_CAH2_HUMAN_P00918	7.89202e-05	0.0367651
Offsides - Enrichments	Atrophy	8.30038e-05	0.037795
Offsides - Enrichments	Umbilical hernia	8.45836e-05	0.037795
Offsides - Enrichments	Deep vein thromboses	8.65337e-05	0.0378931
Offsides - Enrichments	Asthenia	9.24169e-05	0.0379343
Known and Predicted Enrichment	CA12_CAH12_HUMAN	9.34351e-05	0.0379343
Offsides - Enrichments	Foot fracture	9.38384e-05	0.0379343
Offsides - Enrichments	Gingival pain	9.38384e-05	0.0379343
Offsides - Enrichments	Choking sensation	9.52906e-05	0.0379343
Offsides - Enrichments	International normalised ratio decreased	0.000113152	0.0441057
Offsides - Enrichments	Spinal osteoarthritis	0.000114822	0.0441057

## Sheet: Cluster 10
Table S7 Chemogenomic enrichment analysis results
Note: The significantly enriched results using Chemogenomic enrichment analysis in each cluster are listed. BH, Benjamin Hochberg.
Compound set	Name	P value	BH adjusted P value
ATC3 Enrichments	BETA BLOCKING AGENTS	2.29271e-17	5.01988e-13
Known Target Enrichment	ADRB2_ADRB2_HUMAN_P07550	2.13493e-16	2.33721e-12
Fragment Enrichments	OCCNC(C)C	1.56477e-15	1.14202e-11
Known Target Enrichment	ADRB1_ADRB1_HUMAN_P08588	1.06399e-14	5.82403e-11
Fragment Enrichments	OCC(O)CN	8.97228e-14	3.92896e-10
Fragment Enrichments	OC(C)CNC(C)C	3.15801e-13	9.87779e-10
Fragment Enrichments	OCC(O)CNC(C)C	3.15801e-13	9.87779e-10
Known and Predicted Enrichment	ADRB2_BOVIN	1.15843e-11	3.17048e-08
ATC4 Enrichments	Beta blocking agents, selective	1.3076e-09	2.863e-06
Fragment Enrichments	OC(COc1ccccc1)CNC(C)C	1.3076e-09	2.863e-06
Known and Predicted Enrichment	ADRB1_ADRB1_HUMAN	2.00277e-09	3.98643e-06
Fragment Enrichments	NCC(O)COc1ccccc1	3.46687e-09	6.3256e-06
Fragment Enrichments	OC(C)COc1ccccc1	7.75553e-09	1.30621e-05
Known and Predicted Enrichment	ADRB3_ADRB3_HUMAN	8.38848e-09	1.3119e-05
Fragment Enrichments	OCCOc1ccccc1	2.81101e-08	4.10313e-05
Known and Predicted Enrichment	ADRB2_ADRB2_HUMAN	7.24506e-08	9.91441e-05
Known and Predicted Enrichment	ADRB1_RAT	8.30505e-08	0.000106964
Known and Predicted Enrichment	ADRB3_RAT	1.41014e-07	0.000171528
Known and Predicted Enrichment	ADRA1B_ADA1B_HUMAN	2.25996e-07	0.000260431
Known and Predicted Enrichment	CASR_CASR_HUMAN	3.77555e-07	0.000413328
Known and Predicted Enrichment	NMDZ1_RAT	6.2033e-07	0.000646768
Fragment Enrichments	O(C)c1ccc(C)cc1	1.66364e-06	0.0016557
ATC4 Enrichments	Beta blocking agents, non-selective	2.59823e-06	0.00237035
Fragment Enrichments	CNC(C)(C)C	2.59823e-06	0.00237035
Offsides - Enrichments	Bradycardia foetal	3.87339e-06	0.00339232
Known and Predicted Enrichment	FDFT_RAT	4.26349e-06	0.00359035
Known and Predicted Enrichment	B0FL73_CAVPO	6.50815e-06	0.00527762
Fragment Enrichments	Oc1ccccc1	7.4824e-06	0.00585097
Known and Predicted Enrichment	SLC6A2_SC6A2_HUMAN	1.23718e-05	0.00934075
Known and Predicted Enrichment	HTR1B_5HT1B_HUMAN	1.33209e-05	0.00972203
Known and Predicted Enrichment	HRH3_MOUSE	1.71779e-05	0.0121326
Fragment Enrichments	Oc1ccc(C)cc1	1.80576e-05	0.0123553
Known and Predicted Enrichment	AOC3_AOC3_HUMAN	1.97966e-05	0.0131347
Offsides - Enrichments	Gangrene	2.17616e-05	0.0140138
Offsides - Enrichments	Heparin-induced thrombocytopenia	2.6168e-05	0.0163699
Fragment Enrichments	OCCNC(C)(C)C	3.33032e-05	0.0191511
Known and Predicted Enrichment	SLC6A4_SC6A4_HUMAN	3.41125e-05	0.0191511
Known and Predicted Enrichment	SCN5A_RAT	3.41125e-05	0.0191511
Known and Predicted Enrichment	Q63380_RAT	3.41125e-05	0.0191511
Offsides - Enrichments	Cognitive disorder	3.71577e-05	0.0203392
Known and Predicted Enrichment	P97706_RAT	4.04196e-05	0.021585
Known and Predicted Enrichment	SCN8A_RAT	5.16228e-05	0.0269115
Offsides - Enrichments	Hepatocellular injury	7.56479e-05	0.0377108
Known and Predicted Enrichment	SCN1A_RAT	7.57832e-05	0.0377108
Known and Predicted Enrichment	SCN3A_RAT	8.15625e-05	0.0396847
Offsides - Enrichments	Choking sensation	8.81035e-05	0.0419354

[truncated: 22 more sheets: Cluster 11, Cluster 12, Cluster 13, Cluster 14, Cluster 15, Cluster 16, Cluster 17, Cluster 18, Cluster 19, Cluster 20, Cluster 21, Cluster 22, Cluster 23, Cluster 24, Cluster 25, Cluster 26, Cluster 27, Cluster 28, Cluster 29, Cluster 30 …]
