# Supplementary material for: PIMD: An Integrative Approach for Drug Repositioning Using Multiple Characterization Fusion
Source: Genomics Proteomics Bioinformatics. 2020 Oct 17;18(5):565–81. doi: 10.1016/j.gpb.2018.10.012 (PMC8377380; doi:10.1016/j.gpb.2018.10.012)
Supplement: Supplementary Table S8 [file mmc17.xlsx]

## Sheet: Cluster 1
Table S8 Chemical ontology enrichment analysis results
Note:The chemical ontology enrichment results are divided into structure terms and role terms for each cluster using BiNChE tool. P value of the binomial test, BH adjusted p value for multiple hypothesis testing, ratio of the sample that is contained within the ontology term, and the fold of enrichment (the ratio between the enrichment in the sample and enrichment in the background population) ar…
Structure								Role
ChEBI ID	ChEBI name	BH adjusted P value	P value	Fold	Sample ratio			ChEBI ID	ChEBI name	BH adjusted P value	P value	Fold	Sample ratio
CHEBI:20702	2-aminopurines	1.84417e-09	1.28963e-11	854.747	0.266667			CHEBI:36044	Antiviral drug	2.42517e-20	2.88711e-22	211.346	0.666667
CHEBI:26401	Purines	2.43323e-06	6.27476e-08	45.0298	0.333333			CHEBI:23888	Drug	9.28908e-12	5.52921e-13	6.56381	1
CHEBI:47945	2',3'-dideoxyribonucleoside	2.68184e-05	9.37708e-07	1410.33	0.133333			CHEBI:63090	EC 2.4.2.1 (purine-nucleoside phosphorylase) inhibitor	0.00603035	0.00136401	732.667	0.0666667
CHEBI:21731	N-glycosyl compound	3.88466e-05	1.62993e-06	44.7725	0.266667			CHEBI:59897	EC 2.7.7.49 (RNA-directed DNA polymerase) inhibitor	0.0153548	0.00453994	219.8	0.0666667
CHEBI:60783	Nucleoside analogue	0.000247734	1.21268e-05	391.759	0.133333			CHEBI:49201	Anti-ulcer drug	0.0379419	0.0153574	64.6471	0.0666667
CHEBI:26069	Phosphonic acids	0.00049924	3.14207e-05	243.161	0.133333			CHEBI:47868	Photosensitizing agent	0.0379419	0.0149089	66.6061	0.0666667
CHEBI:59793	Monothioacetal	0.000730449	5.10803e-05	190.586	0.133333			CHEBI:71300	EC 2.* (transferase) inhibitor	0.0470152	0.0207091	8.89879	0.133333
CHEBI:35352	Organonitrogen compound	0.00100269	0.000196331	2.23181	0.866667
CHEBI:25810	Oxopurine	0.00104218	0.000211351	93.3996	0.133333
CHEBI:24436	Guanidines	0.00177779	0.000372963	70.1658	0.133333
CHEBI:38337	Pyrimidone	0.00236862	0.00053004	58.7639	0.133333
CHEBI:33302	Pnictogen molecular entity	0.0029952	0.00073309	1.80964	0.933333
CHEBI:51143	Nitrogen molecular entity	0.00607884	0.00169786	1.85578	0.866667
CHEBI:27171	Organic heterobicyclic compound	0.0111872	0.00343835	4.53658	0.333333
CHEBI:26912	Oxolanes	0.0134701	0.00442724	19.9481	0.133333
CHEBI:38101	Organonitrogen heterocyclic compound	0.0155051	0.00542137	2.31649	0.6
CHEBI:83820	Non-proteinogenic amino acid	0.0165346	0.00601257	17.033	0.133333
CHEBI:33636	Bicyclic compound	0.0181562	0.0068562	3.86435	0.333333
CHEBI:24532	Organic heterocyclic compound	0.0298982	0.0119874	1.91398	0.666667
CHEBI:5686	Heterocyclic compound	0.0298982	0.0120656	1.91237	0.666667
CHEBI:33659	Organic aromatic compound	0.0346344	0.0144179	2.19806	0.533333
CHEBI:36684	Organohalogen compound	0.0394845	0.0171192	5.3314	0.2
CHEBI:61120	Nucleobase-containing molecular entity	0.0443845	0.0198644	9.09892	0.133333
CHEBI:33285	Heteroorganic entity	0.0720087	0.0372632	1.32728	0.933333
CHEBI:33832	Organic cyclic compound	0.0995849	0.0584974	1.46904	0.733333
CHEBI:33595	Cyclic compound	0.101792	0.0605057	1.46264	0.733333
CHEBI:25367	Molecule	0.151875	0.10302	1.31279	0.8
CHEBI:36962	Organochalcogen compound	0.433912	0.373225	1.1445	0.6
CHEBI:33675	p-block molecular entity	0.495702	0.433306	1.05734	1
CHEBI:50860	Organic molecular entity	0.519098	0.457387	1.05816	0.933333
CHEBI:33304	Chalcogen molecular entity	0.523054	0.468188	1.07438	0.666667
CHEBI:36963	Organooxygen compound	0.550757	0.508391	1.061	0.533333

## Sheet: Cluster 2
Table S8 Chemical ontology enrichment analysis results
Note:The chemical ontology enrichment results are divided into structure terms and role terms for each cluster using BiNChE tool. P value of the binomial test, BH adjusted p value for multiple hypothesis testing, ratio of the sample that is contained within the ontology term, and the fold of enrichment (the ratio between the enrichment in the sample and enrichment in the background population) ar…
Structure								Role
ChEBI ID	ChEBI name	BH adjusted P value	P value	Fold	Sample ratio			ChEBI ID	ChEBI name	BH adjusted P value	P value	Fold	Sample ratio
CHEBI:22063	Sulfoxide	8.42556e-08	3.69542e-10	139.914	0.119048			CHEBI:48706	Antagonist	2.56298e-09	5.42429e-11	26.1459	0.230769
CHEBI:36684	Organohalogen compound	3.04017e-07	2.66681e-09	8.25098	0.309524			CHEBI:49020	Hormone antagonist	2.72611e-08	8.90605e-10	59.6742	0.153846
CHEBI:33659	Organic aromatic compound	9.55215e-06	2.44628e-07	2.55133	0.619048			CHEBI:49200	EC 3.6.3.10 (H(+)/K(+)-exchanging ATPase) inhibitor	2.72611e-08	1.00967e-09	307.413	0.102564
CHEBI:83403	Monochlorobenzenes	2.54971e-05	1.00646e-06	28.1706	0.119048			CHEBI:35470	Central nervous system drug	7.73354e-07	4.91018e-08	15.0962	0.205128
CHEBI:33261	Organosulfur compound	4.82052e-05	2.11426e-06	5.72021	0.261905			CHEBI:35488	Central nervous system depressant	6.15954e-06	4.88853e-07	20.3707	0.153846
CHEBI:51143	Nitrogen molecular entity	0.000103506	5.44769e-06	1.73342	0.809524			CHEBI:35497	Androgen antagonist	1.53868e-05	1.46541e-06	140.897	0.0769231
CHEBI:83565	(trifluoromethyl)benzenes	0.00015	8.55263e-06	31.4807	0.0952381			CHEBI:23924	Enzyme inhibitor	2.17035e-05	2.38626e-06	5.00228	0.307692
CHEBI:55370	Imidazolidinone	0.00020621	1.35664e-05	66.8616	0.0714286			CHEBI:35623	Anticonvulsant	2.17035e-05	2.4115e-06	43.3531	0.102564
CHEBI:35618	Aromatic ether	0.00020621	1.32158e-05	6.06694	0.214286			CHEBI:76759	EC 3.* (hydrolase) inhibitor	0.000222813	2.6443e-05	7.8484	0.179487
CHEBI:35352	Organonitrogen compound	0.000252987	1.88631e-05	1.83941	0.714286			CHEBI:49159	Leukotriene antagonist	0.000414633	5.48456e-05	187.863	0.0512821
CHEBI:24780	Imidazoles	0.000384105	3.5378e-05	21.8521	0.0952381			CHEBI:76725	EC 1.* (oxidoreductase) inhibitor	0.000522773	7.74479e-05	8.31526	0.153846
CHEBI:37598	Nitrogen mustard	0.000495328	4.77948e-05	201.476	0.047619			CHEBI:35942	Neurotransmitter agent	0.000652158	0.000100067	6.34946	0.179487
CHEBI:33832	Organic cyclic compound	0.00113425	0.00013046	1.57397	0.785714			CHEBI:37955	H1-receptor antagonist	0.000952427	0.000151179	29.4902	0.0769231
CHEBI:33595	Cyclic compound	0.00118292	0.000145271	1.56712	0.785714			CHEBI:64964	EC 1.13.11.34 (arachidonate 5-lipoxygenase) inhibitor	0.00169492	0.000295938	80.5128	0.0512821
CHEBI:33285	Heteroorganic entity	0.00125714	0.000391006	1.32051	0.928571			CHEBI:35820	Antiprotozoal drug	0.00207411	0.000395069	11.5806	0.102564
CHEBI:68452	Azole	0.00125714	0.000254143	6.70395	0.142857			CHEBI:35441	Antiinfective agent	0.00277003	0.000576529	5.7185	0.153846
CHEBI:23003	Carbamate ester	0.00125714	0.000207565	26.51	0.0714286			CHEBI:68543	Pyrimidine synthesis inhibitor	0.004754	0.00118221	845.385	0.025641
CHEBI:22715	Benzimidazoles	0.00146301	0.00046842	20.0407	0.0714286			CHEBI:77106	EC 1.10.2.2 (quinol--cytochrome-c reductase) inhibitor	0.004754	0.00118221	845.385	0.025641
CHEBI:38166	Organic heteropolycyclic compound	0.00172686	0.000566777	2.56873	0.333333			CHEBI:77103	EC 1.3.5.2 [dihydroorotate dehydrogenase (quinone)] inhibitor	0.004754	0.00118221	845.385	0.025641
CHEBI:33671	Heteropolycyclic compound	0.00172686	0.000568046	2.56816	0.333333			CHEBI:64370	Glutamate transporter activator	0.004754	0.00118221	845.385	0.025641
CHEBI:29347	Monocarboxylic acid amide	0.00302768	0.00103578	6.44435	0.119048			CHEBI:76729	EC 1.3.* (oxidoreductase acting on donor CH-CH group) inhibitor	0.00502843	0.00127706	38.4266	0.0512821
CHEBI:72695	Organic molecule	0.00381548	0.00143917	1.37154	0.833333			CHEBI:68542	EC 1.3.98.1 [dihydroorotate oxidase (fumarate)] inhibitor	0.00791566	0.00236306	422.692	0.025641
CHEBI:25367	Molecule	0.00406119	0.00154967	1.36749	0.833333			CHEBI:82891	Glucocorticoid receptor antagonist	0.00791566	0.00236306	422.692	0.025641
CHEBI:33597	Homocyclic compound	0.00418818	0.00165323	2.72265	0.261905			CHEBI:130181	Calmodulin antagonist	0.00791566	0.00236306	422.692	0.025641
CHEBI:38101	Organonitrogen heterocyclic compound	0.00494826	0.00199666	1.83849	0.47619			CHEBI:77567	Eugeroic	0.0103007	0.00354255	281.795	0.025641
CHEBI:35716	C-nitro compound	0.00698876	0.00291198	10.5669	0.0714286			CHEBI:48279	Serotonergic antagonist	0.012848	0.00462257	19.8914	0.0512821
CHEBI:27171	Organic heterobicyclic compound	0.00706204	0.00299927	2.91638	0.214286			CHEBI:63673	Chemokine receptor 5 antagonist	0.0154808	0.00589746	169.077	0.025641
CHEBI:48684	Benzothiazepine	0.0073789	0.00317163	314.807	0.0238095			CHEBI:50685	Antitrichomonal drug	0.0154808	0.00589746	169.077	0.025641
CHEBI:26979	Organic heterotricyclic compound	0.00855079	0.00385052	4.76078	0.119048			CHEBI:36043	Antimicrobial drug	0.0193459	0.00767695	5.10036	0.102564
CHEBI:33635	Polycyclic compound	0.00972025	0.00451906	1.99856	0.357143			CHEBI:35477	Antimanic drug	0.01973	0.00824694	120.769	0.025641
CHEBI:24532	Organic heterocyclic compound	0.0132082	0.00637236	1.5722	0.547619			CHEBI:76395	EC 2.3.1.48 (histone acetyltransferase) inhibitor	0.0213271	0.00941965	105.673	0.025641
CHEBI:5686	Heterocyclic compound	0.0132418	0.00644667	1.57087	0.547619			CHEBI:35816	Leprostatic drug	0.0213271	0.00941965	105.673	0.025641
CHEBI:50995	Secondary amino compound	0.0168927	0.00844633	14.5575	0.047619			CHEBI:68563	P2Y12 receptor antagonist	0.0213271	0.00941965	105.673	0.025641
CHEBI:33636	Bicyclic compound	0.0169524	0.00855057	2.48423	0.214286			CHEBI:77194	EC 2.7.1.33 (pantothenate kinase) inhibitor	0.0222411	0.010591	93.9316	0.025641
CHEBI:37716	Mixed diacylamine	0.0170968	0.00869838	114.475	0.0238095			CHEBI:37153	EC 3.1.3.16 (phosphoprotein phosphatase) inhibitor	0.0222411	0.010591	93.9316	0.025641
CHEBI:26421	Pyridines	0.0191801	0.0100106	4.72949	0.0952381			CHEBI:77402	EC 1.8.1.12 (trypanothione-disulfide reductase) inhibitor	0.0222411	0.010591	93.9316	0.025641
CHEBI:25990	Phenylethanolamines	0.0195167	0.0102719	96.8636	0.0238095			CHEBI:38068	Antimalarial	0.0259319	0.0126987	11.7415	0.0512821
CHEBI:33661	Monocyclic compound	0.025308	0.014208	2.28904	0.214286			CHEBI:76932	Pathway inhibitor	0.0259953	0.013204	11.5018	0.0512821
CHEBI:24079	Formamides	0.0329632	0.0196623	50.369	0.0238095			CHEBI:61016	Angiotensin receptor antagonist	0.0269125	0.014097	70.4487	0.025641
CHEBI:132142	1,4-naphthoquinones	0.0393337	0.0243248	40.6202	0.0238095			CHEBI:38503	EC 1.6.5.3 [NADH:ubiquinone reductase (H(+)-translocating)] inhibitor	0.0304394	0.0164276	60.3846	0.025641
CHEBI:15734	Primary alcohol	0.0402686	0.0252562	8.13716	0.047619			CHEBI:71300	EC 2.* (transferase) inhibitor	0.0356856	0.0205806	5.13391	0.0769231
CHEBI:2634	Amidine	0.0452002	0.029737	33.1375	0.0238095			CHEBI:35569	Alpha-adrenergic agonist	0.0474948	0.0291502	33.8154	0.025641
CHEBI:86323	Conazole antifungal agent	0.0472276	0.031278	31.4807	0.0238095
CHEBI:32988	Amide	0.051024	0.0342398	1.63703	0.333333
CHEBI:50047	Organic amino compound	0.0636869	0.0452512	2.28466	0.142857
CHEBI:36962	Organochalcogen compound	0.174556	0.14087	1.18084	0.619048
CHEBI:37622	Carboxamide	0.180145	0.14696	1.47498	0.214286
CHEBI:50860	Organic molecular entity	0.300048	0.253988	1.05276	0.928571
CHEBI:33675	P-block molecular entity	0.37178	0.327754	1.03216	0.97619
CHEBI:33304	Chalcogen molecular entity	0.37178	0.327683	1.07438	0.666667
CHEBI:36963	Organooxygen compound	0.493712	0.452569	1.04205	0.52381
CHEBI:36586	Carbonyl compound	0.498954	0.460878	1.08589	0.190476
CHEBI:25806	Oxygen molecular entity	0.70947	0.678353	0.959569	0.547619

## Sheet: Cluster 3
Table S8 Chemical ontology enrichment analysis results
Note:The chemical ontology enrichment results are divided into structure terms and role terms for each cluster using BiNChE tool. P value of the binomial test, BH adjusted p value for multiple hypothesis testing, ratio of the sample that is contained within the ontology term, and the fold of enrichment (the ratio between the enrichment in the sample and enrichment in the background population) ar…
Structure								Role
ChEBI ID	ChEBI name	BH adjusted P value	P value	Fold	Sample ratio			ChEBI ID	ChEBI name	BH adjusted P value	P value	Fold	Sample ratio
CHEBI:33671	Heteropolycyclic compound	2.4101e-05	4.72569e-07	4.866	0.631579			CHEBI:48539	Alpha-adrenergic drug	1.72655e-23	1.81742e-25	284.894	0.578947
CHEBI:25693	Organic heteromonocyclic compound	4.11224e-05	2.14025e-06	5.62504	0.526316			CHEBI:37962	Adrenergic agent	3.74138e-20	1.11821e-21	86.4031	0.631579
CHEBI:33661	Monocyclic compound	4.11224e-05	2.15019e-06	5.6222	0.526316			CHEBI:37890	Alpha-adrenergic antagonist	3.65707e-15	1.92477e-16	303.671	0.368421
CHEBI:38530	Quinazolines	4.11224e-05	1.87207e-06	44.2712	0.210526			CHEBI:37887	Adrenergic antagonist	2.33312e-14	1.96473e-15	117.645	0.421053
CHEBI:46848	N-arylpiperazine	9.86701e-05	7.09393e-06	80.6827	0.157895			CHEBI:35569	Alpha-adrenergic agonist	1.00521e-08	1.26974e-09	277.642	0.210526
CHEBI:50047	Organic amino compound	0.000120352	9.43933e-06	6.73372	0.421053			CHEBI:37886	Adrenergic agonist	7.60835e-07	1.12123e-07	90.1435	0.210526
CHEBI:33636	Bicyclic compound	0.000128535	1.09213e-05	5.49145	0.473684			CHEBI:48560	Dopaminergic agent	0.000272655	5.16609e-05	41.3158	0.157895
CHEBI:51143	Nitrogen molecular entity	0.000129268	1.18284e-05	2.02858	0.947368			CHEBI:76759	EC 3.* (hydrolase) inhibitor	0.000278085	5.56171e-05	11.5071	0.263158
CHEBI:33635	Polycyclic compound	0.000155096	1.52055e-05	3.5343	0.631579			CHEBI:48278	Serotonergic drug	0.000624386	0.00013145	30.0913	0.157895
CHEBI:35352	Organonitrogen compound	0.000597775	6.64195e-05	2.16856	0.842105			CHEBI:76779	EC 3.4.21.26 (prolyl oligopeptidase) inhibitor	0.000720754	0.000159324	108.454	0.105263
CHEBI:38101	Organonitrogen heterocyclic compound	0.000742717	0.00012396	2.64162	0.684211			CHEBI:50218	EC 3.1.4.* (phosphoric diester hydrolase) inhibitor	0.00101946	0.000236085	88.9879	0.105263
CHEBI:46631	Clonidine	0.00216915	0.000538742	1855.7	0.0526316			CHEBI:60258	EC 3.4.* (hydrolases acting on peptide bond) inhibitor	0.00112702	0.000272857	23.4495	0.157895
CHEBI:24532	Organic heterocyclic compound	0.00239998	0.000636875	2.11545	0.736842			CHEBI:50444	Adenosine phosphodiesterase inhibitor	0.0020271	0.000576124	1735.26	0.0526316
CHEBI:5686	Heterocyclic compound	0.00239998	0.000643131	2.11367	0.736842			CHEBI:48561	Dopaminergic antagonist	0.0020271	0.000573214	56.8939	0.105263
CHEBI:50995	Secondary amino compound	0.00573975	0.00176319	32.1798	0.105263			CHEBI:77747	EC 3.6.3.1 (phospholipid-translocating ATPase) inhibitor	0.0033113	0.00115193	867.632	0.0526316
CHEBI:33832	Organic cyclic compound	0.00676066	0.00216518	1.68694	0.842105			CHEBI:77745	EC 3.4.24.18 (meprin A) inhibitor	0.0033113	0.00115193	867.632	0.0526316
CHEBI:33595	Cyclic compound	0.00702342	0.00229524	1.67959	0.842105			CHEBI:48279	Serotonergic antagonist	0.0033113	0.00110387	40.8297	0.105263
CHEBI:35618	Aromatic ether	0.0109581	0.00393918	5.9605	0.210526			CHEBI:48540	Beta-adrenergic drug	0.00462252	0.00180035	31.8397	0.105263
CHEBI:24129	Furans	0.0122827	0.00489702	19.0654	0.105263			CHEBI:71942	EC 3.1.4.35 (3',5'-cyclic-GMP phosphodiesterase) inhibitor	0.00545608	0.00230261	433.816	0.0526316
CHEBI:29347	Monocarboxylic acid amide	0.0122827	0.00489438	8.54724	0.157895			CHEBI:77748	EC 3.6.3.44 (xenobiotic-transporting ATPase) inhibitor	0.00697751	0.00345203	289.211	0.0526316
CHEBI:24471	Halogen molecular entity	0.0210402	0.00907617	4.70095	0.210526			CHEBI:77255	EC 3.4.24.83 (anthrax lethal factor endopeptidase) inhibitor	0.00697751	0.00345203	289.211	0.0526316
CHEBI:23117	Chlorine molecular entity	0.0213162	0.00933453	6.75893	0.157895			CHEBI:50445	EC 3.5.4.4 (adenosine deaminase) inhibitor	0.00780604	0.00402627	247.895	0.0526316
CHEBI:26151	Piperidines	0.0284878	0.0132198	11.3614	0.105263			CHEBI:59107	EC 3.4.24.* (metalloendopeptidase) inhibitor	0.0141395	0.00803718	123.947	0.0526316
CHEBI:35358	Sulfonamide	0.029965	0.0144929	5.74126	0.157895			CHEBI:66991	Sympatholytic agent	0.0197996	0.0114629	86.7632	0.0526316
CHEBI:35681	Secondary alcohol	0.0405804	0.021749	8.71904	0.105263			CHEBI:51065	Dopamine agonist	0.03087	0.0188469	52.5837	0.0526316
CHEBI:25367	Molecule	0.0481865	0.0277151	1.38189	0.842105			CHEBI:76895	EC 3.6.3.* (acid anhydride hydrolase catalysing transmembrane movement of substances) inhibitor	0.0343156	0.021673	45.6648	0.0526316
CHEBI:33285	Heteroorganic entity	0.189055	0.139628	1.19755	0.842105			CHEBI:35524	Sympathomimetic agent	0.039693	0.0267405	36.9205	0.0526316
CHEBI:33304	Chalcogen molecular entity	0.432156	0.375665	1.10265	0.684211			CHEBI:35522	Beta-adrenergic agonist	0.042527	0.029545	33.3704	0.0526316
CHEBI:25806	Oxygen molecular entity	0.633421	0.567181	1.01446	0.578947			CHEBI:35530	Beta-adrenergic antagonist	0.0445287	0.0323419	30.4432	0.0526316
CHEBI:36963	Organooxygen compound	0.742887	0.684622	0.942335	0.473684			CHEBI:35941	Serotonergic agonist	0.0469217	0.0345739	28.4469	0.0526316
CHEBI:33675	P-block molecular entity	0.775033	0.724377	1.00169	0.947368
CHEBI:50860	Organic molecular entity	0.848139	0.821267	0.954733	0.842105

## Sheet: Cluster 4
Table S8 Chemical ontology enrichment analysis results
Note:The chemical ontology enrichment results are divided into structure terms and role terms for each cluster using BiNChE tool. P value of the binomial test, BH adjusted p value for multiple hypothesis testing, ratio of the sample that is contained within the ontology term, and the fold of enrichment (the ratio between the enrichment in the sample and enrichment in the background population) ar…
Structure								Role
ChEBI ID	ChEBI name	BH adjusted P value	P value	Fold	Sample ratio			ChEBI ID	ChEBI name	BH adjusted P value	P value	Fold	Sample ratio
CHEBI:33285	Heteroorganic entity	0.00148565	0.000213676	1.42209	1			CHEBI:23888	Drug	1.38723e-05	1.81337e-07	4.10238	0.625
CHEBI:33575	Carboxylic acid	0.00148565	0.000190697	4.61195	0.333333			CHEBI:71031	Orphan drug	0.00222847	7.28259e-05	161.618	0.0833333
CHEBI:24833	Oxoacid	0.00148565	0.000221776	4.5122	0.333333			CHEBI:78675	Fundamental metabolite	0.00242074	0.000104199	16.0673	0.166667
CHEBI:83813	Proteinogenic amino acid	0.00148565	2.67414e-05	267.109	0.0833333			CHEBI:50504	Osmotic diuretic	0.00856424	0.000727681	1373.75	0.0416667
CHEBI:50047	Organic amino compound	0.00308063	0.000500793	4.66451	0.291667			CHEBI:64570	EC 2.1.2.1 (glycine hydroxymethyltransferase) inhibitor	0.0117154	0.00145485	686.875	0.0416667
CHEBI:83811	Proteinogenic amino acid derivative	0.00953253	0.00216008	11.5576	0.125			CHEBI:50177	Dermatologic drug	0.0134445	0.00176649	32.3235	0.0833333
CHEBI:15705	L-alpha-amino acid	0.0140742	0.00332788	23.3809	0.0833333			CHEBI:50733	Nutraceutical	0.0134445	0.00219682	28.9211	0.0833333
CHEBI:51081	Nitrates	0.0210166	0.00610826	163.233	0.0416667			CHEBI:50382	EC 2.4.1.80 (ceramide glucosyltransferase) inhibitor	0.0179323	0.00363333	274.75	0.0416667
CHEBI:21658	N-acylglutamic acid	0.0221923	0.0065593	151.976	0.0416667			CHEBI:66987	Radiation protective agent	0.0196132	0.00435848	228.958	0.0416667
CHEBI:38278	Organoboron compound	0.0285749	0.00858655	115.981	0.0416667			CHEBI:35845	Gout suppressant	0.0237911	0.00653089	152.639	0.0416667
CHEBI:48544	Methanesulfonates	0.0404508	0.0137493	72.2507	0.0416667			CHEBI:66993	Tocolytic agent	0.0237911	0.00653089	152.639	0.0416667
CHEBI:36962	Organochalcogen compound	0.0540091	0.0204862	1.43063	0.75			CHEBI:35475	Non-steroidal anti-inflammatory drug	0.0237911	0.00649989	16.5512	0.0833333
CHEBI:83821	Amino acid derivative	0.0639859	0.0249009	4.71368	0.125			CHEBI:35842	Antirheumatic drug	0.0303256	0.0091175	13.8763	0.0833333
CHEBI:50860	Organic molecular entity	0.10291	0.0491622	1.13374	1			CHEBI:76971	Escherichia coli metabolite	0.0369054	0.0121167	4.37849	0.166667
CHEBI:33304	Chalcogen molecular entity	0.114645	0.0605715	1.27582	0.791667			CHEBI:52726	Proteasome inhibitor	0.0449274	0.017325	57.2396	0.0416667
CHEBI:51143	Nitrogen molecular entity	0.272022	0.174201	1.24908	0.583333			CHEBI:35610	Antineoplastic agent	0.0483408	0.020221	3.75598	0.166667
CHEBI:35352	Organonitrogen compound	0.278896	0.179977	1.28758	0.5			CHEBI:71300	EC 2.* (transferase) inhibitor	0.0896958	0.049831	5.56174	0.0833333
CHEBI:33675	P-block molecular entity	0.383136	0.262344	1.05734	1			CHEBI:25212	Metabolite	0.876734	0.871003	0.843395	0.5

## Sheet: Cluster 5
Table S8 Chemical ontology enrichment analysis results
Note:The chemical ontology enrichment results are divided into structure terms and role terms for each cluster using BiNChE tool. P value of the binomial test, BH adjusted p value for multiple hypothesis testing, ratio of the sample that is contained within the ontology term, and the fold of enrichment (the ratio between the enrichment in the sample and enrichment in the background population) ar…
Structure								Role
ChEBI ID	ChEBI name	BH adjusted P value	P value	Fold	Sample ratio			ChEBI ID	ChEBI name	BH adjusted P value	P value	Fold	Sample ratio
CHEBI:50996	Tertiary amino compound	2.19355e-08	1.58953e-10	41.2447	0.4375			CHEBI:48278	Serotonergic drug	1.90412e-07	1.65576e-08	59.5556	0.3125
CHEBI:50047	Organic amino compound	0.000131501	1.90582e-06	7.9963	0.5			CHEBI:48279	Serotonergic antagonist	7.21613e-07	7.84362e-08	96.9706	0.25
CHEBI:26151	Piperidines	0.000423212	1.2267e-05	26.9834	0.25			CHEBI:37956	Histamine antagonist	0.00015032	2.94105e-05	49.455	0.1875
CHEBI:51143	Nitrogen molecular entity	0.000907523	9.86027e-05	2.00745	0.9375			CHEBI:35473	Tranquilizing drug	0.00015032	2.94105e-05	49.455	0.1875
CHEBI:83403	Monochlorobenzenes	0.000907523	4.05566e-05	44.3687	0.1875			CHEBI:65190	First generation antipsychotic	0.000615936	0.000133899	117.75	0.125
CHEBI:48585	Heteroarylpiperidine	0.000907523	3.34692e-05	236.105	0.125			CHEBI:37955	H1-receptor antagonist	0.0022215	0.000796843	47.9215	0.125
CHEBI:36684	Organohalogen compound	0.00126521	0.000229205	8.33031	0.3125			CHEBI:37961	H2-receptor antagonist	0.00800075	0.00339162	294.375	0.0625
CHEBI:33661	Monocyclic compound	0.00165398	0.00033559	4.67346	0.4375			CHEBI:50949	Serotonin uptake inhibitor	0.0365604	0.0206646	47.9215	0.0625
CHEBI:24471	Halogen molecular entity	0.00210686	0.000519082	6.97798	0.3125			CHEBI:35474	Anxiolytic drug	0.0391718	0.0225664	43.8431	0.0625
CHEBI:35352	Organonitrogen compound	0.00264873	0.00067178	2.09232	0.8125
CHEBI:22715	Benzimidazoles	0.00535497	0.00147456	35.0713	0.125
CHEBI:33598	Carbocyclic compound	0.00852868	0.00269538	3.90103	0.375
CHEBI:33597	Homocyclic compound	0.00852868	0.00270489	3.89834	0.375
CHEBI:33672	Heterobicyclic compound	0.0138184	0.00470626	4.25195	0.3125
CHEBI:32952	Amine	0.0140255	0.0049548	18.8614	0.125
CHEBI:48592	Piperidinecarboxamide	0.0207977	0.00783682	127.133	0.0625
CHEBI:35800	Nitroso compound	0.0235312	0.00903736	110.182	0.0625
CHEBI:33832	Organic cyclic compound	0.0262378	0.0104571	1.62763	0.8125
CHEBI:33595	Cyclic compound	0.0264979	0.0109448	1.62054	0.8125
CHEBI:33671	Heteropolycyclic compound	0.0279666	0.0119568	2.88919	0.375
CHEBI:33635	Polycyclic compound	0.0338514	0.014718	2.44824	0.4375
CHEBI:37143	Organofluorine compound	0.0360849	0.0160495	10.2099	0.125
CHEBI:33256	Primary amide	0.0411227	0.0199654	2.31209	0.4375
CHEBI:5686	Heterocyclic compound	0.0433473	0.0222008	1.79285	0.625
CHEBI:24532	Organic heterocyclic compound	0.0433473	0.0220648	1.79435	0.625
CHEBI:24836	Inorganic oxide	0.0433473	0.0223018	44.3687	0.0625
CHEBI:38101	Organonitrogen heterocyclic compound	0.0580924	0.0332558	1.93041	0.5
CHEBI:25367	Molecule	0.116696	0.0752412	1.33331	0.8125
CHEBI:33285	Heteroorganic entity	0.151253	0.104123	1.24433	0.875
CHEBI:25806	Oxygen molecular entity	0.716895	0.628582	0.985645	0.5625
CHEBI:50860	Organic molecular entity	0.783109	0.709444	0.992027	0.875
CHEBI:33675	P-block molecular entity	0.834123	0.785768	0.991254	0.9375

## Sheet: Cluster 6
Table S8 Chemical ontology enrichment analysis results
Note:The chemical ontology enrichment results are divided into structure terms and role terms for each cluster using BiNChE tool. P value of the binomial test, BH adjusted p value for multiple hypothesis testing, ratio of the sample that is contained within the ontology term, and the fold of enrichment (the ratio between the enrichment in the sample and enrichment in the background population) ar…
Structure								Role
ChEBI ID	ChEBI name	BH adjusted P value	P value	Fold	Sample ratio			ChEBI ID	ChEBI name	BH adjusted P value	P value	Fold	Sample ratio
CHEBI:16670	Peptide	1.10598e-09	2.40431e-11	58.862	1			CHEBI:23888	Drug	0.00383096	0.000429939	5.46984	0.833333
CHEBI:57248	Echinocandin	1.31539e-06	8.57862e-08	4407.29	0.333333			CHEBI:52217	Pharmaceutical	0.00383096	0.000459372	5.39572	0.833333
CHEBI:87113	Antibiotic antifungal drug	5.56317e-06	4.83754e-07	1855.7	0.333333			CHEBI:35441	Antiinfective agent	0.00383096	0.000366373	18.5851	0.5
CHEBI:86478	Antibiotic antifungal agent	4.14318e-05	4.50346e-06	607.902	0.333333			CHEBI:33281	Antimicrobial agent	0.00383096	0.000517698	8.41823	0.666667
CHEBI:22907	Bleomycin	0.000815314	0.000283587	3525.83	0.166667			CHEBI:86327	Antifungal drug	0.00383096	0.000159553	101.759	0.333333
CHEBI:33304	Chalcogen molecular entity	0.0875289	0.057084	1.61156	1			CHEBI:63533	Gonadotropin releasing hormone agonist	0.00673033	0.00109141	915.833	0.166667
CHEBI:33285	Heteroorganic entity	0.163575	0.120903	1.42209	1			CHEBI:65232	EC 3.4.21.5 (thrombin) inhibitor	0.00769064	0.00145499	686.875	0.166667
CHEBI:50860	Organic molecular entity	0.560017	0.470877	1.13374	1			CHEBI:33232	Application	0.0106971	0.00289111	3.68199	0.833333
								CHEBI:51060	Hormone agonist	0.0106971	0.00272665	366.333	0.166667
								CHEBI:35232	Radiopharmaceutical	0.0106971	0.00236346	422.692	0.166667
								CHEBI:49323	Contraceptive drug	0.012224	0.00363416	274.75	0.166667
								CHEBI:50689	Reproductive control drug	0.0181303	0.00635255	157	0.166667
								CHEBI:35718	Antifungal agent	0.0181303	0.0063701	15.7225	0.333333
								CHEBI:50249	Anticoagulant	0.0239568	0.00906475	109.9	0.166667
								CHEBI:5924	EC 3.4.21.* (serine endopeptidase) inhibitor	0.0339199	0.0137513	72.3026	0.166667
								CHEBI:51061	Hormone receptor modulator	0.0421804	0.0182402	54.4059	0.166667
								CHEBI:90710	Receptor modulator	0.0435967	0.0200309	49.5045	0.166667
								CHEBI:50248	Hematologic agent	0.0486128	0.0262772	37.637	0.166667
								CHEBI:38161	Chelator	0.0486128	0.0250306	39.5324	0.166667
								CHEBI:52214	Ligand	0.0486128	0.0260992	37.8966	0.166667
								CHEBI:60258	EC 3.4.* (hydrolases acting on peptide bond) inhibitor	0.0699941	0.0397264	24.7523	0.166667
								CHEBI:36047	Antibacterial drug	0.0912169	0.0542371	18.0164	0.166667
								CHEBI:33282	Antibacterial agent	0.176906	0.113763	8.36377	0.166667
								CHEBI:36043	Antimicrobial drug	0.176906	0.11475	8.28808	0.166667
								CHEBI:76759	EC 3.* (hydrolase) inhibitor	0.191816	0.129606	7.2878	0.166667
								CHEBI:48705	Agonist	0.203463	0.142974	6.56511	0.166667
								CHEBI:24432	Biological role	0.30914	0.225589	1.28168	1
								CHEBI:35610	Antineoplastic agent	0.315025	0.238397	3.75598	0.166667
								CHEBI:52210	Pharmacological role	0.402036	0.333928	2.54516	0.166667
								CHEBI:75787	Prokaryotic metabolite	0.402036	0.358573	2.33631	0.166667
								CHEBI:23924	Enzyme inhibitor	0.402036	0.316755	2.70957	0.166667
								CHEBI:35222	Inhibitor	0.402036	0.339744	2.49319	0.166667
								CHEBI:76969	Bacterial metabolite	0.402036	0.356685	2.35131	0.166667
								CHEBI:51086	Chemical role	0.957824	0.880163	0.559572	0.166667
								CHEBI:50906	Role	1	1	1	1
								CHEBI:25212	Metabolite	1	0.995444	0.281132	0.166667
								CHEBI:52206	Biochemical role	1	0.976182	0.516787	0.333333

## Sheet: Cluster 7
Table S8 Chemical ontology enrichment analysis results
Note:The chemical ontology enrichment results are divided into structure terms and role terms for each cluster using BiNChE tool. P value of the binomial test, BH adjusted p value for multiple hypothesis testing, ratio of the sample that is contained within the ontology term, and the fold of enrichment (the ratio between the enrichment in the sample and enrichment in the background population) ar…
Structure								Role
ChEBI ID	ChEBI name	BH adjusted P value	P value	Fold	Sample ratio			ChEBI ID	ChEBI name	BH adjusted P value	P value	Fold	Sample ratio
CHEBI:86324	Quinolone antibiotic	4.63712e-26	5.09573e-28	2579.88	1			CHEBI:36047	Antibacterial drug	5.52687e-10	1.72715e-11	81.0738	0.75
CHEBI:87211	Fluoroquinolone antibiotic	4.42466e-24	9.72452e-26	4407.29	0.875			CHEBI:35441	Antiinfective agent	8.49974e-10	7.96851e-11	32.524	0.875
CHEBI:25558	Organonitrogen heterocyclic antibiotic	5.34086e-19	1.76072e-20	294.638	1			CHEBI:59517	DNA synthesis inhibitor	8.49974e-10	5.45459e-11	531.774	0.5
CHEBI:26512	Quinolinemonocarboxylic acid	9.13996e-16	5.02195e-17	2542.67	0.625			CHEBI:70727	Topoisomerase inhibitor	6.3582e-09	1.41274e-09	235.5	0.5
CHEBI:46848	N-arylpiperazine	1.7831e-14	1.56756e-15	383.243	0.75			CHEBI:76830	EC 5.99.1.* (miscellaneous isomerase) inhibitor	6.3582e-09	1.41274e-09	235.5	0.5
CHEBI:23765	Quinolone	8.84986e-14	8.75261e-15	905.608	0.625			CHEBI:76697	EC 5.99.* (other isomerases) inhibitor	6.3582e-09	1.41274e-09	235.5	0.5
CHEBI:37578	Halide	8.90902e-11	1.27272e-11	23.0096	1			CHEBI:33282	Antibacterial agent	6.3582e-09	1.69385e-09	37.637	0.75
CHEBI:24471	Halogen molecular entity	1.05166e-10	1.61794e-11	22.3295	1			CHEBI:33281	Antimicrobial agent	6.3582e-09	1.54705e-09	12.6273	1
CHEBI:33575	Carboxylic acid	3.991e-09	7.44656e-10	13.8358	1			CHEBI:36043	Antimicrobial drug	6.3582e-09	1.78824e-09	37.2964	0.75
CHEBI:24833	Oxoacid	4.24826e-09	8.86999e-10	13.5366	1			CHEBI:75596	EC 5.* (isomerase) inhibitor	8.92448e-09	2.7889e-09	198.614	0.5
CHEBI:26513	Quinolines	1.10038e-07	2.53935e-08	45.8774	0.625			CHEBI:53559	Topoisomerase IV inhibitor	1.53151e-08	5.26458e-09	824.25	0.375
CHEBI:73537	1,8-naphthyridine derivative	6.33511e-07	1.60118e-07	3305.47	0.25			CHEBI:76932	Pathway inhibitor	7.27201e-08	2.727e-08	112.143	0.5
CHEBI:36587	Organic oxo compound	2.93681e-06	9.03633e-07	5.6951	1			CHEBI:23924	Enzyme inhibitor	3.34997e-06	1.36092e-06	12.193	0.75
CHEBI:25693	Organic heteromonocyclic compound	4.68053e-05	1.58978e-05	8.01569	0.75			CHEBI:35222	Inhibitor	5.07595e-06	2.22073e-06	11.2194	0.75
CHEBI:33661	Monocyclic compound	4.68053e-05	1.59446e-05	8.01164	0.75			CHEBI:39141	Bronsted acid	2.13171e-05	1.05509e-05	4.18879	1
CHEBI:38101	Organonitrogen heterocyclic compound	5.76038e-05	2.02563e-05	3.86082	1			CHEBI:37527	Acid	2.13171e-05	1.06586e-05	4.18348	1
CHEBI:24532	Organic heterocyclic compound	0.00045879	0.000216658	2.87097	1			CHEBI:23888	Drug	2.48637e-05	1.32088e-05	5.74333	0.875
CHEBI:5686	Heterocyclic compound	0.00045879	0.000218121	2.86855	1			CHEBI:52217	Pharmaceutical	2.5781e-05	1.45018e-05	5.6655	0.875
CHEBI:35352	Organonitrogen compound	0.000980294	0.000517078	2.57517	1			CHEBI:17891	Donor	3.7079e-05	2.20157e-05	3.82084	1
CHEBI:25384	Monocarboxylic acid	0.0037272	0.00204791	10.814	0.375			CHEBI:50750	EC 5.99.1.3 [DNA topoisomerase (ATP-hydrolysing)] inhibitor	6.23899e-05	3.89937e-05	211.346	0.25
CHEBI:33832	Organic cyclic compound	0.0066207	0.00385601	2.00324	1			CHEBI:51086	Chemical role	9.43781e-05	6.19356e-05	3.35743	1
CHEBI:33595	Cyclic compound	0.00672904	0.00399305	1.99451	1			CHEBI:33232	Application	0.000283874	0.000195164	3.86609	0.875
CHEBI:25806	Oxygen molecular entity	0.017065	0.0112517	1.75226	1			CHEBI:78298	Environmental contaminant	0.00626061	0.00449982	19.2133	0.25
CHEBI:72695	Organic molecule	0.0268284	0.0185735	1.64584	1			CHEBI:47868	Photosensitizing agent	0.010639	0.00797928	124.886	0.125
CHEBI:25367	Molecule	0.0270403	0.0190174	1.64099	1			CHEBI:35703	Xenobiotic	0.0107526	0.00840046	13.9231	0.25
CHEBI:25754	Oxo carboxylic acid	0.0473276	0.0353657	27.8355	0.125			CHEBI:33231	Antitubercular agent	0.0131642	0.010867	91.5833	0.125
CHEBI:33285	Heteroorganic entity	0.0788456	0.059784	1.42209	1			CHEBI:50908	Hepatotoxic agent	0.0131642	0.0111073	89.5924	0.125
CHEBI:50860	Organic molecular entity	0.408981	0.366334	1.13374	1			CHEBI:64912	Antimycobacterial drug	0.0203603	0.0178153	55.6926	0.125
CHEBI:33675	P-block molecular entity	0.661987	0.640163	1.05734	1			CHEBI:24432	Biological role	0.151533	0.137327	1.28168	1
								CHEBI:52209	Aetiopathogenetic role	0.184399	0.172874	5.3315	0.125
								CHEBI:52206	Biochemical role	0.429378	0.41596	1.16277	0.75
								CHEBI:50906	Role	1	1	1	1

## Sheet: Cluster 8
Table S8 Chemical ontology enrichment analysis results
Note:The chemical ontology enrichment results are divided into structure terms and role terms for each cluster using BiNChE tool. P value of the binomial test, BH adjusted p value for multiple hypothesis testing, ratio of the sample that is contained within the ontology term, and the fold of enrichment (the ratio between the enrichment in the sample and enrichment in the background population) ar…
Structure								Role
ChEBI ID	ChEBI name	BH adjusted P value	P value	Fold	Sample ratio			ChEBI ID	ChEBI name	BH adjusted P value	P value	Fold	Sample ratio
CHEBI:25389	Monohydroxybenzoic acid	0.000487761	1.49201e-05	346.803	0.2			CHEBI:35475	Non-steroidal anti-inflammatory drug	7.65829e-19	2.06981e-20	178.753	0.9
CHEBI:33575	Carboxylic acid	0.000487761	2.31914e-05	8.3015	0.6			CHEBI:35842	Antirheumatic drug	1.86954e-18	1.01056e-19	149.864	0.9
CHEBI:24833	Oxoacid	0.000487761	2.62891e-05	8.12196	0.6			CHEBI:35472	Anti-inflammatory drug	6.27952e-18	5.0915e-19	125.203	0.9
CHEBI:35850	Sulfone	0.000487761	2.8935e-05	248.882	0.2			CHEBI:67079	Anti-inflammatory agent	5.3193e-15	5.75059e-16	57.2838	0.9
CHEBI:22726	Benzophenones	0.000487761	1.96386e-05	302.214	0.2			CHEBI:23888	Drug	4.76151e-08	6.73662e-09	6.56381	1
CHEBI:25384	Monocarboxylic acid	0.00151415	0.000256635	11.5349	0.4			CHEBI:52217	Pharmaceutical	4.76151e-08	7.72137e-09	6.47486	1
CHEBI:36586	Carbonyl compound	0.00201134	0.000372525	3.99065	0.7			CHEBI:35544	EC 1.14.99.1 (prostaglandin-endoperoxide synthase) inhibitor	3.46089e-07	7.07793e-08	92.8732	0.4
CHEBI:33860	Aromatic amine	0.00204029	0.000397683	19.588	0.3			CHEBI:76840	EC 1.14.99.* (miscellaneous oxidoreductase acting on paired donors, with incorporation or reduction of molecular oxygen) inhibitor	3.46089e-07	7.48301e-08	91.5833	0.4
CHEBI:33709	Amino acid	0.0174539	0.00487625	18.6717	0.2			CHEBI:33232	Application	1.43866e-06	3.52665e-07	4.41839	1
CHEBI:36684	Organohalogen compound	0.0180263	0.00519401	7.9971	0.3			CHEBI:35480	Analgesic	1.43866e-06	3.88827e-07	60.4954	0.4
CHEBI:26835	Sulfur molecular entity	0.0197924	0.00587064	4.98351	0.4			CHEBI:50629	Cyclooxygenase 2 inhibitor	6.58656e-06	1.95817e-06	117.75	0.3
CHEBI:25367	Molecule	0.0213851	0.00706217	1.64099	1			CHEBI:76741	EC 1.14.* (oxidoreductase acting on paired donors, with incorporation or reduction of molecular oxygen) inhibitor	7.21409e-06	2.33971e-06	38.449	0.4
CHEBI:72695	Organic molecule	0.0213851	0.00685674	1.64584	1			CHEBI:35481	Non-narcotic analgesic	1.78142e-05	6.25903e-06	79.7661	0.3
CHEBI:33304	Chalcogen molecular entity	0.0233258	0.008463	1.61156	1			CHEBI:76725	EC 1.* (oxidoreductase) inhibitor	5.94759e-05	2.25044e-05	21.6197	0.4
CHEBI:37533	Azo compound	0.0276335	0.0105382	94.442	0.1			CHEBI:35493	Antipyretic	0.000352082	0.000142736	111.763	0.2
CHEBI:33598	Carbocyclic compound	0.0280462	0.011144	4.16109	0.4			CHEBI:23924	Enzyme inhibitor	0.000394759	0.000170707	8.1287	0.5
CHEBI:36962	Organochalcogen compound	0.0372822	0.0157975	1.71676	0.9			CHEBI:35222	Inhibitor	0.000550284	0.000252833	7.47958	0.5
CHEBI:24782	Imide	0.038936	0.0178182	55.6711	0.1			CHEBI:52210	Pharmacological role	0.00545545	0.00280145	6.10838	0.4
CHEBI:50047	Organic amino compound	0.0435421	0.021033	4.79778	0.3			CHEBI:76797	EC 2.5.1.18 (glutathione transferase) inhibitor	0.00545545	0.0027264	366.333	0.1
CHEBI:33285	Heteroorganic entity	0.0562628	0.0295618	1.42209	1			CHEBI:55324	Gastrointestinal drug	0.0178775	0.00966351	103.031	0.1
CHEBI:33832	Organic cyclic compound	0.0925695	0.0541214	1.60259	0.8			CHEBI:48422	Angiogenesis inhibitor	0.0208582	0.0120662	82.425	0.1
CHEBI:33595	Cyclic compound	0.0938292	0.0556614	1.59561	0.8			CHEBI:76663	EC 2.5.1.* (non-methyl-alkyl or aryl transferase) inhibitor	0.0208582	0.0129659	76.6744	0.1
CHEBI:36963	Organooxygen compound	0.094052	0.0565906	1.5915	0.8			CHEBI:76834	EC 2.5.* (non-methyl-alkyl or aryl transferase) inhibitor	0.0208582	0.0129659	76.6744	0.1
CHEBI:25806	Oxygen molecular entity	0.183711	0.12455	1.40181	0.8			CHEBI:39141	Bronsted acid	0.0224721	0.0156914	2.51328	0.6
CHEBI:50860	Organic molecular entity	0.357767	0.285001	1.13374	1			CHEBI:37527	Acid	0.0224721	0.0157912	2.51009	0.6
CHEBI:51143	Nitrogen molecular entity	0.618269	0.539675	1.07064	0.5			CHEBI:50630	Cyclooxygenase 1 inhibitor	0.0224721	0.014763	67.2857	0.1
CHEBI:33675	P-block molecular entity	0.649698	0.572615	1.05734	1			CHEBI:17891	Donor	0.0338446	0.0246974	2.2925	0.6
								CHEBI:50846	Immunomodulator	0.0422644	0.0319839	30.8131	0.1
								CHEBI:51086	Chemical role	0.0584147	0.0457845	2.01446	0.6
								CHEBI:78298	Environmental contaminant	0.151401	0.122758	7.68531	0.1
								CHEBI:71300	EC 2.* (transferase) inhibitor	0.167245	0.140124	6.67409	0.1
								CHEBI:35703	Xenobiotic	0.191616	0.165722	5.56926	0.1
								CHEBI:35441	Antiinfective agent	0.267625	0.238692	3.71702	0.1
								CHEBI:35610	Antineoplastic agent	0.397035	0.364843	2.25359	0.1
								CHEBI:24432	Biological role	0.652857	0.617567	1.02535	0.8
								CHEBI:52206	Biochemical role	0.924026	0.899052	0.775181	0.5
								CHEBI:50906	Role	1	1	1	1

## Sheet: Cluster 9
Table S8 Chemical ontology enrichment analysis results
Note:The chemical ontology enrichment results are divided into structure terms and role terms for each cluster using BiNChE tool. P value of the binomial test, BH adjusted p value for multiple hypothesis testing, ratio of the sample that is contained within the ontology term, and the fold of enrichment (the ratio between the enrichment in the sample and enrichment in the background population) ar…
Structure								Role
ChEBI ID	ChEBI name	BH adjusted P value	P value	Fold	Sample ratio			ChEBI ID	ChEBI name	BH adjusted P value	P value	Fold	Sample ratio
CHEBI:35358	Sulfonamide	0.000108415	1.80692e-06	20.2007	0.555556			CHEBI:131770	EC 3.6.3.49 (channel-conductance-controlling ATPase) inhibitor	0.0053265	0.000727703	1373.75	0.125
CHEBI:32988	Amide	0.000435649	2.17825e-05	4.36541	0.888889			CHEBI:76759	EC 3.* (hydrolase) inhibitor	0.0289479	0.0133606	10.9317	0.25
CHEBI:33659	Organic aromatic compound	0.000570982	8.48014e-05	3.66344	0.888889
CHEBI:37577	Heteroatomic molecular entity	0.000570982	7.86577e-05	2.85778	1
CHEBI:24471	Halogen molecular entity	0.00241457	0.00042255	9.92424	0.444444
CHEBI:29347	Monocarboxylic acid amide	0.00254149	0.000487119	18.0442	0.333333
CHEBI:83403	Monochlorobenzenes	0.00315176	0.000630353	52.5851	0.222222
CHEBI:62733	Aromatic amide	0.00442168	0.000921183	14.4917	0.333333
CHEBI:23117	Chlorine molecular entity	0.00444668	0.000963447	14.2689	0.333333
CHEBI:22712	Benzenes	0.00452856	0.00103257	7.84041	0.444444
CHEBI:24532	Organic heterocyclic compound	0.00508043	0.0013462	2.55197	0.888889
CHEBI:5686	Heterocyclic compound	0.00508043	0.00135478	2.54982	0.888889
CHEBI:33241	Oxoacid derivative	0.00508043	0.00133406	5.09087	0.555556
CHEBI:38101	Organonitrogen heterocyclic compound	0.00583008	0.00168617	3.00286	0.777778
CHEBI:33832	Organic cyclic compound	0.0064163	0.00192489	2.00324	1
CHEBI:33595	Cyclic compound	0.00649304	0.00200202	1.99451	1
CHEBI:33598	Carbocyclic compound	0.0174012	0.0072326	4.62344	0.444444
CHEBI:25367	Molecule	0.0253876	0.011589	1.64099	1
CHEBI:38106	Organosulfur heterocyclic compound	0.0253876	0.011636	11.8297	0.222222
CHEBI:33304	Chalcogen molecular entity	0.0292257	0.0136387	1.61156	1
CHEBI:33285	Heteroorganic entity	0.0712514	0.0420396	1.42209	1
CHEBI:50860	Organic molecular entity	0.349317	0.323118	1.13374	1
CHEBI:33675	P-block molecular entity	0.620972	0.605448	1.05734	1

## Sheet: Cluster 10
Table S8 Chemical ontology enrichment analysis results
Note:The chemical ontology enrichment results are divided into structure terms and role terms for each cluster using BiNChE tool. P value of the binomial test, BH adjusted p value for multiple hypothesis testing, ratio of the sample that is contained within the ontology term, and the fold of enrichment (the ratio between the enrichment in the sample and enrichment in the background population) ar…
Structure								Role
ChEBI ID	ChEBI name	BH adjusted P value	P value	Fold	Sample ratio			ChEBI ID	ChEBI name	BH adjusted P value	P value	Fold	Sample ratio
CHEBI:35533	Propanolamine	6.99181e-15	8.63187e-17	2530.5	0.454545			CHEBI:48540	Beta-adrenergic drug	2.1143e-26	5.15683e-28	302.477	1
CHEBI:22478	Amino alcohol	2.7225e-12	1.00833e-13	221.906	0.545455			CHEBI:35530	Beta-adrenergic antagonist	5.3706e-26	2.6198e-27	525.837	0.909091
CHEBI:50047	Organic amino compound	1.44952e-08	7.15811e-10	13.0848	0.818182			CHEBI:37887	Adrenergic antagonist	3.87554e-23	3.78101e-24	254.006	0.909091
CHEBI:30879	Alcohol	4.39015e-08	2.70997e-09	24.0742	0.636364			CHEBI:37962	Adrenergic agent	3.87554e-23	3.18331e-24	136.805	1
CHEBI:32863	Secondary amine	1.20189e-07	8.90286e-09	721.193	0.272727			CHEBI:66991	Sympatholytic agent	1.93898e-13	3.78338e-14	749.318	0.454545
CHEBI:23981	Ethanolamines	3.12876e-06	2.70386e-07	230.782	0.272727			CHEBI:37890	Alpha-adrenergic antagonist	0.0286241	0.0132648	74.9318	0.0909091
CHEBI:29347	Monocarboxylic acid amide	0.00314101	0.000930671	14.7634	0.272727			CHEBI:35524	Sympathomimetic agent	0.0303978	0.0155696	63.7718	0.0909091
CHEBI:35352	Organonitrogen compound	0.0130909	0.00468688	2.10696	0.818182			CHEBI:35522	Beta-adrenergic agonist	0.0320787	0.0172129	57.6399	0.0909091
CHEBI:35681	Secondary alcohol	0.0201319	0.00745627	15.0602	0.181818
CHEBI:50860	Organic molecular entity	0.980534	0.868523	0.927609	0.818182
CHEBI:33675	P-block molecular entity	1	0.98106	0.865094	0.818182

[truncated: 22 more sheets: Cluster 11, Cluster 12, Cluster 13, Cluster 14, Cluster 15, Cluster 16, Cluster 17, Cluster 18, Cluster 19, Cluster 20, Cluster 21, Cluster 22, Cluster 23, Cluster 24, Cluster 25, Cluster 26, Cluster 27, Cluster 28, Cluster 29, Cluster 30 …]
